# Supplementary material for: Dysregulated Expression of Transposable Elements in TDP-43M337V Human Motor Neurons That Recapitulate Amyotrophic Lateral Sclerosis In Vitro
Source: Int J Mol Sci. 2022 Dec 19;23(24):16222. doi: 10.3390/ijms232416222 (PMC9784876; doi:10.3390/ijms232416222)
Supplement: Supplementary file 1 [file ijms-23-16222-s001.zip › SupplementaryFileS1.xlsx]

## Sheet: Gene_7DIV
feature

## Sheet: TE_7DIV
feature

## Sheet: Gene_14DIV
feature

## Sheet: TE_14DIV
feature
