# Supplementary material for: Dysregulated Expression of Transposable Elements in TDP-43M337V Human Motor Neurons That Recapitulate Amyotrophic Lateral Sclerosis In Vitro
Source: Int J Mol Sci. 2022 Dec 19;23(24):16222. doi: 10.3390/ijms232416222 (PMC9784876; doi:10.3390/ijms232416222)
Supplement: Supplementary file 1 [file ijms-23-16222-s001.zip › SupplementaryFileS2.xlsx]

## Sheet: 7DIV
Genes up-regulated at 7 DIV, with a match in the results from the Tam et al. (2019) paper "Postmortem Cortex Samples Identify Distinct Molecular Subtypes of ALS: Retrotransposon Activation, Oxidative Stress, and Activated Glia"
Gene	log2FoldChange	padj	category	Group in Tam et al. (2019)
ADGRA1	2.31939	1.82255e-22	Up-regulated	ALS-TE
ADGRB1	2.93644	5.0184e-69	Up-regulated	ALS-TE
AIF1L	2.07794	6.41015e-32	Up-regulated	ALS-Glia
ANGPTL4	2.21434	1.7109e-43	Up-regulated	ALS-Glia
AQP1	3.27946	1.5164e-113	Up-regulated	ALS-Glia
BEX5	4.24761	8.79745e-05	Up-regulated	ALS-Ox
BGN	2.35543	1.23896e-64	Up-regulated	ALS-Glia
BOK	4.17814	3.2022e-140	Up-regulated	ALS-Glia
C10orf90	5.80194	0.00136895	Up-regulated	ALS-Glia
C1orf115	2.28944	3.10808e-25	Up-regulated	ALS-Ox
C1QL3	2.36415	1.37632e-09	Up-regulated	ALS-Ox
CA2	3.00369	3.35717e-29	Up-regulated	ALS-Glia
CACNA1B	2.00305	3.09517e-30	Up-regulated	ALS-TE
CACNA1I	2.33862	3.69447e-20	Up-regulated	ALS-TE
CACNG8	2.74056	9.50776e-60	Up-regulated	ALS-TE
CAMK4	2.73728	5.0567e-69	Up-regulated	ALS-Ox
CAVIN1	2.26655	1.51285e-68	Up-regulated	ALS-Glia
CCDC184	2.87176	2.25988e-73	Up-regulated	ALS-Ox
CD9	2.10035	9.86167e-36	Up-regulated	ALS-Glia
CDC42EP1	2.69753	7.7007e-68	Up-regulated	ALS-Glia
CDKN1A	3.36611	3.4938e-119	Up-regulated	ALS-Glia
CDR2L	2.76491	8.1491e-106	Up-regulated	ALS-Glia
CELSR3	2.5038	4.90859e-68	Up-regulated	ALS-TE
CERCAM	3.72983	2.2637e-159	Up-regulated	ALS-Glia
COL16A1	3.02659	1.0925e-102	Up-regulated	ALS-TE
COL18A1	4.89421	4.2377e-261	Up-regulated	ALS-Glia
COL4A2	2.87072	1.1539e-99	Up-regulated	ALS-TE
COL9A2	3.40631	1.59103e-91	Up-regulated	ALS-Glia
CRB2	3.78893	7.5113e-147	Up-regulated	ALS-Glia
CREG2	2.90892	6.7965e-25	Up-regulated	ALS-Ox
CSMD2	2.7052	2.18797e-50	Up-regulated	ALS-TE
CSPG4	2.8083	4.394e-84	Up-regulated	ALS-TE
CUX2	2.32848	1.37568e-35	Up-regulated	ALS-TE
DAAM2	3.42043	8.4057e-120	Up-regulated	ALS-Glia
DOCK5	2.91777	7.7786e-100	Up-regulated	ALS-Glia
DYSF	4.12403	3.286e-137	Up-regulated	ALS-Glia
EDIL3	2.20085	3.72484e-46	Up-regulated	ALS-Glia
EFHD1	2.56981	9.06567e-52	Up-regulated	ALS-Glia
ENPP2	2.5988	5.36807e-57	Up-regulated	ALS-Glia
ERBB3	2.82566	4.15955e-55	Up-regulated	ALS-Glia
EXTL1	3.71419	2.3289e-120	Up-regulated	ALS-TE
FA2H	2.30625	0.0256387	Up-regulated	ALS-Glia
FAM107B	2.5037	1.16183e-63	Up-regulated	ALS-Glia
FGF1	3.65282	1.65762e-66	Up-regulated	ALS-Glia
FLNA	2.05277	1.09814e-48	Up-regulated	ALS-TE
FLNC	4.06693	2.4188e-198	Up-regulated	ALS-Glia
FOLH1	7.98733	9.02584e-09	Up-regulated	ALS-Glia
FRMD4B	3.12305	1.4857e-105	Up-regulated	ALS-Glia
GALNT15	2.56918	1.82913e-19	Up-regulated	ALS-Glia
GALNT17	3.46735	1.8592e-116	Up-regulated	ALS-TE
GPR26	2.87629	4.49269e-06	Up-regulated	ALS-Ox
GPR37	2.7287	4.79921e-61	Up-regulated	ALS-Glia
HHIP	2.52864	6.03113e-52	Up-regulated	ALS-Glia
ITGA2	2.6357	1.49963e-85	Up-regulated	ALS-Glia
KCNA4	2.52605	0.00246432	Up-regulated	ALS-Ox
KCNC2	3.1984	1.57509e-23	Up-regulated	ALS-Ox
KCNJ4	3.06646	5.0668e-57	Up-regulated	ALS-TE
KCNT1	2.13225	8.50549e-08	Up-regulated	ALS-TE
KIAA1211L	3.37513	1.1378e-25	Up-regulated	ALS-TE
KLHL29	2.63396	1.23645e-73	Up-regulated	ALS-TE
KLK6	8.47205	5.76557e-66	Up-regulated	ALS-Glia
L1CAM	2.67655	1.40908e-90	Up-regulated	ALS-TE
LACC1	2.05202	8.99009e-21	Up-regulated	ALS-Glia
LDB3	2.84749	3.21989e-34	Up-regulated	ALS-Glia
LGALS3BP	3.34062	6.6151e-138	Up-regulated	ALS-Glia
LIMK2	2.17845	2.63115e-60	Up-regulated	ALS-Glia
LRP2	2.36545	8.92721e-51	Up-regulated	ALS-Glia
MAL	3.66866	2.52943e-51	Up-regulated	ALS-Glia
MAL2	5.31693	1.6408e-139	Up-regulated	ALS-Ox
MGAT5B	2.36379	1.49431e-56	Up-regulated	ALS-TE
MPP7	3.50901	1.77206e-56	Up-regulated	ALS-Ox
MTUS2	2.89505	6.49259e-18	Up-regulated	ALS-TE
MYO1D	4.00012	1.7135e-157	Up-regulated	ALS-Glia
MYRF	3.6748	2.8804e-166	Up-regulated	ALS-Glia
NCKAP5	2.54222	5.48707e-56	Up-regulated	ALS-Glia
NKX6-2	3.04947	4.03193e-39	Up-regulated	ALS-Glia
OLIG2	2.07283	1.44608e-06	Up-regulated	ALS-Glia
PART1	3.02888	2.17159e-23	Up-regulated	ALS-Ox
PCDH19	2.38661	8.38292e-63	Up-regulated	ALS-Ox
PCDH8	2.56982	7.93254e-58	Up-regulated	ALS-Ox
PDE1C	4.61916	4.6746e-205	Up-regulated	ALS-Glia
PITPNM2	2.62839	5.34364e-86	Up-regulated	ALS-TE
PLEKHG3	3.27102	1.4508e-118	Up-regulated	ALS-Glia
PLEKHH1	2.92877	1.43856e-79	Up-regulated	ALS-Glia
PLP1	2.9445	2.86941e-37	Up-regulated	ALS-Glia
PLXNA3	2.0635	3.0161e-48	Up-regulated	ALS-TE
PLXNB3	4.59794	1.2959e-211	Up-regulated	ALS-Glia
PNMA3	2.31881	3.03158e-45	Up-regulated	ALS-TE
PRAG1	4.13138	1.9614e-148	Up-regulated	ALS-TE
PRR18	2.71789	1.87995e-07	Up-regulated	ALS-Glia
PTPN3	2.39847	1.86238e-65	Up-regulated	ALS-Ox
PTPRN	2.47316	4.35196e-53	Up-regulated	ALS-TE
RAB27B	3.12372	1.87389e-60	Up-regulated	ALS-Ox
RASGRP3	3.61389	6.68789e-68	Up-regulated	ALS-Glia
RASSF2	2.23343	8.23497e-70	Up-regulated	ALS-Glia
RGS4	4.88308	5.0928e-207	Up-regulated	ALS-Ox
RNASE1	2.72731	6.97547e-42	Up-regulated	ALS-Glia
SEMA3B	2.86398	1.99098e-80	Up-regulated	ALS-Glia
SH3TC2	2.15303	7.7095e-07	Up-regulated	ALS-Glia
SLC31A2	2.17628	0.0037008	Up-regulated	ALS-Glia
SLC6A17	3.05207	5.27374e-37	Up-regulated	ALS-TE
SLITRK4	3.08452	2.00934e-31	Up-regulated	ALS-Ox
SOX2-OT	2.07937	8.29086e-17	Up-regulated	ALS-Glia
SOX8	2.54726	3.57405e-45	Up-regulated	ALS-Glia
SPATA13	2.10134	6.46997e-60	Up-regulated	ALS-Glia
SPTB	3.50904	1.40804e-43	Up-regulated	ALS-TE
SRRM3	4.07107	5.3039e-156	Up-regulated	ALS-TE
ST6GALNAC5	3.71466	6.0495e-101	Up-regulated	ALS-Ox
STAB1	2.48808	5.05161e-19	Up-regulated	ALS-TE
STMN2	2.2592	3.60019e-59	Up-regulated	ALS-Ox
SYT16	2.33273	4.35524e-27	Up-regulated	ALS-Ox
TGM2	2.01099	7.5663e-49	Up-regulated	ALS-TE
THBS2	2.147	2.28309e-49	Up-regulated	ALS-Glia
TMEM63C	2.68886	2.52042e-76	Up-regulated	ALS-TE
TMEM98	2.48782	6.01585e-75	Up-regulated	ALS-Glia
TNS1	2.80205	8.699e-78	Up-regulated	ALS-Glia
TRHDE	2.7203	6.54459e-12	Up-regulated	ALS-Ox
TSPAN13	2.09098	1.80348e-38	Up-regulated	ALS-Ox
UNC5B	2.05493	8.04145e-41	Up-regulated	ALS-Glia
VWA1	2.36004	9.83665e-61	Up-regulated	ALS-Glia
ZCCHC12	2.79977	3.39235e-40	Up-regulated	ALS-Ox
ZMAT4	2.15998	4.97966e-19	Up-regulated	ALS-Ox

## Sheet: 14DIV
Genes up-regulated at 14 DIV, with a match in the results from the Tam et al. (2019) paper "Postmortem Cortex Samples Identify Distinct Molecular Subtypes of ALS: Retrotransposon Activation, Oxidative Stress, and Activated Glia"
Gene	log2FoldChange	padj	category	Group in Tam et al. (2019)
ADGRA1	2.39124	2.96588e-06	Up-regulated	ALS-TE
ADGRB1	2.32587	0.0138416	Up-regulated	ALS-TE
ANGPTL4	2.57808	1.28813e-24	Up-regulated	ALS-Glia
AQP1	3.02377	2.13083e-30	Up-regulated	ALS-Glia
BEX5	4.94883	3.74312e-07	Up-regulated	ALS-Ox
BGN	2.26875	7.36939e-16	Up-regulated	ALS-Glia
BOK	3.42039	9.2328e-18	Up-regulated	ALS-Glia
C10orf90	3.4319	0.0220583	Up-regulated	ALS-Glia
C1orf115	2.58685	4.24853e-12	Up-regulated	ALS-Ox
C1QL3	4.79156	0.0214963	Up-regulated	ALS-Ox
CA2	3.21015	6.62263e-21	Up-regulated	ALS-Glia
CACNG8	3.24247	1.26659e-26	Up-regulated	ALS-TE
CAMK4	3.10441	9.91295e-30	Up-regulated	ALS-Ox
CCDC184	2.60003	6.06409e-16	Up-regulated	ALS-Ox
CD9	2.18709	2.53471e-12	Up-regulated	ALS-Glia
CDC42EP1	2.33797	2.64948e-08	Up-regulated	ALS-Glia
CDKN1A	3.55296	2.87969e-51	Up-regulated	ALS-Glia
CERCAM	2.9855	5.59287e-25	Up-regulated	ALS-Glia
COL16A1	2.36158	8.63664e-10	Up-regulated	ALS-TE
COL18A1	4.44066	7.63851e-26	Up-regulated	ALS-Glia
COL4A2	2.23836	1.77388e-18	Up-regulated	ALS-TE
COL9A2	3.15517	5.85043e-19	Up-regulated	ALS-Glia
CRB2	3.0743	1.86024e-12	Up-regulated	ALS-Glia
CREG2	2.91794	4.51778e-11	Up-regulated	ALS-Ox
CSMD2	3.46222	1.42986e-27	Up-regulated	ALS-TE
CSPG4	2.31451	1.16545e-08	Up-regulated	ALS-TE
CTXN3	3.68618	0.0414609	Up-regulated	ALS-Ox
CUX2	2.17974	4.76767e-13	Up-regulated	ALS-TE
DAAM2	2.24529	2.26421e-14	Up-regulated	ALS-Glia
DOCK5	3.3732	1.97978e-44	Up-regulated	ALS-Glia
DYSF	3.98521	3.3811e-22	Up-regulated	ALS-Glia
EDIL3	2.31552	4.97949e-14	Up-regulated	ALS-Glia
EFHD1	3.28165	3.54471e-39	Up-regulated	ALS-Glia
ENPP2	3.16737	2.34609e-47	Up-regulated	ALS-Glia
EXTL1	3.05241	4.07129e-19	Up-regulated	ALS-TE
FAM107B	2.61861	5.85756e-22	Up-regulated	ALS-Glia
FGF1	4.01564	5.51313e-36	Up-regulated	ALS-Glia
FLNC	2.72062	4.18985e-14	Up-regulated	ALS-Glia
FOLH1	7.08676	7.71507e-05	Up-regulated	ALS-Glia
FRMD4B	3.11997	1.90586e-35	Up-regulated	ALS-Glia
GABRG2	2.08901	0.000423014	Up-regulated	ALS-Ox
GALNT15	2.4401	8.3485e-10	Up-regulated	ALS-Glia
GALNT17	3.07163	1.15954e-30	Up-regulated	ALS-TE
GLRA3	2.37569	0.00131774	Up-regulated	ALS-Ox
GPR26	3.16221	0.00262396	Up-regulated	ALS-Ox
GPR37	2.52184	3.96015e-19	Up-regulated	ALS-Glia
HHIP	2.90767	1.50667e-18	Up-regulated	ALS-Glia
IFITM2	2.04712	5.20888e-12	Up-regulated	ALS-Glia
ITGA2	3.3842	8.46043e-37	Up-regulated	ALS-Glia
ITGB4	4.88973	1.67872e-48	Up-regulated	ALS-Glia
KCNA4	4.4054	2.17753e-06	Up-regulated	ALS-Ox
KCNC2	3.48027	2.59461e-24	Up-regulated	ALS-Ox
KCNJ4	2.87045	8.98875e-09	Up-regulated	ALS-TE
KCNS1	3.17178	2.01867e-28	Up-regulated	ALS-Ox
KCNT1	2.07215	0.0147508	Up-regulated	ALS-TE
KIAA1211L	2.74426	5.42438e-11	Up-regulated	ALS-TE
KIF13B	2.09916	2.96069e-16	Up-regulated	ALS-Glia
KLF15	3.86991	6.1632e-12	Up-regulated	ALS-Glia
KLHL29	2.05562	2.87934e-06	Up-regulated	ALS-TE
KLK6	5.33006	5.35806e-35	Up-regulated	ALS-Glia
L1CAM	2.29282	1.10086e-14	Up-regulated	ALS-TE
LACC1	2.87464	3.56765e-27	Up-regulated	ALS-Glia
LDB3	2.05192	2.85596e-06	Up-regulated	ALS-Glia
LGALS3BP	2.6421	1.38771e-22	Up-regulated	ALS-Glia
LRP2	2.8477	5.25064e-19	Up-regulated	ALS-Glia
MAL	3.19246	7.39744e-23	Up-regulated	ALS-Glia
MAL2	4.21845	3.33164e-47	Up-regulated	ALS-Ox
MCF2	2.39796	0.0272039	Up-regulated	ALS-Ox
MPP7	3.15391	6.15891e-20	Up-regulated	ALS-Ox
MTUS2	2.60213	1.85421e-06	Up-regulated	ALS-TE
MYO1D	3.79619	2.73694e-47	Up-regulated	ALS-Glia
MYRF	2.24305	8.238e-15	Up-regulated	ALS-Glia
NCKAP5	2.19025	3.94679e-14	Up-regulated	ALS-Glia
NKX6-2	2.96666	1.15553e-18	Up-regulated	ALS-Glia
OLIG2	5.17573	0.00317251	Up-regulated	ALS-Glia
PART1	2.66016	7.83889e-14	Up-regulated	ALS-Ox
PCDH19	2.863	3.54614e-27	Up-regulated	ALS-Ox
PCDH8	2.94464	9.97417e-18	Up-regulated	ALS-Ox
PCP4	2.26921	0.000233138	Up-regulated	ALS-Ox
PDE1C	5.39243	1.9149e-102	Up-regulated	ALS-Glia
PDK4	2.69983	0.0262587	Up-regulated	ALS-Glia
PITPNM2	2.0137	0.000103048	Up-regulated	ALS-TE
PLEKHH1	2.17801	5.76641e-12	Up-regulated	ALS-Glia
PLP1	4.05159	2.83624e-19	Up-regulated	ALS-Glia
PLXNB3	3.54349	2.14241e-16	Up-regulated	ALS-Glia
PNMA3	2.27885	3.70558e-16	Up-regulated	ALS-TE
PRAG1	3.06941	1.16511e-23	Up-regulated	ALS-TE
PRR18	2.90264	3.33061e-05	Up-regulated	ALS-Glia
PTPRN	2.44884	1.42866e-12	Up-regulated	ALS-TE
RAB27B	3.49956	7.04683e-28	Up-regulated	ALS-Ox
RASGRP3	3.78712	4.10527e-39	Up-regulated	ALS-Glia
RASSF2	2.97777	1.35957e-40	Up-regulated	ALS-Glia
RGS4	4.39149	4.59513e-32	Up-regulated	ALS-Ox
RNASE1	3.55221	8.47485e-31	Up-regulated	ALS-Glia
S100B	3.14857	2.7252e-16	Up-regulated	ALS-Glia
SEMA3B	2.20006	6.44804e-10	Up-regulated	ALS-Glia
SH3TC2	2.0038	5.07685e-05	Up-regulated	ALS-Glia
SLC31A2	3.21203	0.00246463	Up-regulated	ALS-Glia
SLC6A17	3.55113	1.71851e-10	Up-regulated	ALS-TE
SLITRK4	3.27879	2.86816e-18	Up-regulated	ALS-Ox
SOX2-OT	2.9247	6.18204e-16	Up-regulated	ALS-Glia
SOX8	2.32826	5.84078e-06	Up-regulated	ALS-Glia
SPTB	3.23267	1.90179e-21	Up-regulated	ALS-TE
SRRM3	3.68418	6.54477e-25	Up-regulated	ALS-TE
ST6GALNAC5	3.13226	7.02437e-32	Up-regulated	ALS-Ox
STAB1	3.82367	0.03171	Up-regulated	ALS-TE
STMN2	3.64755	1.83427e-46	Up-regulated	ALS-Ox
SYT16	2.51702	3.73474e-18	Up-regulated	ALS-Ox
TENM2	2.06668	8.14884e-17	Up-regulated	ALS-TE
THBS2	2.39852	2.11606e-23	Up-regulated	ALS-Glia
TMEM35A	2.25939	5.97916e-13	Up-regulated	ALS-Ox
TMEM63C	2.30476	2.35503e-13	Up-regulated	ALS-TE
TMEM98	2.34354	3.7874e-26	Up-regulated	ALS-Glia
TNC	5.16914	5.3509e-111	Up-regulated	ALS-Glia
TNS1	2.19629	2.70554e-12	Up-regulated	ALS-Glia
UNC5B	2.01194	3.70708e-07	Up-regulated	ALS-Glia
ZBBX	2.20938	9.19937e-05	Up-regulated	ALS-TE
ZCCHC12	2.81043	1.63162e-21	Up-regulated	ALS-Ox
ZMAT4	2.47492	1.70544e-15	Up-regulated	ALS-Ox
