# Supplementary material for: Dysregulated Expression of Transposable Elements in TDP-43M337V Human Motor Neurons That Recapitulate Amyotrophic Lateral Sclerosis In Vitro
Source: Int J Mol Sci. 2022 Dec 19;23(24):16222. doi: 10.3390/ijms232416222 (PMC9784876; doi:10.3390/ijms232416222)
Supplement: Supplementary file 1 [file ijms-23-16222-s001.zip › SupplementaryFileS3.xlsx]

## Sheet: 7DIV_UR
g:Profiler gene enrichment analysis of 7 DIV Up-regulated genes
source	term_name	term_id	adjusted_p_value	negative_log10_of_adjusted_p_value	term_size	query_size	intersection_size	effective_domain_size	intersections
GO:MF	protein binding	GO:0005515	4.58417e-09	8.33874	14833	862	716	20183	ABLIM2,ABLIM3,ACOT11,ACOX2,ACVR1C,ADAM33,ADAMTS1,ADAMTSL5,ADCY3,ADCY8,ADCYAP1R1,ADD3,ADGRA3,ADGRF4,ADGRL3,ADM,ADRA1B,AEBP1,AFAP1L2,AGBL4,AJUBA,ALDH1L1,ALPK1,ANK3,ANKFN1,ANKHD1-EIF4EBP3,ANKRD28,ANKRD30BL,ANKRD33B,ANKRD65,ANKRD9,ANO3,ANO5,ANP32B,AP1M2,APCDD1,APCDD1L,ARAP2,ARAP3,ARHGEF16,ARHGEF5,ARID3A,ARMC2,ARMC3,ARNTL2,ARSI,ASB6,ASF1A,ASS1,ATF5,ATF7IP2,ATIC,ATP10A,ATP13A2,ATP2C2,ATP5MC2,ATP9A,ATRN…
GO:MF	solute:cation antiporter activity	GO:0015298	0.00581565	2.2354	34	862	9	20183	CLCN3,SLC24A3,SLC47A1,SLC8A1,SLC9A3,SLC9A7,SLC9A9,SLC9B2,SLC9C2
GO:MF	solute:proton antiporter activity	GO:0015299	0.0157431	1.80291	22	862	7	20183	CLCN3,SLC47A1,SLC9A3,SLC9A7,SLC9A9,SLC9B2,SLC9C2
GO:BP	cell adhesion	GO:0007155	5.26159e-12	11.2789	1489	821	122	21100	ADGRL3,AJUBA,ANK3,ASS1,ATRNL1,BCAM,BCAR1,BCL2L11,BST1,BVES,C2CD4A,CCDC88B,CCL28,CD177,CD44,CDC42EP1,CDH1,CDH13,CDH22,CDH24,CDH7,CDHR3,CEACAM6,CLASP2,CLDN6,CLSTN2,CNTN3,CNTN4,COL12A1,COL26A1,COL5A3,COL7A1,CRB1,CX3CL1,DAPK3,DCC,DOCK5,DSP,DUSP1,EBI3,EFNB2,EPB41L4B,EPCAM,FAT2,FBLN7,FLNA,FLRT2,FREM1,FZD4,GCNT2,GLDN,HMCN1,IDO1,IL15,IL1RAPL1,IL20RB,IL32,ILDR2,IRAK1,ITGA2B,ITGB3,ITGB5,KIFAP3,KIRREL3,LAMB…
GO:BP	anatomical structure development	GO:0048856	9.98801e-10	9.00052	5754	821	317	21100	ACVR1C,ADAMTS1,ADAMTS15,ADCYAP1R1,ADGRL3,ADM,AGBL4,AJUBA,ALPK3,ANK3,ANP32B,APCDD1,ARMC2,ASF1A,ASS1,ATF5,ATG9B,ATIC,ATP10A,ATP2C2,ATRNL1,B9D1,BCL2L11,BHLHE40,BRSK2,BVES,C1QL1,C3,CACNG7,CAMK1D,CASZ1,CCNB1IP1,CCND1,CD38,CD40,CD44,CDC42EP1,CDH1,CDH13,CDH22,CDH24,CDH7,CDHR3,CDKN2B,CDNF,CHRM2,CHRNA1,CHURC1-FNTB,CLASP2,CLSTN2,CNTN4,COCH,COL11A1,COL12A1,COL22A1,COL5A3,COL7A1,COL9A2,COQ8B,CPE,CRACR2A,CRB1…
GO:BP	anatomical structure morphogenesis	GO:0009653	1.99031e-09	8.70108	2702	821	177	21100	ADAMTS1,ADAMTS15,ADM,AJUBA,ANK3,APCDD1,ATG9B,ATP10A,ATRNL1,B9D1,BCL2L11,BRSK2,BVES,C3,CACNG7,CCNB1IP1,CD40,CD44,CDC42EP1,CDH13,CDH22,CDH24,CDH7,CDHR3,CLASP2,CNTN4,COCH,COL11A1,COL12A1,COL22A1,COL7A1,COQ8B,CPE,CRB1,CSGALNACT1,CST6,CX3CL1,DAPK3,DCC,DCLK1,DEAF1,DNAH11,DOCK5,DPYSL4,DSP,DTNBP1,DUOX2,DUSP1,EFNB2,EPHA5,ERVW-1,ETV7,EYA4,F2R,FAM71F1,FGF5,FGFR1,FHL2,FHOD3,FLNA,FLRT2,FREM1,FZD4,FZD8,GAS7,GD…
GO:BP	developmental process	GO:0032502	3.90126e-08	7.4088	6317	821	334	21100	ACVR1C,ADAMTS1,ADAMTS15,ADAMTS20,ADCYAP1R1,ADGRL3,ADM,AGBL4,AJUBA,ALPK3,ANK3,ANP32B,APCDD1,ARMC2,ASF1A,ASS1,ATF5,ATG9B,ATIC,ATP10A,ATP2C2,ATRNL1,B9D1,BCL2L11,BHLHE40,BOLL,BRSK2,BVES,C1QL1,C1QTNF3,C3,CACNG7,CAMK1D,CASZ1,CCNB1IP1,CCND1,CD38,CD40,CD44,CDC42EP1,CDH1,CDH13,CDH22,CDH24,CDH7,CDHR3,CDKN2B,CDNF,CDS1,CHRM2,CHRNA1,CHURC1-FNTB,CLASP2,CLCN3,CLSTN2,CNTN4,COCH,COL11A1,COL12A1,COL22A1,COL5A3,COL…
GO:BP	regulation of localization	GO:0032879	1.02267e-07	6.99026	2725	821	172	21100	ABLIM3,ACVR1C,ADAMTS1,ADCY8,ADCYAP1R1,AJUBA,ANK3,ANP32B,ARHGEF16,ARHGEF5,ATP13A2,ATP2C2,ATP9A,B9D1,BCAR1,BRSK2,BST1,BVES,C1QTNF3,C3,CACNA2D2,CACNA2D3,CACNG7,CAMK1D,CBARP,CCL28,CD177,CD38,CD40,CDH1,CDH13,CEACAM6,CHRM2,CLASP2,CLIC2,CRACR2A,CX3CL1,CXCL14,DAPK3,DCLK1,DGKQ,DNAH11,DOCK5,DPP6,DRC1,DSP,DTNBP1,DUOX2,DUSP1,EFNB2,EHD3,EPB41L2,EPB41L4B,EPHA5,EXOC1,F2R,FGF12,FGF5,FGFR1,FLNA,FLRT2,FZD4,GCNT2,G…
GO:BP	regulation of cellular process	GO:0050794	3.15659e-07	6.50078	11193	821	524	21100	ABLIM3,ACOT11,ACOX2,ACVR1C,ADAMTS1,ADAMTS20,ADCY3,ADCY8,ADCYAP1R1,ADD3,ADGRA3,ADGRF4,ADGRL3,ADM,ADRA1B,AEBP1,AFAP1L2,AGBL4,AJUBA,ALPK1,ANK3,ANKFN1,ANP32B,APCDD1,APCDD1L,ARAP2,ARAP3,ARFGEF3,ARHGAP20,ARHGEF16,ARHGEF40,ARHGEF5,ARID3A,ARNTL2,ASB6,ASS1,ATF5,ATF7IP2,ATG9B,ATP10A,ATP13A2,ATP9A,ATRNL1,B9D1,BCAM,BCAR1,BCL2L11,BCL7A,BEND5,BHLHE40,BOLL,BRSK2,BST1,BVES,C1QTNF3,C2CD4A,C3,CACNA2D2,CACNA2D3,CAC…
GO:BP	signaling	GO:0023052	6.0421e-07	6.21881	6451	821	334	21100	ACOT11,ACVR1C,ADAMTS1,ADAMTS20,ADCY3,ADCY8,ADCYAP1R1,ADGRA3,ADGRF4,ADGRL3,ADM,ADRA1B,AFAP1L2,AJUBA,ALPK1,ANK3,APCDD1,APCDD1L,ARAP2,ARAP3,ARFGEF3,ARHGAP20,ARHGEF40,ARHGEF5,ASB6,ATRNL1,B9D1,BCAM,BCAR1,BCL2L11,BRSK2,BST1,BVES,C1QTNF3,C3,CACNG7,CALB2,CAMLG,CAMTA1,CARD14,CASTOR2,CBLC,CCL28,CCND1,CD177,CD38,CD40,CD44,CDC14B,CDC42EP1,CDH1,CDH13,CDKN2B,CDNF,CDS1,CEACAM6,CHRM2,CHRNA1,CLASP2,CLCN3,CLEC11A,…
GO:BP	cell-cell adhesion	GO:0098609	8.20241e-07	6.08606	913	821	76	21100	ADGRL3,AJUBA,ANK3,ASS1,BVES,CCDC88B,CCL28,CD177,CD44,CDC42EP1,CDH1,CDH13,CDH22,CDH24,CDH7,CDHR3,CEACAM6,CLDN6,CLSTN2,CNTN4,CRB1,CX3CL1,DCC,DSP,EBI3,EFNB2,EPCAM,FAT2,FLNA,GCNT2,GLDN,HMCN1,IDO1,IL15,IL1RAPL1,IL20RB,ILDR2,IRAK1,ITGA2B,ITGB3,ITGB5,KIFAP3,KIRREL3,LRRC32,MPZL2,NECTIN4,NRCAM,NT5E,OLR1,PCDH10,PCDH20,PCDHB9,PCDHGA6,PCDHGB4,PDPN,PEAR1,PECAM1,PERP,PKP4,PODXL,PPP3CA,PRKCZ,RGCC,RUNX3,S100A9,S…
GO:BP	cell communication	GO:0007154	1.15335e-06	5.93804	6508	821	335	21100	ACOT11,ACVR1C,ADAMTS1,ADAMTS20,ADCY3,ADCY8,ADCYAP1R1,ADGRA3,ADGRF4,ADGRL3,ADM,ADRA1B,AFAP1L2,AJUBA,ALPK1,ANK3,APCDD1,APCDD1L,ARAP2,ARAP3,ARFGEF3,ARHGAP20,ARHGEF40,ARHGEF5,ASB6,ATRNL1,B9D1,BCAM,BCAR1,BCL2L11,BRSK2,BST1,C1QTNF3,C3,CACNG7,CALB2,CAMLG,CAMTA1,CARD14,CASTOR2,CBLC,CCL28,CCND1,CD177,CD38,CD40,CD44,CDC14B,CDC42EP1,CDH1,CDH13,CDKN2B,CDNF,CDS1,CEACAM6,CHRM2,CHRNA1,CLASP2,CLCN3,CLEC11A,CLIC2…
GO:BP	cell-substrate adhesion	GO:0031589	2.37404e-06	5.62451	362	821	41	21100	AJUBA,ATRNL1,BCAM,BCL2L11,BST1,BVES,CCL28,CD44,CDH13,CEACAM6,CLASP2,COL26A1,COL5A3,CX3CL1,DAPK3,DOCK5,FAT2,FLNA,FREM1,FZD4,GCNT2,ITGA2B,ITGB3,ITGB5,LAMB4,LAMC3,MSLN,NRP1,OTOA,PDPN,PLAU,PPFIA2,PRKCZ,PXN,TEK,TIAM1,TMEFF2,UNC13D,VCAM1,WNT4,ZYX
GO:BP	positive regulation of biological process	GO:0048518	3.04016e-06	5.5171	6224	821	321	21100	ABLIM3,ACOX2,ACVR1C,ADAMTS1,ADAMTS20,ADCY8,ADCYAP1R1,ADM,ADRA1B,AFAP1L2,AGBL4,AJUBA,ALPK1,ANK3,ANP32B,ARHGEF16,ARHGEF5,ARID3A,ARNTL2,ASS1,ATF5,ATF7IP2,ATG9B,ATP10A,ATP13A2,ATP2C2,BCAR1,BCL2L11,BOLL,BST1,BVES,C1QTNF3,C2CD4A,C3,C7,CACNG7,CALB2,CAMK1D,CAMTA1,CARD14,CASZ1,CCDC88B,CCL28,CCND1,CD177,CD38,CD40,CD44,CDC14B,CDC42EP1,CDH1,CDH13,CDKN2B,CDS1,CEACAM6,CHURC1-FNTB,CLASP2,CLCN3,CLEC11A,CLIC2,CLS…
GO:BP	localization	GO:0051179	4.51858e-06	5.345	6436	821	329	21100	ABLIM3,ACVR1C,ADAMTS1,ADCY3,ADCY8,ADCYAP1R1,ADGRL3,ADM,AGBL4,AJUBA,ANK3,ANKFN1,ANO3,ANO5,ANP32B,AP1M2,APCDD1,ARAP3,ARHGEF16,ARHGEF5,ARMC2,ATG9B,ATP10A,ATP13A2,ATP2C2,ATP5MC2,ATP9A,ATRNL1,AVL9,B9D1,BCAR1,BCL2L11,BRSK2,BST1,BVES,C1QTNF3,C3,CACFD1,CACNA2D2,CACNA2D3,CACNG7,CAMK1D,CAMLG,CBARP,CCDC88B,CCL28,CCND1,CD177,CD38,CD40,CD44,CDH1,CDH13,CDS1,CEACAM6,CENPC,CFAP46,CHRM2,CHRNA1,CLASP2,CLCN3,CLIC2,…
GO:BP	multicellular organism development	GO:0007275	1.12125e-05	4.9503	4768	821	256	21100	ACVR1C,ADAMTS1,ADCYAP1R1,ADGRL3,ADM,AGBL4,ALPK3,ANK3,ANP32B,APCDD1,ASS1,ATF5,ATG9B,ATIC,B9D1,BCL2L11,BHLHE40,BRSK2,BVES,C1QL1,C3,CACNG7,CAMK1D,CASZ1,CCNB1IP1,CCND1,CD38,CD40,CD44,CDH1,CDH13,CDH22,CDKN2B,CDNF,CHRM2,CHURC1-FNTB,CLASP2,CLSTN2,CNTN4,COL11A1,COL12A1,COL22A1,COL7A1,COL9A2,COQ8B,CPE,CRACR2A,CRB1,CRYBG3,CSGALNACT1,CX3CL1,DCC,DCLK1,DEAF1,DKK2,DNAH11,DPYSL4,DRC1,DSP,DTNBP1,DUOX2,DUSP1,DYRK…
GO:BP	regulation of biological quality	GO:0065008	2.81824e-05	4.55002	3768	821	210	21100	ACOT11,ACOX2,ACVR1C,ADCY3,ADCY8,ADCYAP1R1,ADD3,ADM,ADRA1B,ANK3,ANKRD9,ANO3,ARHGEF5,ATG9B,ATP10A,ATP13A2,ATP2C2,ATP9A,BCL2L11,BOLL,BRSK2,BVES,C1QTNF3,C2CD4A,CACNG7,CALB2,CAMLG,CCL28,CCND1,CD38,CD40,CDC42EP1,CHRM2,CHRNA1,CIB2,CLASP2,CLCN3,CLIC2,CLSTN2,CNBP,CNTN4,COCH,CPE,CRB1,CUBN,CX3CL1,CYP39A1,CYP3A5,DAPK3,DCC,DGKB,DGKQ,DOCK5,DSP,DTNBP1,DUOX2,DYRK3,EFNB2,EHD3,EPHA5,ESRRG,EXOSC5,EZH2,F2R,FGF12,FHO…
GO:BP	regulation of transport	GO:0051049	3.13766e-05	4.50339	1724	821	114	21100	ABLIM3,ACVR1C,ADCY8,ADCYAP1R1,ANK3,ANP32B,ARHGEF5,ATP13A2,ATP2C2,ATP9A,BRSK2,BVES,C1QTNF3,C3,CACNA2D2,CACNA2D3,CACNG7,CAMK1D,CBARP,CD177,CD38,CDH1,CDH13,CHRM2,CLASP2,CLIC2,CRACR2A,CX3CL1,DGKQ,DPP6,DTNBP1,EFNB2,EHD3,EPHA5,EXOC1,F2R,FGF12,FLNA,GRIN3A,GRP,GSTM2,HECW2,HGS,HMOX1,ICA1,IL15,IL1RAPL1,INHBA,IRS1,ITGB3,JPH2,JPH3,KCNAB2,KCNC4,KCNE5,KCNH3,KCNJ15,KCNK4,KCNQ3,KCNS1,KHDRBS1,KLHL24,LETMD1,LIF,LR…
GO:BP	multicellular organismal process	GO:0032501	3.72003e-05	4.42945	7354	821	362	21100	ACOT11,ACVR1C,ADAMTS1,ADCY3,ADCY8,ADCYAP1R1,ADGRL3,ADM,ADRA1B,AFAP1L2,AGBL4,ALPK3,ANK3,ANKFN1,ANP32B,APCDD1,ARMC2,ARNTL2,ASF1A,ASS1,ATF5,ATG9B,ATIC,B9D1,BCAR1,BCL2L11,BHLHE40,BOLL,BRSK2,BVES,C1QL1,C1QTNF3,C2CD4A,C3,CACNG7,CAMK1D,CAMTA1,CASZ1,CCDC88B,CCNB1IP1,CCND1,CD38,CD40,CD44,CDH1,CDH13,CDH22,CDKN2B,CDNF,CHRM2,CHRNA1,CHURC1-FNTB,CIB2,CLASP2,CLCN3,CLEC11A,CLIC2,CLSTN2,CNTN4,COCH,COL11A1,COL12A1…
GO:BP	positive regulation of cellular process	GO:0048522	5.13735e-05	4.28926	5687	821	292	21100	ABLIM3,ACOX2,ACVR1C,ADAMTS1,ADAMTS20,ADCY8,ADCYAP1R1,ADM,ADRA1B,AFAP1L2,AGBL4,AJUBA,ALPK1,ANK3,ANP32B,ARHGEF16,ARHGEF5,ARID3A,ARNTL2,ASS1,ATF5,ATF7IP2,ATG9B,ATP10A,ATP13A2,BCAR1,BCL2L11,BOLL,BST1,BVES,C1QTNF3,C3,CACNG7,CALB2,CAMK1D,CAMTA1,CARD14,CASZ1,CCDC88B,CCL28,CCND1,CD177,CD38,CD40,CD44,CDC14B,CDC42EP1,CDH1,CDH13,CDKN2B,CDS1,CEACAM6,CHURC1-FNTB,CLASP2,CLCN3,CLEC11A,CLIC2,CLSTN2,CNBP,COL26A1,…
GO:BP	biological regulation	GO:0065007	5.25441e-05	4.27948	13001	821	580	21100	ABLIM3,ACOT11,ACOX2,ACVR1C,ADAMTS1,ADAMTS20,ADCY3,ADCY8,ADCYAP1R1,ADD3,ADGRA3,ADGRF4,ADGRL3,ADM,ADRA1B,AEBP1,AFAP1L2,AGBL4,AJUBA,ALPK1,ANK3,ANKFN1,ANKRD9,ANO3,ANP32B,APCDD1,APCDD1L,ARAP2,ARAP3,ARFGEF3,ARHGAP20,ARHGEF16,ARHGEF40,ARHGEF5,ARID3A,ARNTL2,ASB6,ASS1,ATF5,ATF7IP2,ATG9B,ATP10A,ATP13A2,ATP2C2,ATP9A,ATRNL1,B9D1,BCAM,BCAR1,BCL2L11,BCL7A,BEND5,BHLHE40,BOLL,BRSK2,BST1,BVES,C1QTNF3,C2CD4A,C3,C7…
GO:BP	inorganic cation transmembrane transport	GO:0098662	6.8163e-05	4.16645	792	821	64	21100	ADCYAP1R1,ANK3,ATP2C2,ATP5MC2,CACNA2D2,CACNA2D3,CACNG7,CBARP,CLCN3,CLIC2,CRACR2A,CX3CL1,DPP6,EHD3,F2R,FGF12,FLNA,GRIN3A,GSTM2,HECW2,JPH2,JPH3,KCNAB2,KCNC4,KCNE5,KCNH3,KCNJ15,KCNK4,KCNMB3,KCNN3,KCNQ3,KCNS1,KCNT1,KLHL24,NALCN,NIPAL1,NIPAL3,PCSK9,PLA2G6,PSEN2,PTPN3,RGS7,RHD,RRAD,SCARA5,SCN11A,SCN4B,SCN8A,SLC24A3,SLC25A37,SLC2A9,SLC36A1,SLC47A1,SLC4A4,SLC6A8,SLC8A1,SLC9A3,SLC9A7,SLC9A9,SLC9B2,SLC9C2,…
GO:BP	inorganic ion transmembrane transport	GO:0098660	0.000118943	3.92466	858	821	67	21100	ADCYAP1R1,ANK3,ANO3,ANO5,ATP2C2,ATP5MC2,CACNA2D2,CACNA2D3,CACNG7,CBARP,CLCN3,CLIC2,CRACR2A,CX3CL1,DPP6,EHD3,F2R,FGF12,FLNA,GRIN3A,GSTM2,HECW2,JPH2,JPH3,KCNAB2,KCNC4,KCNE5,KCNH3,KCNJ15,KCNK4,KCNMB3,KCNN3,KCNQ3,KCNS1,KCNT1,KLHL24,NALCN,NIPAL1,NIPAL3,PCSK9,PLA2G6,PSEN2,PTPN3,RGS7,RHD,RRAD,SCARA5,SCN11A,SCN4B,SCN8A,SLC24A3,SLC25A37,SLC2A9,SLC36A1,SLC37A2,SLC47A1,SLC4A4,SLC6A8,SLC8A1,SLC9A3,SLC9A7,SLC…
GO:BP	signal transduction	GO:0007165	0.00013983	3.8544	5957	821	301	21100	ACOT11,ACVR1C,ADAMTS1,ADAMTS20,ADCY3,ADCY8,ADCYAP1R1,ADGRA3,ADGRF4,ADGRL3,ADM,ADRA1B,AFAP1L2,AJUBA,ALPK1,ANK3,APCDD1,APCDD1L,ARAP2,ARAP3,ARFGEF3,ARHGAP20,ARHGEF40,ARHGEF5,ASB6,ATRNL1,B9D1,BCAM,BCAR1,BCL2L11,BRSK2,BST1,C1QTNF3,C3,CACNG7,CAMLG,CAMTA1,CARD14,CASTOR2,CBLC,CCL28,CCND1,CD177,CD38,CD40,CD44,CDC14B,CDC42EP1,CDH13,CDKN2B,CDNF,CDS1,CEACAM6,CHRM2,CHRNA1,CLASP2,CLEC11A,CLIC2,CNKSR1,CORO2A,CP…
GO:BP	cation transmembrane transport	GO:0098655	0.000172263	3.76381	903	821	69	21100	ADCYAP1R1,ANK3,ATP13A2,ATP2C2,ATP5MC2,CACNA2D2,CACNA2D3,CACNG7,CBARP,CLCN3,CLIC2,CRACR2A,CX3CL1,DPP6,EHD3,F2R,FGF12,FLNA,GRIN3A,GSTM2,HECW2,JPH2,JPH3,KCNAB2,KCNC4,KCNE5,KCNH3,KCNJ15,KCNK4,KCNMB3,KCNN3,KCNQ3,KCNS1,KCNT1,KLHL24,NALCN,NIPAL1,NIPAL3,PCSK9,PLA2G6,PSEN2,PTPN3,RELN,RGS7,RHD,RRAD,SCARA5,SCN11A,SCN4B,SCN8A,SLC24A3,SLC25A37,SLC2A9,SLC36A1,SLC43A1,SLC47A1,SLC4A4,SLC66A1,SLC6A8,SLC7A2,SLC8A1…
GO:BP	ion transmembrane transport	GO:0034220	0.000205095	3.68804	1113	821	80	21100	ADCYAP1R1,ANK3,ANO3,ANO5,ATP10A,ATP13A2,ATP2C2,ATP5MC2,CACNA2D2,CACNA2D3,CACNG7,CBARP,CHRNA1,CLCN3,CLIC2,CRACR2A,CX3CL1,DPP6,EHD3,F2R,FGF12,FLNA,GRIA3,GRIK1,GRIN3A,GSTM2,HECW2,JPH2,JPH3,KCNAB2,KCNC4,KCNE5,KCNH3,KCNJ15,KCNK4,KCNMB3,KCNN3,KCNQ3,KCNS1,KCNT1,KLHL24,LRRC8B,NALCN,NIPAL1,NIPAL3,PCSK9,PLA2G6,PSEN2,PTPN3,RELN,RGS7,RHD,RRAD,SCARA5,SCN11A,SCN4B,SCN8A,SLC13A3,SLC16A3,SLC24A3,SLC25A37,SLC2A9,…
GO:BP	animal organ development	GO:0048513	0.000256683	3.5906	3513	821	194	21100	ADAMTS1,ADGRL3,ADM,ALPK3,ANP32B,APCDD1,ASS1,ATF5,ATG9B,ATIC,ATP2C2,ATRNL1,B9D1,BCL2L11,BVES,CCND1,CD44,CDH1,CDH22,CDKN2B,CHRNA1,CLASP2,CNTN4,COL11A1,COL5A3,COQ8B,CPE,CRACR2A,CRB1,CRYBG3,CSGALNACT1,CXCL14,DCC,DCLK1,DEAF1,DNAH11,DRC1,DSP,DTNBP1,DUOX2,DYRK3,EFNB2,EIF2B5,EPCAM,EPHA5,ETV7,EYA4,EZH2,FAXDC2,FGF12,FGF5,FGFR1,FHL2,FHOD3,FLG,FLNA,FLRT2,FREM1,FZD4,FZD8,GCNT2,GDF11,GREB1L,H4C3,HELLS,HMOX1,HO…
GO:BP	cell-matrix adhesion	GO:0007160	0.000346737	3.46	234	821	28	21100	AJUBA,BCAM,BCL2L11,BST1,CCL28,CD44,CDH13,CEACAM6,CLASP2,COL5A3,CX3CL1,DAPK3,FREM1,ITGA2B,ITGB3,ITGB5,MSLN,NRP1,OTOA,PLAU,PPFIA2,PRKCZ,PXN,TEK,TIAM1,VCAM1,WNT4,ZYX
GO:BP	supramolecular fiber organization	GO:0097435	0.000422605	3.37407	778	821	61	21100	ADD3,AEBP1,ARHGEF5,BCAR1,CCDC88B,CDC42EP1,CLASP2,COL11A1,COL12A1,COL24A1,COL5A3,COLGALT2,CORO6,CX3CL1,DAPK3,DSP,FHOD3,FLNA,FSD1,GAS7,HMCN1,ITGB5,KANK3,KLHL24,KRT13,KRT15,KRT17,LDB3,LIMA1,LMOD1,LPAR1,LTBP3,LUM,MET,MFAP4,MFAP5,MYO1C,MYO5A,NRP1,PLS1,PXDN,PXN,RAP1GDS1,RGCC,RHOBTB2,RHOC,SHROOM1,SPTBN5,SSH2,STMN2,TLE6,TLL2,TMEFF2,TMOD3,TNFAIP6,TPM2,TPX2,TUBB4A,WDR1,WNT4,ZYX
GO:BP	regulation of biological process	GO:0050789	0.000428128	3.36843	12276	821	548	21100	ABLIM3,ACOT11,ACOX2,ACVR1C,ADAMTS1,ADAMTS20,ADCY3,ADCY8,ADCYAP1R1,ADD3,ADGRA3,ADGRF4,ADGRL3,ADM,ADRA1B,AEBP1,AFAP1L2,AGBL4,AJUBA,ALPK1,ANK3,ANKFN1,ANP32B,APCDD1,APCDD1L,ARAP2,ARAP3,ARFGEF3,ARHGAP20,ARHGEF16,ARHGEF40,ARHGEF5,ARID3A,ARNTL2,ASB6,ASS1,ATF5,ATF7IP2,ATG9B,ATP10A,ATP13A2,ATP2C2,ATP9A,ATRNL1,B9D1,BCAM,BCAR1,BCL2L11,BCL7A,BEND5,BHLHE40,BOLL,BRSK2,BST1,BVES,C1QTNF3,C2CD4A,C3,C7,CACNA2D2,CA…
GO:BP	system development	GO:0048731	0.000458095	3.33904	4313	821	228	21100	ACVR1C,ADAMTS1,ADGRL3,ADM,AGBL4,ALPK3,ANK3,ANP32B,APCDD1,ASS1,ATF5,ATG9B,ATIC,B9D1,BCL2L11,BHLHE40,BRSK2,BVES,C1QL1,C3,CACNG7,CAMK1D,CASZ1,CCND1,CD38,CD40,CD44,CDH1,CDH13,CDH22,CDKN2B,CDNF,CHRM2,CLASP2,CLSTN2,CNTN4,COL11A1,COL22A1,COL9A2,COQ8B,CPE,CRACR2A,CRB1,CRYBG3,CSGALNACT1,CX3CL1,DCC,DCLK1,DEAF1,DNAH11,DPYSL4,DRC1,DSP,DTNBP1,DUOX2,DYRK3,EFNB2,EIF2B5,EPCAM,EPHA5,EZH2,FAXDC2,FGF12,FGF5,FGFR1,F…
GO:BP	actin filament-based process	GO:0030029	0.000596817	3.22416	804	821	62	21100	ABLIM2,ABLIM3,ADD3,ARFGEF3,ARHGEF5,BCAR1,BRSK2,BST1,CDC42BPG,CDC42EP1,CLASP2,CORO6,CX3CL1,DAPK3,DSP,DTNBP1,EPB41L1,EPB41L2,EPB41L4B,EPHA5,FGF12,FHOD3,FLNA,FRMD3,GAS7,HMCN1,IQSEC1,ITGB5,KANK3,KCNE5,LDB3,LIMA1,LMOD1,LPAR1,MET,MRAS,MYO1C,MYO5A,NRP1,NTF3,PDLIM4,PDPN,PHACTR2,PLS1,PXN,RAP1GDS1,RGCC,RHOBTB2,RHOC,SCN4B,SHROOM1,SPTBN5,SSH2,SYDE1,TEK,TLE6,TMEFF2,TMOD3,TPM2,WDR1,WNT4,ZYX
GO:BP	actin cytoskeleton organization	GO:0030036	0.000630803	3.20011	715	821	57	21100	ABLIM2,ABLIM3,ADD3,ARFGEF3,ARHGEF5,BCAR1,BRSK2,BST1,CDC42BPG,CDC42EP1,CLASP2,CORO6,CX3CL1,DAPK3,DTNBP1,EPB41L1,EPB41L2,EPB41L4B,EPHA5,FHOD3,FLNA,FRMD3,GAS7,HMCN1,IQSEC1,ITGB5,KANK3,LDB3,LIMA1,LMOD1,LPAR1,MET,MRAS,MYO1C,MYO5A,NRP1,NTF3,PDLIM4,PHACTR2,PLS1,PXN,RAP1GDS1,RGCC,RHOBTB2,RHOC,SHROOM1,SPTBN5,SSH2,SYDE1,TEK,TLE6,TMEFF2,TMOD3,TPM2,WDR1,WNT4,ZYX
GO:BP	cation transport	GO:0006812	0.000895697	3.04784	1173	821	81	21100	ADCYAP1R1,ANK3,ATP13A2,ATP2C2,ATP5MC2,CACNA2D2,CACNA2D3,CACNG7,CBARP,CHRNA1,CLCN3,CLIC2,CRACR2A,CX3CL1,DPP6,DTNBP1,EHD3,F2R,FGF12,FLNA,GRIN3A,GSTM2,HECW2,ITGB3,JPH2,JPH3,KCNAB2,KCNC4,KCNE5,KCNH3,KCNJ15,KCNK4,KCNMB3,KCNN3,KCNQ3,KCNS1,KCNT1,KLHL24,NALCN,NIPAL1,NIPAL3,PCSK9,PLA2G6,PPP3CA,PRSS8,PSEN2,PTPN3,RELN,RGS7,RHD,RRAD,SCARA5,SCN11A,SCN4B,SCN8A,SLC10A2,SLC13A3,SLC24A3,SLC25A37,SLC2A9,SLC36A1,SL…
GO:BP	cytoskeleton organization	GO:0007010	0.00099683	3.00138	1453	821	95	21100	ABLIM2,ABLIM3,ADD3,AJUBA,ANK3,ANKFN1,ARAP3,ARFGEF3,ARHGEF5,ARMC2,ATF5,BCAR1,BRSK2,BST1,CCDC88B,CDC14B,CDC42BPG,CDC42EP1,CFAP46,CHD3,CLASP2,CORO6,CX3CL1,DAPK3,DRC1,DSP,DTNBP1,EML4,EPB41L1,EPB41L2,EPB41L4B,EPHA5,FHOD3,FIGNL1,FLNA,FRMD3,FSD1,GAS7,GPSM2,HAUS7,HMCN1,HYDIN,IQSEC1,ITGB5,KANK3,KIAA1614,KLHL24,KRT13,KRT15,KRT17,KRT6A,LARP4,LDB3,LIMA1,LMOD1,LPAR1,MET,MRAS,MYO1C,MYO5A,NRP1,NTF3,PALM,PDLIM4,…
GO:BP	cell-cell adhesion via plasma-membrane adhesion molecules	GO:0098742	0.00112363	2.94938	277	821	30	21100	ADGRL3,AJUBA,CD177,CDH1,CDH13,CDH22,CDH24,CDH7,CDHR3,CEACAM6,CLDN6,CLSTN2,CNTN4,CRB1,CX3CL1,FAT2,HMCN1,IL1RAPL1,KIFAP3,KIRREL3,MPZL2,NECTIN4,PCDH10,PCDH20,PCDHB9,PCDHGA6,PCDHGB4,PECAM1,TGFBR2,VCAM1
GO:BP	cell-cell signaling	GO:0007267	0.00116365	2.93418	1661	821	105	21100	ACVR1C,ADCY8,ADM,ADRA1B,APCDD1,APCDD1L,BRSK2,C1QTNF3,C3,CACNG7,CALB2,CCND1,CD38,CDH1,CHRM2,CHRNA1,CLCN3,CLSTN2,CNTN4,CPE,CRB1,CX3CL1,CXCL14,DAPK3,DCC,DGKB,DKK2,DTNA,DTNBP1,EFNB2,EPHA5,EZH2,F2R,FAM53B,FGF12,FGF5,FLNA,FZD4,FZD8,GPC5,GRIK1,GRIN3A,GRP,HRH1,ICA1,IL15,IL1RAPL1,ILDR2,INHBA,IRS1,JPH3,KCNC4,KCNE5,KCNQ3,LIF,LRRC32,LRRK1,LTBP3,LYPD6,LZTS1,MCTP2,MDFIC,MPP2,NDRG2,NMU,NOTUM,NPTX2,NR4A1,NRP1,NT…
GO:BP	cell migration	GO:0016477	0.00127363	2.89496	1461	821	95	21100	ACVR1C,ADAMTS1,ADGRL3,AJUBA,APCDD1,ARHGEF16,ARHGEF5,ATRNL1,AVL9,BCAR1,BST1,BVES,CAMK1D,CCL28,CD177,CD40,CD44,CDH1,CDH13,CEACAM6,CLASP2,CORO6,CX3CL1,CXCL14,DAPK3,DCC,DCLK1,DOCK5,DUSP1,EFNB2,EPB41L4B,F2R,FAT2,FGF5,FGFR1,FLNA,FLRT2,FZD4,GCNT2,GPC5,HMOX1,HRH1,IFITM1,IGFBP3,IQSEC1,ITGB3,ITGB5,KIRREL3,LAMB4,LAMC3,LIMA1,LPAR1,MEAK7,MET,MGAT5,MMP2,MYO1C,NDRG4,NR4A1,NRCAM,NRP1,NTF3,NTRK2,PDPN,PECAM1,PIKFY…
GO:BP	regulation of ion transmembrane transport	GO:0034765	0.00135484	2.86811	487	821	43	21100	ADCYAP1R1,ANK3,CACNA2D2,CACNA2D3,CACNG7,CBARP,CLIC2,CRACR2A,CX3CL1,DPP6,EHD3,F2R,FGF12,FLNA,GSTM2,HECW2,JPH2,JPH3,KCNAB2,KCNC4,KCNE5,KCNH3,KCNJ15,KCNK4,KCNQ3,KCNS1,KLHL24,NALCN,PCSK9,PLA2G6,PSEN2,PTPN3,RELN,RGS7,RRAD,SCN11A,SCN4B,SCN8A,SLC43A1,SLC8A1,STAC,STAC2,STOM
GO:BP	movement of cell or subcellular component	GO:0006928	0.00143002	2.84466	2085	821	125	21100	ACVR1C,ADAMTS1,ADCY3,ADGRL3,AGBL4,AJUBA,APCDD1,ARHGEF16,ARHGEF5,ARMC2,ATRNL1,AVL9,BCAR1,BST1,BVES,CAMK1D,CCL28,CD177,CD40,CD44,CDH1,CDH13,CEACAM6,CFAP46,CLASP2,CNTN4,COPG1,CORO6,CX3CL1,CXCL14,DAPK3,DCC,DCLK1,DNAH11,DOCK5,DPYSL4,DRC1,DSP,DTNBP1,DUOX2,DUSP1,EFNB2,EPB41L4B,EPHA5,F2R,FAT2,FGF12,FGF5,FGFR1,FLNA,FLRT2,FZD4,GCNT2,GPC5,HMOX1,HRH1,HYDIN,IFITM1,IFT122,IGFBP3,IQSEC1,ISL2,ITGB3,ITGB5,KCNE5,K…
GO:BP	regulation of signaling	GO:0023051	0.00145577	2.83691	3351	821	183	21100	ACVR1C,ADAMTS20,ADCY8,ADCYAP1R1,ADM,ADRA1B,AFAP1L2,AJUBA,ALPK1,APCDD1,APCDD1L,ARAP3,ARFGEF3,ARHGAP20,ARHGEF40,ARHGEF5,BCL2L11,BRSK2,BST1,BVES,C1QTNF3,C3,CACNG7,CALB2,CAMTA1,CASTOR2,CBLC,CD177,CD38,CD40,CD44,CDH1,CDH13,CDKN2B,CHRM2,CLSTN2,CNTN4,CRACR2A,CX3CL1,DAPK3,DCC,DENND1A,DENND2B,DGKB,DGKQ,DKK2,DOK6,DTNBP1,DUSP1,DYRK3,EHD3,EIF2A,EPHA5,EYA4,EZH2,F2R,FAM13A,FAM53B,FGF12,FGFR1,FHL2,FIGNL1,FLNA,F…
GO:BP	cell motility	GO:0048870	0.00175625	2.75541	1655	821	104	21100	ACVR1C,ADAMTS1,ADCY3,ADGRL3,AJUBA,APCDD1,ARHGEF16,ARHGEF5,ARMC2,ATRNL1,AVL9,BCAR1,BST1,BVES,CAMK1D,CCL28,CD177,CD40,CD44,CDH1,CDH13,CEACAM6,CFAP46,CLASP2,CORO6,CX3CL1,CXCL14,DAPK3,DCC,DCLK1,DNAH11,DOCK5,DRC1,DUOX2,DUSP1,EFNB2,EPB41L4B,F2R,FAT2,FGF5,FGFR1,FLNA,FLRT2,FZD4,GCNT2,GPC5,HMOX1,HRH1,IFITM1,IGFBP3,IQSEC1,ITGB3,ITGB5,KIRREL3,LAMB4,LAMC3,LIMA1,LPAR1,LRATD1,MEAK7,MET,MGAT5,MMP2,MYO1C,NDRG4,N…
GO:BP	localization of cell	GO:0051674	0.00175625	2.75541	1655	821	104	21100	ACVR1C,ADAMTS1,ADCY3,ADGRL3,AJUBA,APCDD1,ARHGEF16,ARHGEF5,ARMC2,ATRNL1,AVL9,BCAR1,BST1,BVES,CAMK1D,CCL28,CD177,CD40,CD44,CDH1,CDH13,CEACAM6,CFAP46,CLASP2,CORO6,CX3CL1,CXCL14,DAPK3,DCC,DCLK1,DNAH11,DOCK5,DRC1,DUOX2,DUSP1,EFNB2,EPB41L4B,F2R,FAT2,FGF5,FGFR1,FLNA,FLRT2,FZD4,GCNT2,GPC5,HMOX1,HRH1,IFITM1,IGFBP3,IQSEC1,ITGB3,ITGB5,KIRREL3,LAMB4,LAMC3,LIMA1,LPAR1,LRATD1,MEAK7,MET,MGAT5,MMP2,MYO1C,NDRG4,N…
GO:BP	extracellular matrix organization	GO:0030198	0.00189736	2.72185	330	821	33	21100	ADAMTS1,ADAMTS15,ADAMTS19,ADAMTS20,ADAMTSL5,AEBP1,CLASP2,COL11A1,COL12A1,COL22A1,COL24A1,COL5A3,COL9A2,COLGALT2,CSGALNACT1,FLRT2,HMCN1,ITGA2B,ITGB3,ITGB5,KAZALD1,LAMB4,LTBP3,LUM,MFAP4,MMP2,OLFML2A,PDPN,PXDN,RGCC,SMOC2,TLL2,WDR72
GO:BP	extracellular structure organization	GO:0043062	0.00203099	2.69229	331	821	33	21100	ADAMTS1,ADAMTS15,ADAMTS19,ADAMTS20,ADAMTSL5,AEBP1,CLASP2,COL11A1,COL12A1,COL22A1,COL24A1,COL5A3,COL9A2,COLGALT2,CSGALNACT1,FLRT2,HMCN1,ITGA2B,ITGB3,ITGB5,KAZALD1,LAMB4,LTBP3,LUM,MFAP4,MMP2,OLFML2A,PDPN,PXDN,RGCC,SMOC2,TLL2,WDR72
GO:BP	external encapsulating structure organization	GO:0045229	0.00232485	2.63361	333	821	33	21100	ADAMTS1,ADAMTS15,ADAMTS19,ADAMTS20,ADAMTSL5,AEBP1,CLASP2,COL11A1,COL12A1,COL22A1,COL24A1,COL5A3,COL9A2,COLGALT2,CSGALNACT1,FLRT2,HMCN1,ITGA2B,ITGB3,ITGB5,KAZALD1,LAMB4,LTBP3,LUM,MFAP4,MMP2,OLFML2A,PDPN,PXDN,RGCC,SMOC2,TLL2,WDR72
GO:BP	cell junction organization	GO:0034330	0.00243035	2.61433	691	821	54	21100	ADGRL3,AJUBA,ANK3,C1QL1,C3,CD177,CDH1,CDH22,CDH24,CDH7,CDHR3,CHRNA1,CLASP2,CLDN6,CLSTN2,CX3CL1,DAPK3,DGKB,DOK7,DSP,DTNBP1,EFNB2,F2R,FLNA,FLRT2,IL1RAPL1,IL1RAPL2,INAVA,IQSEC1,KIF1A,KIRREL3,LZTS3,MPP2,MYO1C,NRCAM,NRP1,NTRK2,PALM,PCDHB9,PECAM1,PERP,PKP4,PPFIA2,PPFIBP2,PRMT3,RELN,RHOC,TEK,THBS2,TLN2,TPBG,UNC13A,WDR1,WNT4
GO:BP	enzyme-linked receptor protein signaling pathway	GO:0007167	0.0024461	2.61153	951	821	68	21100	ACVR1C,AFAP1L2,BCAR1,CAMLG,CBLC,CDH13,CDKN2B,CLASP2,CNKSR1,DGKQ,DOK3,DOK6,EFNB2,EPHA5,FGF12,FGF5,FGFR1,FLRT2,FZD4,GCNT2,GDF11,GUCY2C,HGS,IGFBP3,INHBA,IRS1,ITGB3,ITGB5,KCP,KIF16B,LIF,LRRC32,LTBP3,MET,MMP2,MYO1C,MYORG,NDRG4,NPPB,NPPC,NRP1,NTF3,NTRK2,PHF14,PRKCZ,PTPN3,PXN,RASSF2,REPS2,RHBDF1,SAMD12,SFRP4,SHC3,SMOC2,SOCS1,SOSTDC1,SPRED3,STAT3,TBX2,TEK,TGFB1I1,TGFBR2,TIAM1,TNFAIP6,WNT4,XDH,ZNF106,ZYX
GO:BP	cell morphogenesis	GO:0000902	0.00279247	2.55401	1012	821	71	21100	ANK3,ATP10A,ATRNL1,BRSK2,BVES,CACNG7,CD44,CDC42EP1,CDH22,CDH24,CDH7,CDHR3,CLASP2,CNTN4,COCH,COL22A1,CRB1,DAPK3,DCC,DCLK1,DOCK5,DPYSL4,DTNBP1,EFNB2,EPHA5,FLNA,FLRT2,FZD4,GAS7,HECW2,IL1RAPL1,ISL2,ITGB3,KIF1A,KIRREL3,LAMB4,LAMC3,LARP4,LPAR1,LRATD1,LZTS1,LZTS3,MET,NRCAM,NRP1,NTF3,NTRK2,PALM,PALM2AKAP2,PDPN,PLS1,PLXNA3,PPFIA2,PPP3CA,PRKCZ,PRMT3,PXN,RELN,RHOBTB2,RHOC,SHROOM1,SULT4A1,SYT4,TEK,TIAM1,TMEF…
GO:BP	cellular response to stimulus	GO:0051716	0.00352812	2.45246	7399	821	352	21100	ACOT11,ACVR1C,ADAMTS1,ADAMTS20,ADCY3,ADCY8,ADCYAP1R1,ADGRA3,ADGRF4,ADGRL3,ADM,ADRA1B,AFAP1L2,AJUBA,ALPK1,ANK3,APCDD1,APCDD1L,ARAP2,ARAP3,ARFGEF3,ARHGAP20,ARHGEF16,ARHGEF40,ARHGEF5,ASB6,ASF1A,ASS1,ATIC,ATP13A2,ATRNL1,B9D1,BCAM,BCAR1,BCL2L11,BRSK2,BST1,C1QTNF3,C3,CACNG7,CAMK1D,CAMLG,CAMTA1,CARD14,CASTOR2,CBLC,CCL28,CCND1,CD177,CD38,CD40,CD44,CDC14B,CDC42EP1,CDH1,CDH13,CDKN2B,CDNF,CDS1,CEACAM6,CHRM2…
GO:BP	metal ion transport	GO:0030001	0.00367207	2.43509	886	821	64	21100	ADCYAP1R1,ANK3,ATP2C2,CACNA2D2,CACNA2D3,CACNG7,CBARP,CLIC2,CRACR2A,CX3CL1,DPP6,EHD3,F2R,FGF12,FLNA,GRIN3A,GSTM2,HECW2,JPH2,JPH3,KCNAB2,KCNC4,KCNE5,KCNH3,KCNJ15,KCNK4,KCNMB3,KCNN3,KCNQ3,KCNS1,KCNT1,KLHL24,NALCN,NIPAL1,NIPAL3,PCSK9,PLA2G6,PPP3CA,PRSS8,PSEN2,PTPN3,RGS7,RRAD,SCARA5,SCN11A,SCN4B,SCN8A,SLC10A2,SLC13A3,SLC24A3,SLC25A37,SLC38A6,SLC4A4,SLC6A8,SLC8A1,SLC9A3,SLC9A7,SLC9A9,SLC9B2,SLC9C2,STAC…
GO:BP	regulation of cell communication	GO:0010646	0.00409907	2.38731	3336	821	180	21100	ACVR1C,ADAMTS20,ADCY8,ADCYAP1R1,ADM,ADRA1B,AFAP1L2,AJUBA,ALPK1,ANK3,APCDD1,APCDD1L,ARAP3,ARFGEF3,ARHGAP20,ARHGEF40,ARHGEF5,BCL2L11,BRSK2,BST1,C1QTNF3,C3,CACNG7,CALB2,CAMTA1,CASTOR2,CBLC,CD177,CD38,CD40,CD44,CDH1,CDH13,CDKN2B,CHRM2,CLSTN2,CNTN4,CRACR2A,CX3CL1,DAPK3,DCC,DENND1A,DENND2B,DGKB,DGKQ,DKK2,DOK6,DTNBP1,DUSP1,DYRK3,EIF2A,EPHA5,EYA4,EZH2,F2R,FAM13A,FAM53B,FGF12,FGFR1,FHL2,FIGNL1,FLNA,FOXM1,…
GO:BP	establishment of localization	GO:0051234	0.00414887	2.38207	4903	821	248	21100	ABLIM3,ACVR1C,ADCY8,ADCYAP1R1,ADM,AGBL4,ANK3,ANKFN1,ANO3,ANO5,ANP32B,AP1M2,ARAP3,ARHGEF5,ATG9B,ATP10A,ATP13A2,ATP2C2,ATP5MC2,ATP9A,BCL2L11,BRSK2,BVES,C1QTNF3,C3,CACFD1,CACNA2D2,CACNA2D3,CACNG7,CAMK1D,CAMLG,CBARP,CCDC88B,CCND1,CD177,CD38,CDH1,CDH13,CENPC,CHRM2,CHRNA1,CLASP2,CLCN3,CLIC2,CLTA,COPG1,CPE,CRACR2A,CTAGE8,CUBN,CX3CL1,DCLK1,DENND1A,DENND1C,DGKQ,DNAH11,DPP6,DTNBP1,EFNB2,EHD3,EML4,EPHA5,EPN…
GO:BP	locomotion	GO:0040011	0.00424347	2.37228	1833	821	111	21100	ACVR1C,ADAMTS1,ADCY3,ADGRL3,AJUBA,APCDD1,ARHGEF16,ARHGEF5,ARMC2,ATRNL1,AVL9,BCAR1,BST1,BVES,CAMK1D,CCL28,CD177,CD40,CD44,CDH1,CDH13,CEACAM6,CFAP46,CLASP2,CNTN4,CORO6,CX3CL1,CXCL14,DAPK3,DCC,DCLK1,DNAH11,DOCK5,DPYSL4,DRC1,DUOX2,DUSP1,EFNB2,EPB41L4B,EPHA5,F2R,FAT2,FGF5,FGFR1,FLNA,FLRT2,FZD4,GCNT2,GPC5,HMOX1,HRH1,IFITM1,IGFBP3,IQSEC1,ISL2,ITGB3,ITGB5,JPH3,KIRREL3,LAMB4,LAMC3,LIMA1,LPAR1,LRATD1,LSP1,…
GO:BP	transport	GO:0006810	0.00437893	2.35863	4742	821	241	21100	ABLIM3,ACVR1C,ADCY8,ADCYAP1R1,ADM,AGBL4,ANK3,ANO3,ANO5,ANP32B,AP1M2,ARAP3,ARHGEF5,ATG9B,ATP10A,ATP13A2,ATP2C2,ATP5MC2,ATP9A,BCL2L11,BRSK2,BVES,C1QTNF3,C3,CACFD1,CACNA2D2,CACNA2D3,CACNG7,CAMK1D,CAMLG,CBARP,CCDC88B,CCND1,CD177,CD38,CDH1,CDH13,CHRM2,CHRNA1,CLASP2,CLCN3,CLIC2,CLTA,COPG1,CPE,CRACR2A,CTAGE8,CUBN,CX3CL1,DCLK1,DENND1A,DENND1C,DGKQ,DNAH11,DPP6,DTNBP1,EFNB2,EHD3,EPHA5,EPN3,EXOC1,F2R,FAM53B…
GO:BP	positive regulation of locomotion	GO:0040017	0.00476378	2.32205	563	821	46	21100	ADAMTS1,BCAR1,BVES,CAMK1D,CD40,CDH13,CEACAM6,CLASP2,CX3CL1,CXCL14,DAPK3,DOCK5,DUOX2,EPB41L4B,F2R,FGFR1,FZD4,GCNT2,HMOX1,IQSEC1,ITGB3,LPAR1,MET,MGAT5,MMP2,MYO1C,NRP1,NTF3,PDPN,PECAM1,PLAU,PODXL,PPP3CA,RELN,RHOC,SCARB1,SLC8A1,SMOC2,SSH2,STAT3,SYDE1,TEK,TGFBR2,TIAM1,TNFAIP6,TPBG
GO:BP	ion transport	GO:0006811	0.00534061	2.27241	1551	821	97	21100	ADCYAP1R1,ANK3,ANO3,ANO5,ATP10A,ATP13A2,ATP2C2,ATP5MC2,CACNA2D2,CACNA2D3,CACNG7,CBARP,CHRNA1,CLCN3,CLIC2,CRACR2A,CX3CL1,DPP6,DTNBP1,EHD3,F2R,FGF12,FLNA,GLTP,GRIA3,GRIK1,GRIN3A,GSTM2,HECW2,IP6K2,ITGB3,JPH2,JPH3,KCNAB2,KCNC4,KCNE5,KCNH3,KCNJ15,KCNK4,KCNMB3,KCNN3,KCNQ3,KCNS1,KCNT1,KLHL24,LRRC8B,NALCN,NIPAL1,NIPAL3,NTRK2,PCSK9,PLA2G6,PPP3CA,PRSS8,PSEN2,PTGES,PTPN3,RELN,RGS7,RHD,RRAD,SCARA5,SCN11A,SCN…
GO:BP	response to stimulus	GO:0050896	0.0060123	2.22096	8885	821	410	21100	ACOT11,ACOX2,ACVR1C,ADAMTS1,ADAMTS20,ADCY3,ADCY8,ADCYAP1R1,ADGRA3,ADGRF4,ADGRL3,ADM,ADRA1B,AFAP1L2,AGBL4,AJUBA,ALPK1,ANK3,ANKFN1,ANO3,APCDD1,APCDD1L,ARAP2,ARAP3,ARFGEF3,ARHGAP20,ARHGEF16,ARHGEF40,ARHGEF5,ARNTL2,ASB6,ASF1A,ASS1,ATIC,ATP13A2,ATRNL1,B3GALT5,B9D1,BCAM,BCAR1,BCL2L11,BHLHE40,BRSK2,BST1,BVES,C15ORF48,C1QTNF3,C2CD4A,C3,C7,CACNG7,CAMK1D,CAMLG,CAMTA1,CARD14,CASTOR2,CBLC,CCDC88B,CCL28,CCND1…
GO:BP	regulation of transmembrane transport	GO:0034762	0.00634024	2.19789	569	821	46	21100	ADCYAP1R1,ANK3,C3,CACNA2D2,CACNA2D3,CACNG7,CBARP,CLIC2,CRACR2A,CX3CL1,DPP6,EHD3,F2R,FGF12,FLNA,GSTM2,HECW2,IRS1,JPH2,JPH3,KCNAB2,KCNC4,KCNE5,KCNH3,KCNJ15,KCNK4,KCNQ3,KCNS1,KLHL24,NALCN,PCSK9,PLA2G6,PSEN2,PTPN3,RELN,RGS7,RRAD,RTN2,SCN11A,SCN4B,SCN8A,SLC43A1,SLC8A1,STAC,STAC2,STOM
GO:BP	intracellular signal transduction	GO:0035556	0.00709971	2.14876	2629	821	147	21100	ACOT11,ADCY3,ADCY8,ADCYAP1R1,ADM,ADRA1B,AJUBA,ALPK1,ARAP3,ARFGEF3,ARHGAP20,ARHGEF40,ARHGEF5,ASB6,BCL2L11,BRSK2,BST1,C1QTNF3,CAMTA1,CARD14,CASTOR2,CBLC,CCND1,CD40,CD44,CDC14B,CDC42EP1,CDH13,CLIC2,CNKSR1,CORO2A,CRACR2A,CX3CL1,DAPK3,DCLK1,DENND1A,DENND2B,DEPDC7,DGKB,DGKQ,DOCK5,DOK3,DOK6,DUSP1,DYRK3,EPHA5,EXOC1,EZH2,F2R,FAM13A,FGF12,FGFR1,FHL2,FIGNL1,FLNA,FOXM1,FZD4,FZD8,GCNT2,GPR155,GPSM2,GSTM2,GUCY…
GO:BP	regulation of ion transport	GO:0043269	0.0075995	2.11921	681	821	52	21100	ADCYAP1R1,ANK3,ATP2C2,CACNA2D2,CACNA2D3,CACNG7,CBARP,CLIC2,CRACR2A,CX3CL1,DPP6,DTNBP1,EHD3,F2R,FGF12,FLNA,GSTM2,HECW2,ITGB3,JPH2,JPH3,KCNAB2,KCNC4,KCNE5,KCNH3,KCNJ15,KCNK4,KCNQ3,KCNS1,KLHL24,NALCN,PCSK9,PLA2G6,PRSS8,PSEN2,PTGES,PTPN3,RELN,RGS7,RRAD,SCN11A,SCN4B,SCN8A,SFRP4,SLC43A1,SLC8A1,STAC,STAC2,STC2,STOM,SYT4,SYT6
GO:BP	cell surface receptor signaling pathway	GO:0007166	0.00795166	2.09954	2811	821	155	21100	ACVR1C,ADAMTS1,ADCYAP1R1,ADGRA3,ADGRF4,ADGRL3,AFAP1L2,APCDD1,APCDD1L,B9D1,BCAR1,BCL2L11,BST1,C3,CAMLG,CARD14,CBLC,CCND1,CD177,CD38,CD40,CD44,CDH13,CDKN2B,CHRNA1,CLASP2,CNKSR1,CPE,CX3CL1,DAPK3,DCC,DGKQ,DKK2,DOK3,DOK6,DUOX2,EBI3,EFNB2,EIF2B5,EPHA5,EYA4,F2R,FAM53B,FGF12,FGF5,FGFR1,FLNA,FLRT2,FZD4,FZD8,GCNT2,GDF11,GPC5,GPR161,GPR87,GRIA3,GRIK1,GRIN3A,GUCY2C,HGS,HMOX1,IFITM1,IFNE,IFT122,IGFBP3,IL15,IL…
GO:BP	positive regulation of cell migration	GO:0030335	0.00877915	2.05655	523	821	43	21100	ADAMTS1,BCAR1,CAMK1D,CD40,CDH13,CEACAM6,CLASP2,CX3CL1,CXCL14,DAPK3,DOCK5,EPB41L4B,F2R,FGFR1,FZD4,GCNT2,HMOX1,IQSEC1,ITGB3,LPAR1,MET,MGAT5,MMP2,MYO1C,NRP1,NTF3,PDPN,PECAM1,PLAU,PODXL,PPP3CA,RELN,RHOC,SCARB1,SLC8A1,SMOC2,SSH2,STAT3,SYDE1,TEK,TGFBR2,TIAM1,TNFAIP6
GO:BP	transmembrane receptor protein tyrosine kinase signaling pathway	GO:0007169	0.00927107	2.03287	613	821	48	21100	AFAP1L2,BCAR1,CAMLG,CBLC,CDH13,CLASP2,CNKSR1,DGKQ,DOK3,DOK6,EFNB2,EPHA5,FGF12,FGF5,FGFR1,FLRT2,FZD4,HGS,IGFBP3,IRS1,ITGB3,KIF16B,MET,MMP2,MYO1C,MYORG,NDRG4,NRP1,NTF3,NTRK2,PHF14,PRKCZ,PTPN3,PXN,RASSF2,REPS2,RHBDF1,SAMD12,SHC3,SMOC2,SOCS1,STAT3,TBX2,TEK,TIAM1,WNT4,XDH,ZNF106
GO:BP	positive regulation of catalytic activity	GO:0043085	0.0107712	1.96774	1170	821	77	21100	ACVR1C,ADCY3,ADCY8,ADCYAP1R1,AFAP1L2,AJUBA,ANP32B,ARAP2,ARAP3,ARHGEF16,ARHGEF5,BCL2L11,CARD14,CCND1,CD40,CD44,CDC14B,CX3CL1,DCUN1D2,DDX11,DENND1A,DGKQ,DOK7,EPHA5,EZH2,F2R,FGFR1,FZD4,FZD8,GCH1,GRTP1,IQSEC1,IRAK1,IRS1,ITGB3,LARS1,LPAR1,MET,NPR3,NTF3,NTRK2,PERP,PIK3R4,PKP4,PRKCZ,PSEN2,PTGES3,RALGDS,RAP1GDS1,RASGRP2,RASSF2,RCN3,RELN,RGCC,RGS6,RGS7,RHOC,RPS2,S100A9,SCARB1,SOCS1,SPDYE17,SPDYE8,ST18,STA…
GO:BP	regulation of cation transmembrane transport	GO:1904062	0.0113253	1.94595	358	821	33	21100	ADCYAP1R1,ANK3,CACNG7,CBARP,CLIC2,CRACR2A,CX3CL1,DPP6,EHD3,F2R,FGF12,FLNA,GSTM2,HECW2,JPH2,JPH3,KCNAB2,KCNE5,KCNS1,KLHL24,PCSK9,PLA2G6,PSEN2,PTPN3,RELN,RGS7,RRAD,SCN4B,SLC43A1,SLC8A1,STAC,STAC2,STOM
GO:BP	positive regulation of cell motility	GO:2000147	0.0119029	1.92435	547	821	44	21100	ADAMTS1,BCAR1,CAMK1D,CD40,CDH13,CEACAM6,CLASP2,CX3CL1,CXCL14,DAPK3,DOCK5,DUOX2,EPB41L4B,F2R,FGFR1,FZD4,GCNT2,HMOX1,IQSEC1,ITGB3,LPAR1,MET,MGAT5,MMP2,MYO1C,NRP1,NTF3,PDPN,PECAM1,PLAU,PODXL,PPP3CA,RELN,RHOC,SCARB1,SLC8A1,SMOC2,SSH2,STAT3,SYDE1,TEK,TGFBR2,TIAM1,TNFAIP6
GO:BP	transmembrane transport	GO:0055085	0.01536	1.81361	1528	821	94	21100	ADCYAP1R1,ANK3,ANO3,ANO5,ATP10A,ATP13A2,ATP2C2,ATP5MC2,C3,CACNA2D2,CACNA2D3,CACNG7,CBARP,CHRNA1,CLCN3,CLIC2,CRACR2A,CX3CL1,DPP6,EHD3,F2R,FGF12,FLNA,GPR155,GRIA3,GRIK1,GRIN3A,GSTM2,HECW2,IRS1,JPH2,JPH3,KCNAB2,KCNC4,KCNE5,KCNH3,KCNJ15,KCNK4,KCNMB3,KCNN3,KCNQ3,KCNS1,KCNT1,KLHL24,LRRC8B,NALCN,NIPAL1,NIPAL3,OCA2,PCSK9,PLA2G6,PSEN2,PTPN3,RELN,RGS7,RHD,RRAD,RTN2,SCARA5,SCARB1,SCN11A,SCN4B,SCN8A,SLC10A2,…
GO:BP	regulation of developmental process	GO:0050793	0.0155823	1.80737	2425	821	136	21100	ADAMTS1,ADAMTS20,ADM,AGBL4,ANP32B,APCDD1,ATP10A,BCL2L11,BHLHE40,BRSK2,BVES,C3,CACNG7,CAMK1D,CASZ1,CCND1,CD40,CD44,CDC42EP1,CDKN2B,CDS1,CLASP2,CLSTN2,CNTN4,COCH,CX3CL1,CXCL14,DAPK3,DCC,DOCK5,DTNBP1,EFNB2,EZH2,FAXDC2,FGFR1,FLNA,FLRT2,FZD4,GCNT2,GDF11,GRIN3A,H4C3,HECW2,HGS,HMOX1,HOXB7,HOXC11,IFITM1,IGFBP3,IL15,IL17D,IL1RAPL1,INHBA,ISL2,ITGB3,JPH2,KDF1,KIF1A,KRT17,LARP4,LIF,LPAR1,LTBP3,LZTS1,LZTS3,MB…
GO:BP	regulation of anatomical structure morphogenesis	GO:0022603	0.0179334	1.74634	930	821	64	21100	ADAMTS1,ADM,APCDD1,ATP10A,BRSK2,BVES,C3,CACNG7,CD40,CD44,CDC42EP1,CLASP2,COCH,DAPK3,DCC,DOCK5,DTNBP1,EFNB2,FLNA,FZD4,HECW2,HGS,HMOX1,HOXB7,HOXC11,IL1RAPL1,KIF1A,LARP4,LIF,LPAR1,LZTS1,LZTS3,NPPB,NRP1,NTRK2,PALM,PALM2AKAP2,PAX8,PDPN,PLXNA3,PPFIA2,PPP3CA,RELN,RGCC,RHOBTB2,RHOC,SAPCD2,SMOC2,STAT3,STOX1,SYT4,TBX2,TEK,TGFBR2,THBS2,TIAM1,TMBIM1,UNC13A,UNC13D,WARS2,WDR1,WNT2,WNT4,WTIP
GO:BP	actomyosin structure organization	GO:0031032	0.0212418	1.67281	196	821	22	21100	ARHGEF5,CDC42BPG,CLASP2,EPB41L1,EPB41L2,EPB41L4B,FHOD3,FRMD3,ITGB5,LDB3,LMOD1,LPAR1,MET,NRP1,PXN,RGCC,RHOC,TMEFF2,TMOD3,WDR1,WNT4,ZYX
GO:BP	homophilic cell adhesion via plasma membrane adhesion molecules	GO:0007156	0.0224541	1.64871	168	821	20	21100	CDH1,CDH13,CDH22,CDH24,CDH7,CDHR3,CEACAM6,CLSTN2,CNTN4,FAT2,HMCN1,KIRREL3,MPZL2,NECTIN4,PCDH10,PCDH20,PCDHB9,PCDHGA6,PCDHGB4,PECAM1
GO:BP	positive regulation of cellular component movement	GO:0051272	0.0225531	1.64679	561	821	44	21100	ADAMTS1,BCAR1,CAMK1D,CD40,CDH13,CEACAM6,CLASP2,CX3CL1,CXCL14,DAPK3,DOCK5,DUOX2,EPB41L4B,F2R,FGFR1,FZD4,GCNT2,HMOX1,IQSEC1,ITGB3,LPAR1,MET,MGAT5,MMP2,MYO1C,NRP1,NTF3,PDPN,PECAM1,PLAU,PODXL,PPP3CA,RELN,RHOC,SCARB1,SLC8A1,SMOC2,SSH2,STAT3,SYDE1,TEK,TGFBR2,TIAM1,TNFAIP6
GO:BP	muscle contraction	GO:0006936	0.0272372	1.56484	340	821	31	21100	ADRA1B,CD38,CHRM2,CHRNA1,CLIC2,DAPK3,DOCK5,DSP,DTNA,EHD3,F2R,FGF12,FLNA,GNAO1,GSTM2,KCNE5,LMOD1,NMU,NR4A1,PLA2G6,PTGER3,RAP1GDS1,SCN4B,SLC6A8,SLC8A1,SNTB1,STAC,STAC2,TBX2,TMOD3,TPM2
GO:BP	cellular developmental process	GO:0048869	0.0306976	1.5129	4184	821	212	21100	ACVR1C,ADAMTS15,ADAMTS20,ADCYAP1R1,ADGRL3,ADM,AGBL4,ALPK3,ANK3,ANP32B,APCDD1,ARMC2,ASF1A,ATF5,ATRNL1,B9D1,BHLHE40,BOLL,BRSK2,BVES,C1QL1,C1QTNF3,C3,CACNG7,CAMK1D,CASZ1,CCNB1IP1,CCND1,CD38,CD44,CDH1,CDKN2B,CDNF,CDS1,CLASP2,CNTN4,COL11A1,COL12A1,COL22A1,COL7A1,CRACR2A,CRB1,CX3CL1,CXCL14,DCC,DCLK1,DEAF1,DOCK5,DPYSL4,DSP,DTNBP1,DYRK3,EFNB2,EIF2B5,ELF2,EPCAM,EPHA5,ERVW-1,ETV7,EYA4,EZH2,FAM71F1,FAXDC2,F…
GO:BP	regulation of cell migration	GO:0030334	0.0369266	1.43266	893	821	61	21100	ACVR1C,ADAMTS1,AJUBA,BCAR1,BST1,CAMK1D,CCL28,CD40,CDH1,CDH13,CEACAM6,CLASP2,CX3CL1,CXCL14,DAPK3,DOCK5,DUSP1,EPB41L4B,F2R,FGF5,FGFR1,FLNA,FLRT2,FZD4,GCNT2,HMOX1,IFITM1,IGFBP3,IQSEC1,ITGB3,LPAR1,MEAK7,MET,MGAT5,MMP2,MYO1C,NDRG4,NRP1,NTF3,PDPN,PECAM1,PIP5KL1,PLAU,PLXNA3,PODXL,PPP3CA,RELN,RGCC,RHOC,SCARB1,SLC8A1,SMOC2,SSH2,STAT3,SYDE1,TEK,TGFBR2,TIAM1,TMEFF2,TNFAIP6,WNT4
GO:BP	sodium ion transmembrane transport	GO:0035725	0.0379645	1.42062	174	821	20	21100	ANK3,FGF12,HECW2,KLHL24,NALCN,PCSK9,PTPN3,SCN11A,SCN4B,SCN8A,SLC24A3,SLC4A4,SLC6A8,SLC8A1,SLC9A3,SLC9A7,SLC9A9,SLC9B2,SLC9C2,STOM
GO:BP	regulation of molecular function	GO:0065009	0.0387303	1.41195	3050	821	162	21100	ACVR1C,ADCY3,ADCY8,ADCYAP1R1,AFAP1L2,AJUBA,ANK3,ANP32B,ARAP2,ARAP3,ARFGEF3,ARHGAP20,ARHGEF16,ARHGEF40,ARHGEF5,ATP13A2,BCL2L11,BHLHE40,BRSK2,BVES,C3,CACNG7,CAMK1D,CARD14,CBARP,CBLC,CCND1,CD40,CD44,CDC14B,CDKN2B,CLIC2,COL7A1,CRACR2A,CST6,CX3CL1,DCUN1D2,DDX11,DENND1A,DENND1C,DENND2B,DGKQ,DKK2,DOCK5,DOK7,DTNBP1,DUSP1,EHD3,EIF2B5,EPHA5,EZH2,F2R,FAM13A,FGF12,FGFR1,FLNA,FZD4,FZD8,GCH1,GPR87,GPSM2,GRTP1,…
GO:BP	cell differentiation	GO:0030154	0.043946	1.35708	4160	821	210	21100	ACVR1C,ADAMTS15,ADAMTS20,ADCYAP1R1,ADGRL3,ADM,AGBL4,ALPK3,ANK3,ANP32B,APCDD1,ARMC2,ASF1A,ATF5,ATRNL1,B9D1,BHLHE40,BOLL,BRSK2,BVES,C1QL1,C1QTNF3,C3,CACNG7,CAMK1D,CASZ1,CCNB1IP1,CCND1,CD38,CDH1,CDKN2B,CDNF,CDS1,CLASP2,CNTN4,COL11A1,COL12A1,COL22A1,COL7A1,CRACR2A,CRB1,CX3CL1,CXCL14,DCC,DCLK1,DEAF1,DOCK5,DPYSL4,DSP,DTNBP1,DYRK3,EFNB2,EIF2B5,ELF2,EPCAM,EPHA5,ERVW-1,ETV7,EYA4,EZH2,FAM71F1,FAXDC2,FGF5,F…
GO:CC	cell periphery	GO:0071944	4.73262e-14	13.3249	6237	872	362	21698	ACVR1C,ADAMTS1,ADAMTS15,ADAMTS20,ADAMTSL5,ADCY3,ADCY8,ADCYAP1R1,ADD3,ADGRA3,ADGRL3,ADRA1B,AEBP1,AFAP1L2,AJUBA,ANK3,ANO3,ANO5,APCDD1,APCDD1L,ARAP3,ARHGEF40,ARHGEF5,ATIC,ATP10A,ATP2C2,ATP9A,ATRNL1,BCAM,BCAR1,BST1,BVES,C3,C7,CA11,CACNA2D2,CACNA2D3,CACNG7,CARD14,CBARP,CBLC,CD177,CD200R1L,CD38,CD40,CD44,CDC42EP1,CDCP1,CDH1,CDH13,CDH22,CDH24,CDH7,CDHR3,CEACAM6,CHRM2,CHRNA1,CIB2,CLASP2,CLCN3,CLDN6,CLEC2…
GO:CC	membrane	GO:0016020	1.16109e-10	9.93513	9845	872	500	21698	ACVR1C,ADAM33,ADCY3,ADCY8,ADCYAP1R1,ADD3,ADGRA3,ADGRF4,ADGRL3,ADRA1B,AFAP1L2,AJUBA,ANK3,ANO3,ANO5,AP1M2,APCDD1,APCDD1L,ARAP3,ARFGEF3,ARHGEF40,ARHGEF5,ARID3A,ASS1,ATG9B,ATIC,ATP10A,ATP13A2,ATP2C2,ATP5MC2,ATP9A,ATRNL1,AVL9,B3GALNT1,B3GALT5,B3GAT1,B3GAT2,B3GNT7,B9D1,BCAM,BCAR1,BCL2L11,BST1,BVES,C10ORF105,C15ORF48,C1QTNF3,C1QTNF6,C3,C7,CA11,CACFD1,CACNA2D2,CACNA2D3,CACNG7,CAMLG,CARD14,CBARP,CBLC,CCDC…
GO:CC	cytoplasm	GO:0005737	5.96394e-10	9.22447	12241	872	591	21698	ABLIM2,ABLIM3,ACAD10,ACOT11,ACOX2,ADAMTS1,ADCY3,ADCY8,ADCYAP1R1,ADD3,ADHFE1,ADM,ADRA1B,AEBP1,AFAP1L2,AGBL4,AJUBA,AKR1E2,ALDH1B1,ALDH1L1,ALDH3B2,ALPK1,ANK3,ANKRD28,ANKRD9,ANO5,ANP32B,AP1M2,ARAP2,ARAP3,ARFGEF3,ARHGAP20,ARHGEF16,ARHGEF40,ARHGEF5,ARID3A,ARNTL2,ARSI,ASB6,ASS1,ATF5,ATG9B,ATIC,ATP10A,ATP13A2,ATP2C2,ATP5MC2,ATP9A,AVL9,B3GALNT1,B3GALT5,B3GAT1,B3GAT2,B3GNT7,B9D1,BCAR1,BCL2L11,BEND5,BHLHE40…
GO:CC	cell junction	GO:0030054	6.19745e-10	9.20779	2086	872	149	21698	ABLIM3,ADCY8,ADCYAP1R1,ADD3,ADGRL3,AJUBA,ANK3,ARHGEF5,BCAR1,BVES,C1QL1,CACNG7,CALB2,CBARP,CCND1,CD44,CDC42EP1,CDH1,CDH13,CDH22,CDH24,CDH7,CDHR3,CHRM2,CHRNA1,CIB2,CLASP2,CLCN3,CLDN6,CLSTN2,CLTA,CNKSR1,CRB1,DCC,DCLK1,DENND1A,DGKB,DGKQ,DOK7,DPH1,DSP,DTNA,DTNBP1,DUOX2,EFNB2,EHD3,EPB41L2,EPB41L4B,EPCAM,EZH2,F2R,FAT2,FBLN7,FGF12,FHL2,FLNA,FLRT2,FRMD4B,FZD4,GRIA3,GRIK1,GRIN3A,HMCN1,HRH1,ICA1,IL1RAPL1,IL…
GO:CC	plasma membrane	GO:0005886	1.52741e-09	8.81605	5757	872	322	21698	ACVR1C,ADCY3,ADCY8,ADCYAP1R1,ADD3,ADGRA3,ADGRL3,ADRA1B,AFAP1L2,AJUBA,ANK3,ANO3,ANO5,APCDD1,APCDD1L,ARAP3,ARHGEF40,ARHGEF5,ATIC,ATP10A,ATP2C2,ATP9A,BCAM,BCAR1,BST1,BVES,C3,C7,CA11,CACNA2D2,CACNA2D3,CACNG7,CARD14,CBARP,CBLC,CD177,CD200R1L,CD38,CD40,CD44,CDC42EP1,CDCP1,CDH1,CDH13,CDH22,CDH24,CDH7,CDHR3,CEACAM6,CHRM2,CHRNA1,CIB2,CLASP2,CLCN3,CLDN6,CLEC2B,CLIC2,CLSTN2,CLTA,CNKSR1,CNTN3,CNTN4,COL26A1,C…
GO:CC	anchoring junction	GO:0070161	7.06768e-09	8.15072	848	872	77	21698	ADCYAP1R1,ADD3,ADGRL3,AJUBA,ANK3,BCAR1,BVES,CALB2,CCND1,CD44,CDC42EP1,CDH1,CDH13,CDH22,CDH24,CDH7,CDHR3,CIB2,CLASP2,CLDN6,CNKSR1,CRB1,DSP,EFNB2,EHD3,EPB41L2,EPB41L4B,EPCAM,FAT2,FBLN7,FHL2,FLNA,FLRT2,FRMD4B,FZD4,HMCN1,ILDR2,IRF2,ITGA2B,ITGB3,ITGB5,KIRREL3,KLHL24,LDB3,LIMA1,MPP2,NECTIN4,NRP1,PDLIM4,PECAM1,PERP,PIKFYVE,PKP4,PLAU,PODXL,PPP3CA,PRKCZ,PXN,RPS2,RPS29,RPS8,SAPCD2,SCN4B,SHROOM1,SLC8A1,SNTB…
GO:CC	cell-cell junction	GO:0005911	2.00146e-08	7.69865	503	872	54	21698	ADCYAP1R1,ADD3,ADGRL3,AJUBA,ANK3,BVES,CALB2,CCND1,CDC42EP1,CDH1,CDH22,CDH24,CDH7,CDHR3,CLDN6,CNKSR1,CRB1,DSP,EFNB2,EPB41L4B,EPCAM,FAT2,FLNA,FLRT2,FRMD4B,FZD4,HMCN1,ILDR2,ITGB3,KIRREL3,KLHL24,LDB3,MPP2,NECTIN4,PDLIM4,PECAM1,PERP,PIKFYVE,PKP4,PODXL,PPP3CA,PRKCZ,PXN,SAPCD2,SCN4B,SHROOM1,SLC8A1,TEK,TIAM1,TMEM65,TMOD3,WDR1,WTIP,ZYX
GO:CC	plasma membrane region	GO:0098590	1.35199e-06	5.86903	1237	872	93	21698	ADCY3,ADCY8,ADCYAP1R1,ADRA1B,ANK3,ATP2C2,BVES,CA11,CACNG7,CD177,CD38,CD44,CDH1,CDH13,CEACAM6,CHRM2,CHRNA1,CLASP2,CLCN3,CLDN6,CLSTN2,CLTA,CRB1,CUBN,DCC,DENND1A,DGKB,DSP,DTNBP1,DUOX2,EFNB2,EHD3,EPCAM,EPN3,EXOC1,F2R,FSD1,GPR161,GRIA3,GRIK1,GRIN3A,HMCN1,HMOX1,IL1RAPL1,IQCE,IRS1,ITGB3,KCNC4,KIAA1614,KIFAP3,LIMA1,LIPE,LRFN1,MAL,MET,MPP2,MYO1C,NDRG4,NRCAM,NRP1,OTOA,PALM,PAPPA2,PDLIM4,PDPN,PLCD3,PODXL,PR…
GO:CC	extracellular region	GO:0005576	1.63322e-06	5.78696	4315	872	243	21698	ACOT11,ADAMTS1,ADAMTS15,ADAMTS19,ADAMTS20,ADAMTSL5,ADM,AEBP1,ALDH1L1,ANP32B,ARMC3,ARSI,ASS1,ATIC,B3GAT1,BCAM,BST1,C1QL1,C1QTNF3,C1QTNF6,C3,C7,CA11,CCL28,CD177,CD38,CD40,CD44,CDCP1,CDH1,CDH13,CDNF,CEACAM6,CES4A,CIB2,CLEC11A,CNTN3,CNTN4,COCH,COL11A1,COL12A1,COL22A1,COL24A1,COL26A1,COL5A3,COL7A1,COL9A2,CPE,CPNE8,CPXM2,CRACR2A,CRB1,CST6,CTDSPL,CUBN,CX3CL1,CXCL14,DDX11,DEAF1,DKK2,DNAH11,DSP,DUOX2,EBI3…
GO:CC	intrinsic component of membrane	GO:0031224	5.21538e-06	5.28271	5902	872	311	21698	ACVR1C,ADAM33,ADCY3,ADCY8,ADCYAP1R1,ADGRA3,ADGRF4,ADGRL3,ADRA1B,ANO3,ANO5,APCDD1,APCDD1L,ARFGEF3,ATG9B,ATP10A,ATP13A2,ATP2C2,ATP5MC2,ATP9A,ATRNL1,AVL9,B3GALNT1,B3GALT5,B3GAT1,B3GAT2,B3GNT7,BCAM,BST1,BVES,C10ORF105,C15ORF48,C1QTNF6,C7,CACFD1,CACNA2D2,CACNA2D3,CACNG7,CAMLG,CBARP,CD177,CD200R1L,CD38,CD40,CD44,CDC14B,CDCP1,CDH1,CDH13,CDH22,CDH24,CDH7,CDHR3,CDS1,CEACAM6,CEBPZOS,CHRM2,CHRNA1,CHST1,CLCN…
GO:CC	endomembrane system	GO:0012505	1.37633e-05	4.86128	4707	872	256	21698	ADCY3,ADCY8,ADCYAP1R1,ADRA1B,AGBL4,AJUBA,ANK3,ANO5,AP1M2,ARFGEF3,ARSI,ASS1,ATG9B,ATP10A,ATP13A2,ATP2C2,ATP9A,AVL9,B3GALNT1,B3GALT5,B3GAT1,B3GAT2,B3GNT7,BCL2L11,BEND5,BRSK2,BST1,C3,CACNG7,CAMLG,CBARP,CCDC88B,CCND1,CD177,CD38,CD44,CDC42EP1,CDH1,CDNF,CDS1,CEACAM6,CHST1,CLASP2,CLCN3,CLSTN2,CLTA,CNBP,COL11A1,COL12A1,COL22A1,COL24A1,COL26A1,COL5A3,COL7A1,COL9A2,COLGALT2,COPG1,CPE,CRACR2A,CSGALNACT1,CTA…
GO:CC	extracellular space	GO:0005615	5.01296e-05	4.29991	3364	872	192	21698	ACOT11,ADAMTS15,ADAMTS20,ADM,AEBP1,ALDH1L1,ANP32B,ARMC3,ASS1,ATIC,BCAM,BST1,C1QL1,C1QTNF3,C1QTNF6,C3,C7,CCL28,CD177,CD38,CD40,CD44,CDH1,CDH13,CDNF,CEACAM6,CIB2,CLEC11A,COL11A1,COL12A1,COL22A1,COL24A1,COL5A3,COL7A1,COL9A2,CPE,CPNE8,CPXM2,CST6,CTDSPL,CUBN,CX3CL1,CXCL14,DDX11,DKK2,DSP,DUOX2,EBI3,EIF2A,EML5,EPB41L2,EPCAM,EPN3,FAT2,FBLN7,FGF12,FGF5,FIGNL1,FLNA,FLRT2,FRMD4B,FZD4,GDF11,GLDN,GPC5,GPR155,…
GO:CC	vesicle	GO:0031982	5.54071e-05	4.25643	3957	872	219	21698	ACOT11,ADAMTS1,ADCY8,ADCYAP1R1,AEBP1,ALDH1L1,ANKRD9,ANO5,ANP32B,AP1M2,ARFGEF3,ARMC3,ASS1,ATG9B,ATIC,ATP13A2,ATP2C2,ATP9A,AVL9,BCAM,BST1,C1QTNF3,C3,C7,CACNG7,CBARP,CCL28,CD177,CD38,CD40,CD44,CDH1,CDH13,CEACAM6,CHRM2,CLCN3,CLTA,COL12A1,COL7A1,COPG1,CPE,CPNE8,CRACR2A,CST6,CTDSPL,CUBN,DDX11,DENND1A,DENND1C,DENND2B,DGKQ,DOK3,DSP,DTNBP1,DUOX2,EBAG9,ECPAS,EHD3,EML5,EPB41L2,EPCAM,EPN3,F2R,FAT2,FGFR1,FIGN…
GO:CC	integral component of membrane	GO:0016021	9.7326e-05	4.01177	5746	872	297	21698	ACVR1C,ADAM33,ADCY3,ADCY8,ADCYAP1R1,ADGRA3,ADGRF4,ADGRL3,ADRA1B,ANO3,ANO5,APCDD1,APCDD1L,ARFGEF3,ATG9B,ATP10A,ATP13A2,ATP2C2,ATP5MC2,ATP9A,ATRNL1,AVL9,B3GALNT1,B3GALT5,B3GAT1,B3GAT2,B3GNT7,BCAM,BVES,C10ORF105,C15ORF48,C1QTNF6,C7,CACFD1,CACNA2D2,CACNA2D3,CACNG7,CAMLG,CBARP,CD200R1L,CD38,CD40,CD44,CDC14B,CDCP1,CDH1,CDH22,CDH24,CDH7,CDHR3,CDS1,CEBPZOS,CHRM2,CHRNA1,CHST1,CLCN3,CLDN6,CLEC2B,CLIC2,CLST…
GO:CC	extracellular matrix	GO:0031012	0.000282196	3.54945	561	872	48	21698	ADAMTS1,ADAMTS15,ADAMTS20,ADAMTSL5,AEBP1,ATRNL1,BCAM,CDH13,COCH,COL11A1,COL12A1,COL22A1,COL24A1,COL26A1,COL5A3,COL7A1,COL9A2,EMID1,FBLN7,FLG,FLRT2,FREM1,GPC5,HMCN1,KAZALD1,LAD1,LAMB4,LAMC3,LGALS3BP,LRRC32,LTBP3,LUM,MFAP4,MFAP5,MGP,MMP2,OLFML2A,PRELP,PXDN,RELN,S100A9,SERPINB8,SMOC2,TGFB1I1,THBS2,TMEFF2,WNT2,WNT4
GO:CC	external encapsulating structure	GO:0030312	0.000296937	3.52734	562	872	48	21698	ADAMTS1,ADAMTS15,ADAMTS20,ADAMTSL5,AEBP1,ATRNL1,BCAM,CDH13,COCH,COL11A1,COL12A1,COL22A1,COL24A1,COL26A1,COL5A3,COL7A1,COL9A2,EMID1,FBLN7,FLG,FLRT2,FREM1,GPC5,HMCN1,KAZALD1,LAD1,LAMB4,LAMC3,LGALS3BP,LRRC32,LTBP3,LUM,MFAP4,MFAP5,MGP,MMP2,OLFML2A,PRELP,PXDN,RELN,S100A9,SERPINB8,SMOC2,TGFB1I1,THBS2,TMEFF2,WNT2,WNT4
GO:CC	collagen-containing extracellular matrix	GO:0062023	0.000507753	3.29435	423	872	39	21698	ADAMTS1,ADAMTS15,ADAMTS20,AEBP1,ATRNL1,BCAM,CDH13,COCH,COL11A1,COL12A1,COL24A1,COL26A1,COL5A3,COL7A1,COL9A2,FLG,FREM1,GPC5,HMCN1,KAZALD1,LAD1,LAMB4,LAMC3,LGALS3BP,LTBP3,LUM,MFAP4,MFAP5,MGP,MMP2,PRELP,PXDN,S100A9,SERPINB8,SMOC2,TGFB1I1,THBS2,TMEFF2,WNT2
GO:CC	intrinsic component of plasma membrane	GO:0031226	0.00145475	2.83721	1724	872	107	21698	ACVR1C,ADCY3,ADCY8,ADCYAP1R1,ADGRL3,ADRA1B,APCDD1,ATP10A,BCAM,C7,CACNG7,CD177,CD40,CD44,CHRM2,CHRNA1,CLCN3,CLEC2B,CLSTN2,DCC,DCLK1,DPP6,DUOX2,EFNB2,EPHA5,F2R,FGFR1,FLRT2,FZD4,GPC5,GRIA3,GRIK1,GRIN3A,GYPE,HRH1,IL20RB,IRS1,ITGA2B,ITGB3,ITGB5,KCNAB2,KCNC4,KCNE5,KCNH3,KCNJ15,KCNK4,KCNMB3,KCNQ3,KCNS1,KIRREL3,KLRF1,LPAR1,LRFN1,LRRC32,LRRC8B,MET,MPP2,NPR3,NRCAM,NRP1,NTRK2,OLR1,P2RY2,PALM,PCDH10,PCDH20,P…
GO:CC	extrinsic component of membrane	GO:0019898	0.00196904	2.70574	318	872	31	21698	BCL2L11,BST1,CDH1,CDH13,CDH22,CDH24,CDH7,CDHR3,COQ8A,COQ8B,CUBN,EPN3,GNAO1,KCNAB2,KIF1A,MAL,MUC16,NAAA,PCSK9,PIK3R4,PPP3CA,RGS6,SOCS1,STAC,STAC2,STXBP5,SYT6,TIAM1,VPS13C,WIPI1,WNT2
GO:CC	plasma membrane bounded cell projection	GO:0120025	0.0019799	2.70336	2212	872	130	21698	ABLIM3,ADCY3,ADCY8,ADCYAP1R1,ADGRL3,AGBL4,AJUBA,ALPK1,ANK3,ARAP3,ASS1,ATP13A2,B9D1,BCAR1,BRSK2,BST1,BVES,C1QL1,CACNG7,CALB2,CBARP,CD177,CD44,CDH1,CDH13,CFAP46,CHRM2,CHRNA1,CIB2,CLASP2,CLCN3,CLSTN2,CNTN3,CNTN4,CRB1,CUBN,CX3CL1,DCC,DENND1A,DNAH11,DRC1,DTNBP1,EHD3,EPHA5,FAM161A,FLNA,FLRT2,FRMD4B,FZD4,GCH1,GLDN,GPR161,GRIA3,GRIN3A,HRH1,HYDIN,IFT122,IL1RAPL1,IQCE,ITGB3,KCNAB2,KCNC4,KCNN3,KCNQ3,KIF1A,K…
GO:CC	cell projection	GO:0042995	0.00206149	2.68582	2319	872	135	21698	ABLIM3,ADCY3,ADCY8,ADCYAP1R1,ADGRL3,AGBL4,AJUBA,ALPK1,ANK3,ARAP3,ARHGEF5,ASS1,ATP13A2,B9D1,BCAR1,BRSK2,BST1,BVES,C1QL1,CACNG7,CALB2,CBARP,CD177,CD44,CDH1,CDH13,CFAP46,CHRM2,CHRNA1,CIB2,CLASP2,CLCN3,CLSTN2,CNTN3,CNTN4,CRB1,CUBN,CX3CL1,DCC,DENND1A,DNAH11,DRC1,DTNBP1,EHD3,EPHA5,FAM161A,FLNA,FLRT2,FRMD4B,FZD4,GCH1,GLDN,GPR161,GRIA3,GRIN3A,HRH1,HYDIN,IFT122,IL1RAPL1,IQCE,ITGB3,KCNAB2,KCNC4,KCNN3,KCNQ3…
GO:CC	integral component of plasma membrane	GO:0005887	0.00241303	2.61744	1642	872	102	21698	ACVR1C,ADCY3,ADCY8,ADCYAP1R1,ADGRL3,ADRA1B,APCDD1,ATP10A,BCAM,C7,CACNG7,CD40,CD44,CHRM2,CHRNA1,CLCN3,CLEC2B,CLSTN2,DCC,DCLK1,DPP6,DUOX2,EFNB2,EPHA5,F2R,FGFR1,FLRT2,FZD4,GRIA3,GRIK1,GRIN3A,GYPE,HRH1,IL20RB,IRS1,ITGA2B,ITGB3,ITGB5,KCNAB2,KCNC4,KCNE5,KCNH3,KCNJ15,KCNK4,KCNMB3,KCNQ3,KCNS1,KIRREL3,KLRF1,LPAR1,LRFN1,LRRC32,LRRC8B,MET,NPR3,NRCAM,NRP1,NTRK2,OLR1,P2RY2,PCDH10,PCDH20,PCDHB9,PCDHGA6,PCDHGB4…
GO:CC	adherens junction	GO:0005912	0.0026102	2.58333	174	872	21	21698	AJUBA,CDC42EP1,CDH1,CDH22,CDH24,CDH7,CDHR3,CRB1,EFNB2,FAT2,FRMD4B,HMCN1,KLHL24,LDB3,NECTIN4,PDLIM4,PKP4,SHROOM1,TMOD3,WTIP,ZYX
GO:CC	neuron projection	GO:0043005	0.00283695	2.54715	1347	872	87	21698	ADCY8,ADCYAP1R1,ADGRL3,AGBL4,ANK3,ASS1,ATP13A2,BCAR1,BRSK2,C1QL1,CACNG7,CALB2,CBARP,CDH13,CHRM2,CHRNA1,CIB2,CLASP2,CLCN3,CLSTN2,CNTN3,CNTN4,CRB1,CX3CL1,DCC,DENND1A,DTNBP1,EPHA5,FAM161A,FLNA,FLRT2,FZD4,GCH1,GLDN,GRIA3,GRIN3A,HRH1,IFT122,IL1RAPL1,KCNAB2,KCNC4,KCNN3,KCNQ3,KIF1A,KIFAP3,KIRREL3,KLHL14,KLHL24,LPAR1,LYPD6,LZTS1,LZTS3,MORN4,MPP2,MYO1C,MYO3B,MYO5A,NDRG2,NMU,NRCAM,NRP1,NTF3,NTRK2,PALM,PDLI…
GO:CC	synapse	GO:0045202	0.00465919	2.33169	1305	872	84	21698	ABLIM3,ADCY8,ADD3,ADGRL3,ANK3,C1QL1,CACNG7,CALB2,CBARP,CDH1,CHRM2,CHRNA1,CIB2,CLCN3,CLSTN2,CLTA,DCC,DCLK1,DENND1A,DGKB,DGKQ,DOK7,DTNA,DTNBP1,EFNB2,EZH2,F2R,FGF12,FLRT2,FZD4,GRIA3,GRIK1,GRIN3A,HRH1,ICA1,IL1RAPL1,IL1RAPL2,IQSEC1,ITGB3,KCNAB2,KCNC4,KCNQ3,KIF1A,KIRREL3,LPAR1,LRFN1,LYPD6,LZTS1,LZTS3,MCTP2,MPP2,NMU,NPTX2,NR4A1,NRCAM,NRP1,NTF3,NTRK2,PALM,PCDHB9,PDLIM4,PKP4,PPFIA2,PPFIBP2,PPP3CA,PRKAR2B,…
GO:CC	collagen trimer	GO:0005581	0.00730639	2.1363	93	872	14	21698	C1QL1,C1QTNF3,C1QTNF6,COL11A1,COL12A1,COL22A1,COL24A1,COL26A1,COL5A3,COL7A1,COL9A2,EMID1,GLDN,LUM
GO:CC	membrane raft	GO:0045121	0.00900088	2.04571	327	872	30	21698	ADCY8,ADCYAP1R1,ADRA1B,ARID3A,BVES,CBLC,CD177,CDH1,CDH13,F2R,HMOX1,IRS1,LIPE,LYPD6,MAL,MALL,MYO1C,OLR1,PDPN,PECAM1,PIKFYVE,PODXL,PRKAR2B,PRKCZ,PSEN2,RGS7,SCARB1,STOM,TEK,TGFBR2
GO:CC	membrane microdomain	GO:0098857	0.00953645	2.02061	328	872	30	21698	ADCY8,ADCYAP1R1,ADRA1B,ARID3A,BVES,CBLC,CD177,CDH1,CDH13,F2R,HMOX1,IRS1,LIPE,LYPD6,MAL,MALL,MYO1C,OLR1,PDPN,PECAM1,PIKFYVE,PODXL,PRKAR2B,PRKCZ,PSEN2,RGS7,SCARB1,STOM,TEK,TGFBR2
GO:CC	cell surface	GO:0009986	0.010422	1.98205	941	872	64	21698	ADAMTS15,ADCYAP1R1,ADGRA3,ANK3,BCAM,C3,CD200R1L,CD38,CD40,CD44,CDH13,CEACAM6,CHRNA1,CLCN3,CLEC2B,CLSTN2,CUBN,CX3CL1,DCC,DUOX2,EBI3,EPCAM,EPHA5,F2R,FZD4,GLDN,GPC5,IGSF3,IL15,IL1RAPL1,ITGA2B,ITGB3,ITGB5,KCNQ3,LPAR1,LRFN1,LRRC32,MET,MSLN,NRCAM,NT5E,OTOA,PCSK9,PLAU,PPFIA2,PROM1,PSEN2,PXDN,RTN2,SCARA5,SCARB1,SFRP4,SLC4A4,SLC9A3,TEK,TGFBR2,TNFRSF9,TNFSF4,TPBG,ULBP2,UPK1A,VCAM1,WNT2,WNT4
GO:CC	cell cortex	GO:0005938	0.0144419	1.84038	319	872	29	21698	ADD3,CDH1,CIB2,CLASP2,CLTA,CNKSR1,DENND2B,EPB41L2,EXOC1,FLNA,GPSM2,HMCN1,KDF1,KIAA1614,PLS1,POTEF,PRKCZ,PSEN2,PXN,RHOBTB2,RHOC,SAPCD2,SHROOM1,SPTBN5,STOX1,TLE6,TNFAIP2,UNC13A,WDR1
GO:CC	cytoskeleton	GO:0005856	0.0164291	1.78439	2355	872	132	21698	ABLIM2,ABLIM3,ADCY8,ADD3,AGBL4,AJUBA,ALPK1,ANK3,ANKFN1,ARAP3,ARHGEF5,ATF5,B9D1,BCAR1,BCL2L11,BRSK2,CCDC146,CCDC88B,CDC14B,CDC42BPG,CDC42EP1,CDH1,CEP170B,CFAP46,CHD3,CIB2,CLASP2,CLTA,CRACR2A,DDX11,DENND1C,DGKQ,DNAH11,DRC1,DSP,DTNA,DTNBP1,DYRK3,ECPAS,EFR3B,EML4,EML5,EPB41L1,EPB41L2,EPB41L4B,FAM161A,FHOD3,FILIP1,FLNA,FRMD3,FRMD4B,FSD1,GAS7,GPSM2,HAUS7,HECW2,HYDIN,IFT122,KANK3,KCNAB2,KIF16B,KIF1A,KIF…
GO:CC	axon	GO:0030424	0.0178747	1.74776	637	872	47	21698	ADCY8,ADGRL3,AGBL4,ANK3,BCAR1,BRSK2,C1QL1,CACNG7,CALB2,CBARP,CHRM2,CLASP2,CLCN3,CNTN4,DCC,DTNBP1,EPHA5,FLNA,GLDN,IL1RAPL1,KCNAB2,KCNC4,KCNQ3,KIF1A,KIRREL3,KLHL24,MYO5A,NDRG2,NMU,NRCAM,NRP1,NTF3,NTRK2,PALM,PPFIA2,PRKCZ,PSEN2,SCN11A,SCN8A,SLC8A1,STMN2,SYT4,TPBG,TPX2,TRAK2,TUBB4A,UNC13A
GO:CC	bounding membrane of organelle	GO:0098588	0.0181833	1.74033	2125	872	121	21698	ADCY3,ADCY8,AP1M2,ARFGEF3,ASS1,ATG9B,ATP13A2,ATP2C2,ATP5MC2,ATP9A,B3GALNT1,B3GALT5,B3GAT1,B3GAT2,B3GNT7,BCL2L11,BST1,CBARP,CD177,CD38,CD44,CEACAM6,CHRM2,CHST1,CLCN3,CLSTN2,CLTA,COL7A1,COPG1,CPE,CRACR2A,CSGALNACT1,CUBN,DENND1A,DOK3,DSP,DTNBP1,EBAG9,EHD3,EPN3,FAR2,FZD4,GALNT5,GCNT2,GPR161,GRIA3,HGS,HLA-DQB1,HMOX1,ICA1,IFITM1,IQCE,IRAK1,ITGA2B,ITGB3,JPH2,JPH3,KCNAB2,KDELR3,KIF16B,KIF1A,LETMD1,LHFPL2…
GO:CC	intrinsic component of postsynaptic density membrane	GO:0099146	0.0215421	1.66671	55	872	10	21698	CACNG7,CLSTN2,DCC,EFNB2,GRIN3A,LRFN1,MPP2,NRCAM,SLC16A3,SORCS3
GO:CC	dense core granule membrane	GO:0032127	0.0300265	1.5225	7	872	4	21698	KIF1A,STXBP5,SYT4,VPS13C
GO:CC	extracellular exosome	GO:0070062	0.031714	1.49875	2110	872	119	21698	ACOT11,AEBP1,ALDH1L1,ANP32B,ARMC3,ASS1,ATIC,BCAM,BST1,C1QTNF3,C3,C7,CCL28,CD177,CD38,CD40,CD44,CDH1,CDH13,COL12A1,CPE,CPNE8,CST6,CTDSPL,CUBN,DDX11,DSP,DUOX2,EML5,EPB41L2,EPCAM,EPN3,FAT2,FIGNL1,FLNA,FLRT2,GPR155,GSTM2,GUSB,H4C3,HGS,HMCN1,IRF6,ITGA2B,ITGB3,ITGB5,KRT13,KRT15,KRT6A,LAD1,LGALS3BP,LSP1,LTBP3,LUM,MAN1A1,MBLAC2,MGAT5,MGP,MUC16,MYO1C,MYO5A,NAAA,NDRG2,NECTIN4,NPR3,NQO2,NT5E,OSBPL1A,PAPPA2,…
GO:CC	extracellular vesicle	GO:1903561	0.0327513	1.48477	2133	872	120	21698	ACOT11,AEBP1,ALDH1L1,ANP32B,ARMC3,ASS1,ATIC,BCAM,BST1,C1QTNF3,C3,C7,CCL28,CD177,CD38,CD40,CD44,CDH1,CDH13,COL12A1,CPE,CPNE8,CST6,CTDSPL,CUBN,DDX11,DSP,DUOX2,EML5,EPB41L2,EPCAM,EPN3,FAT2,FIGNL1,FLNA,FLRT2,GPR155,GSTM2,GUSB,H4C3,HGS,HMCN1,IRF6,ITGA2B,ITGB3,ITGB5,KRT13,KRT15,KRT6A,LAD1,LGALS3BP,LSP1,LTBP3,LUM,MAN1A1,MBLAC2,MGAT5,MGP,MUC16,MYO1C,MYO5A,NAAA,NDRG2,NECTIN4,NPR3,NQO2,NT5E,OSBPL1A,PAPPA2,…
GO:CC	extracellular organelle	GO:0043230	0.0334019	1.47623	2134	872	120	21698	ACOT11,AEBP1,ALDH1L1,ANP32B,ARMC3,ASS1,ATIC,BCAM,BST1,C1QTNF3,C3,C7,CCL28,CD177,CD38,CD40,CD44,CDH1,CDH13,COL12A1,CPE,CPNE8,CST6,CTDSPL,CUBN,DDX11,DSP,DUOX2,EML5,EPB41L2,EPCAM,EPN3,FAT2,FIGNL1,FLNA,FLRT2,GPR155,GSTM2,GUSB,H4C3,HGS,HMCN1,IRF6,ITGA2B,ITGB3,ITGB5,KRT13,KRT15,KRT6A,LAD1,LGALS3BP,LSP1,LTBP3,LUM,MAN1A1,MBLAC2,MGAT5,MGP,MUC16,MYO1C,MYO5A,NAAA,NDRG2,NECTIN4,NPR3,NQO2,NT5E,OSBPL1A,PAPPA2,…
GO:CC	extracellular membrane-bounded organelle	GO:0065010	0.0334019	1.47623	2134	872	120	21698	ACOT11,AEBP1,ALDH1L1,ANP32B,ARMC3,ASS1,ATIC,BCAM,BST1,C1QTNF3,C3,C7,CCL28,CD177,CD38,CD40,CD44,CDH1,CDH13,COL12A1,CPE,CPNE8,CST6,CTDSPL,CUBN,DDX11,DSP,DUOX2,EML5,EPB41L2,EPCAM,EPN3,FAT2,FIGNL1,FLNA,FLRT2,GPR155,GSTM2,GUSB,H4C3,HGS,HMCN1,IRF6,ITGA2B,ITGB3,ITGB5,KRT13,KRT15,KRT6A,LAD1,LGALS3BP,LSP1,LTBP3,LUM,MAN1A1,MBLAC2,MGAT5,MGP,MUC16,MYO1C,MYO5A,NAAA,NDRG2,NECTIN4,NPR3,NQO2,NT5E,OSBPL1A,PAPPA2,…
GO:CC	caveola	GO:0005901	0.037383	1.42733	82	872	12	21698	ADCY8,ADCYAP1R1,ADRA1B,BVES,CDH1,CDH13,F2R,HMOX1,IRS1,LIPE,SCARB1,TGFBR2
WP	Hippo-Merlin signaling dysregulation	WP:WP4541	0.00768608	2.1143	120	348	17	7364	AJUBA,CCND1,CD44,CDH1,CDH13,CDH22,CDH24,CDH7,FGFR1,FOXM1,ITGA2B,ITGB3,ITGB5,MET,NTRK2,PRKAR2B,TEK
TF	Factor: AP-2alpha; motif: NGCCYSNNGSN	TF:M01857	7.16381e-06	5.14486	9362	912	515	19958	ABLIM3,ACAD10,ACVR1C,ADAM33,ADAMTS1,ADAMTS15,ADAMTS20,ADAMTSL5,ADCY8,ADCYAP1R1,ADGRA3,ADRA1B,AEBP1,AFAP1L2,AJUBA,ALDH1B1,ALDH1L1,ALPK3,ANKHD1-EIF4EBP3,ANKRD28,ANKRD33B,ANKRD65,ANKRD9,ANP32B,APCDD1,APCDD1L,ARFGEF3,ARHGEF16,ARHGEF40,ARHGEF5,ARID3A,ASB6,ASF1A,ASS1,ATF5,ATG9B,ATP10A,ATP13A2,ATP9A,ATRNL1,AVL9,B3GALNT1,B3GAT1,B3GAT2,B3GNT7,BCAM,BCAR1,BCL2L11,BCL7A,BEND5,BRSK2,BVES,C15ORF48,C1QL1,C4ORF3…
TF	Factor: AP2; motif: GCCYGSGGSN; match class: 1	TF:M08867_1	6.55109e-05	4.18369	5294	912	316	19958	ACAD10,ADAM33,ADAMTS1,ADAMTS20,ADAMTSL5,ADCY8,ADCYAP1R1,ADGRA3,ADRA1B,AFAP1L2,ALDH1B1,ALPK3,ANKRD33B,ANKRD65,ANKRD9,ANP32B,APCDD1,APCDD1L,ARFGEF3,ARHGAP20,ARHGEF16,ARHGEF5,ARID3A,ASF1A,ASS1,ATF5,ATP10A,ATP9A,ATRNL1,AVL9,B3GALNT1,BCAM,BCAR1,BCL2L11,BCL7A,BEND5,BRSK2,C1QL1,CA11,CA13,CACFD1,CACNA2D2,CACNA2D3,CAMK1D,CAMTA1,CBSL,CD177,CDC42BPG,CDC42EP1,CDH22,CDNF,CDS1,CEP170B,CFAP46,CHST1,CIB2,CLASP2,…
TF	Factor: ZFP14; motif: SCNNYCCNGNNSCTSCNC; match class: 1	TF:M12694_1	8.00463e-05	4.09666	5203	912	311	19958	ACOT11,ACOX2,ACVR1C,ADAM33,ADAMTS1,ADAMTS15,ADAMTSL5,ADCY3,ADCYAP1R1,ADD3,ADM,ADRA1B,AFAP1L2,AJUBA,ALDH1L1,ANKRD28,ANKRD65,ANKRD9,ANO5,ANP32B,APCDD1L,ARFGEF3,ARHGEF16,ARHGEF40,ARHGEF5,ARID3A,ARMC2,ASB6,ATP10A,ATP13A2,ATP5MC2,ATRNL1,AVL9,B3GAT2,B3GNT7,BCAR1,BCL7A,BEND5,BHLHE40,BST1,C13ORF46,C1QL1,C1QTNF6,C4ORF33,C5ORF58,CA11,CACNA2D2,CACNA2D3,CAMK1D,CAMTA1,CASTOR2,CASZ1,CBARP,CBLC,CBSL,CCDC9B,CD17…
TF	Factor: EGR1; motif: NNMCGCCCACGCNN; match class: 1	TF:M12508_1	9.40351e-05	4.02671	2301	912	160	19958	ADAMTSL5,ADCY3,ADD3,ADGRA3,AEBP1,ANKRD28,ANKRD9,ARAP2,ARAP3,ARID3A,ATF7IP2,ATP13A2,ATP9A,ATRNL1,B3GAT1,B3GNT7,C5ORF58,CACNA2D2,CACNA2D3,CASTOR2,CBARP,CBSL,CDC42BPG,CDC42EP1,CDH1,CEP170B,CFAP46,CNTN4,COL11A1,COL22A1,COL26A1,COL9A2,CSGALNACT1,CTDSPL,DCLK1,DCUN1D2,DENND1A,DEPDC7,DOCK5,DOK7,DPH1,DPYSL4,ELF2,EMID1,EML5,EPB41L1,EYA4,EZH2,FBXL4,FHOD3,FIGNL1,FOXM1,GALE,GCH1,GCSH,GNAO1,GPC5,GRTP1,GSE1,H6P…
TF	Factor: Sp1; motif: RGGGMGGRGSNGGGG	TF:M10529	0.000202152	3.69432	7040	912	398	19958	ADAMTS1,ADAMTS19,ADAMTSL5,ADCY3,ADCY8,ADD3,ADM,ADRA1B,AEBP1,AFAP1L2,AJUBA,ALDH1B1,ALDH1L1,ANKHD1-EIF4EBP3,ANKRD28,ANKRD33B,ANKRD65,ANKRD9,ANP32B,ARAP3,ARFGEF3,ARHGAP20,ARHGEF16,ARHGEF40,ARHGEF5,ARID3A,ATP2C2,ATRNL1,AVL9,B3GAT1,B3GNT7,BCAM,BCAR1,BCL2L11,BEND5,BHLHE40,BOLL,BRSK2,C10ORF67,C1QL1,C1QTNF6,C6ORF118,CA11,CA13,CACFD1,CACNA2D3,CALB2,CAMK1D,CAMLG,CAMTA1,CASTOR2,CASZ1,CBARP,CBSL,CCDC74A,CCDC…
TF	Factor: AP-2alpha; motif: NGCCYSNNGSN; match class: 1	TF:M01857_1	0.000224056	3.64964	4712	912	284	19958	ACVR1C,ADAM33,ADAMTSL5,ADCY8,ADRA1B,AEBP1,AFAP1L2,AJUBA,ALDH1B1,ALPK3,ANKRD28,ANKRD33B,ANKRD65,ANKRD9,ANP32B,APCDD1,ARFGEF3,ARHGEF16,ARID3A,ASF1A,ASS1,ATF5,ATP10A,ATP13A2,ATP9A,ATRNL1,AVL9,B3GAT1,B3GNT7,BCAM,BCAR1,BCL7A,BEND5,BRSK2,BVES,C1QL1,CACFD1,CACNA2D3,CALB2,CAMK1D,CAMTA1,CASZ1,CBARP,CBLC,CBSL,CCDC74A,CD177,CDC42BPG,CDC42EP1,CDH22,CEP170B,CFAP46,CHST1,CLASP2,CLDN6,CNTN4,COCH,COL22A1,COL7A1,…
TF	Factor: Kaiso; motif: GCMGGGRGCRGS; match class: 1	TF:M03876_1	0.000307849	3.51166	9311	912	503	19958	ABLIM3,ACVR1C,ADAMTS1,ADAMTS19,ADAMTSL5,ADCY3,ADCY8,ADGRA3,ADHFE1,ADRA1B,AEBP1,AFAP1L2,ALDH1B1,ANKHD1-EIF4EBP3,ANKRD28,ANKRD30BL,ANKRD33B,ANKRD65,ANKRD9,ANP32B,AP1M2,APCDD1,APCDD1L,ARAP2,ARFGEF3,ARHGAP20,ARHGEF16,ARHGEF40,ARHGEF5,ARID3A,ARSI,ASB6,ASF1A,ASS1,ATG9B,ATP10A,ATP2C2,ATP5MC2,ATP9A,ATRNL1,AVL9,B3GAT1,B3GAT2,B3GNT7,BCAM,BCAR1,BCL2L11,BCL7A,BEND5,BHLHE40,BRSK2,BST1,BVES,C10ORF105,C13ORF46,…
TF	Factor: AP-2; motif: MKCCCSCNGGCG	TF:M00189	0.000545096	3.26353	10849	912	571	19958	ABLIM2,ABLIM3,ACOT11,ADAMTS19,ADAMTSL5,ADCY3,ADCY8,ADCYAP1R1,ADD3,ADGRA3,ADHFE1,ADRA1B,AEBP1,AFAP1L2,AGBL4,AJUBA,ALDH1B1,ALPK3,ANKHD1-EIF4EBP3,ANKRD28,ANKRD30BL,ANKRD33B,ANKRD9,ANO5,ANP32B,APCDD1,APCDD1L,ARAP2,ARAP3,ARFGEF3,ARHGAP20,ARHGEF16,ARHGEF5,ARID3A,ARMC2,ARSI,ASB6,ASF1A,ASS1,ATIC,ATP10A,ATP13A2,ATP2C2,ATP5MC2,ATP9A,ATRNL1,AVL9,B3GAT1,B3GNT7,B9D1,BCAR1,BCL2L11,BCL7A,BEND5,BHLHE40,BOLL,BRSK…
TF	Factor: TCF-1; motif: ACATCGRGRCGCTGW; match class: 1	TF:M11603_1	0.000678424	3.1685	13453	912	684	19958	ABLIM2,ABLIM3,ACAD10,ACOT11,ACOX2,ACVR1C,ADAM33,ADAMTS1,ADAMTS15,ADAMTS19,ADAMTSL5,ADCY3,ADCY8,ADCYAP1R1,ADD3,ADGRA3,ADM,ADRA1B,AEBP1,AFAP1L2,AGBL4,AJUBA,AKR1E2,ALDH1B1,ALDH1L1,ALPK3,ANKHD1-EIF4EBP3,ANKRD28,ANKRD30BL,ANKRD33B,ANKRD65,ANKRD9,ANO5,ANP32B,APCDD1,APCDD1L,ARAP2,ARAP3,ARFGEF3,ARHGAP20,ARHGEF16,ARHGEF40,ARHGEF5,ARID3A,ARMC2,ARMC3,ARSI,ASB6,ASF1A,ASS1,ATF5,ATIC,ATP10A,ATP13A2,ATP2C2,ATP5…
TF	Factor: AP-2; motif: MKCCCSCNGGCG; match class: 1	TF:M00189_1	0.000839128	3.07617	6224	912	355	19958	ABLIM2,ADAMTS19,ADAMTSL5,ADCY3,ADCY8,ADCYAP1R1,ADGRA3,ADHFE1,ADRA1B,AGBL4,AJUBA,ALPK3,ANKHD1-EIF4EBP3,ANKRD30BL,ANKRD33B,ANKRD9,ANO5,ANP32B,APCDD1,APCDD1L,ARAP2,ARFGEF3,ARHGEF16,ARID3A,ARSI,ASB6,ASS1,ATIC,ATP10A,ATP5MC2,ATP9A,ATRNL1,AVL9,B3GAT1,B3GNT7,B9D1,BCAR1,BCL2L11,BCL7A,BOLL,BRSK2,BVES,C10ORF105,C13ORF46,C15ORF40,CACFD1,CACNA2D3,CAMK1D,CAMTA1,CASTOR2,CBARP,CBSL,CCDC146,CCND1,CD177,CD44,CDC1…
TF	Factor: AP-2; motif: SNNNCCNCAGGCN	TF:M00915	0.00103277	2.986	9801	912	522	19958	ABLIM2,ABLIM3,ACAD10,ACOT11,ACOX2,ADAM33,ADAMTS15,ADAMTS19,ADCY3,ADCYAP1R1,ADD3,ADGRA3,ADHFE1,AEBP1,AFAP1L2,AGBL4,AJUBA,ALPK3,ANKRD28,ANKRD30BL,ANKRD33B,ANKRD65,ANKRD9,ANO5,ANP32B,APCDD1,APCDD1L,ARHGAP20,ARHGEF16,ARHGEF40,ARHGEF5,ARID3A,ARSI,ASB6,ASF1A,ASS1,ATF5,ATG9B,ATIC,ATP10A,ATP13A2,ATP5MC2,ATP9A,ATRNL1,AVL9,B3GAT1,B3GNT7,B9D1,BCAM,BCAR1,BCL2L11,BCL7A,BEND5,BHLHE40,BRSK2,BST1,BVES,C15ORF48,C…
TF	Factor: PHB; motif: NCCCAGCCCCY; match class: 1	TF:M12725_1	0.00115353	2.93797	4474	912	268	19958	ACOT11,ACVR1C,ADAM33,ADAMTS15,ADCYAP1R1,ADRA1B,AEBP1,AFAP1L2,AGBL4,AJUBA,ALPK3,ANKRD33B,ANKRD65,ANKRD9,ANP32B,ARAP3,ARHGEF16,ARID3A,ARSI,ATP10A,ATP13A2,ATP2C2,AVL9,B3GAT1,BCAM,BCL7A,BEND5,BHLHE40,C13ORF46,C1QL1,CA11,CACFD1,CACNA2D2,CALB2,CAMTA1,CASTOR2,CBLC,CBSL,CCDC88B,CCDC9B,CCND1,CD177,CD40,CDC14B,CDC42BPG,CDC42EP1,CDH22,CDH24,CDS1,CEP170B,CFAP46,CIB2,CLEC11A,CLSTN2,CNTN4,COL22A1,COL26A1,COL7A…
TF	Factor: Sp1; motif: NGGGGGCGGGGCCNGGGGGGGG; match class: 1	TF:M10071_1	0.00115913	2.93587	4734	912	281	19958	ADCY8,ADD3,ADM,ADRA1B,AEBP1,AJUBA,ALDH1B1,ANKRD33B,ANKRD65,ANKRD9,ANP32B,APCDD1,ARAP3,ARFGEF3,ARHGAP20,ARHGEF16,ARHGEF40,ARID3A,ASF1A,ASS1,ATP10A,ATP13A2,ATP2C2,ATP9A,ATRNL1,AVL9,B3GAT1,B3GNT7,B9D1,BCAM,BCAR1,BCL2L11,BCL7A,BHLHE40,BRSK2,BST1,C1QL1,CACFD1,CACNA2D3,CAMTA1,CASTOR2,CBARP,CCND1,CD44,CDC42BPG,CDC42EP1,CDS1,CEP170B,CFAP46,CIB2,CNTN4,COL22A1,COL9A2,CORO2A,CTDSPL,DAPK3,DCLK1,DCUN1D2,DEK,D…
TF	Factor: SP1; motif: GGGGYGGGGNS	TF:M01303	0.00152733	2.81607	8090	912	442	19958	ABLIM2,ABLIM3,ADAMTS19,ADAMTSL5,ADCY8,ADCYAP1R1,ADD3,ADGRA3,ADM,ADRA1B,AEBP1,AGBL4,AJUBA,ALDH1B1,ALPK3,ANKHD1-EIF4EBP3,ANKRD33B,ANKRD9,ANO5,ANP32B,APCDD1L,ARAP2,ARAP3,ARFGEF3,ARHGAP20,ARHGEF16,ARHGEF40,ARID3A,ARMC3,ASS1,ATF5,ATG9B,ATP13A2,ATP2C2,ATP9A,ATRNL1,AVL9,B3GAT1,B3GAT2,B3GNT7,BCAM,BCAR1,BCL2L11,BEND5,BHLHE40,BRSK2,BST1,C10ORF67,C15ORF48,C1QL1,CA11,CACFD1,CACNA2D2,CACNA2D3,CALB2,CAMK1D,CAM…
TF	Factor: TIEG1; motif: NCCCNSNCCCCGCCCCC; match class: 1	TF:M12351_1	0.00153416	2.81413	8412	912	457	19958	ABLIM3,ACOX2,ACVR1C,ADAM33,ADAMTS1,ADAMTS19,ADAMTSL5,ADCY8,ADCYAP1R1,ADD3,ADGRA3,ADHFE1,ADM,ADRA1B,AEBP1,AFAP1L2,AJUBA,AKR1E2,ALPK3,ANKHD1-EIF4EBP3,ANKRD33B,ANKRD65,ANKRD9,ANO5,ANP32B,APCDD1,ARAP2,ARAP3,ARFGEF3,ARHGAP20,ARHGEF16,ARHGEF40,ARHGEF5,ARID3A,ASF1A,ASS1,ATF5,ATP10A,ATP13A2,ATP2C2,ATP9A,ATRNL1,AVL9,B3GAT1,B3GNT7,B9D1,BCAM,BCAR1,BCL2L11,BCL7A,BEND5,BHLHE40,BRSK2,BST1,C10ORF67,C1QL1,CA11,C…
TF	Factor: MAZ; motif: GGGMGGGGSSGGGGGGGGGGGG; match class: 1	TF:M09636_1	0.00159217	2.79801	14381	912	721	19958	ABLIM2,ABLIM3,ACAD10,ACOT11,ACVR1C,ADAM33,ADAMTS1,ADAMTS15,ADAMTS19,ADAMTS20,ADAMTSL5,ADCY3,ADCY8,ADCYAP1R1,ADD3,ADGRA3,ADM,ADRA1B,AEBP1,AFAP1L2,AGBL4,AJUBA,AKR1E2,ALDH1B1,ALDH1L1,ALPK1,ALPK3,ANKFN1,ANKHD1-EIF4EBP3,ANKRD28,ANKRD30BL,ANKRD33B,ANKRD65,ANKRD9,ANO5,ANP32B,AP1M2,APCDD1,APCDD1L,ARAP2,ARAP3,ARFGEF3,ARHGAP20,ARHGEF16,ARHGEF40,ARHGEF5,ARID3A,ARMC2,ARMC3,ARSI,ASB6,ASF1A,ASS1,ATF5,ATF7IP2,A…
TF	Factor: GKLF; motif: NNNRGGNGNGGSN	TF:M07289	0.00188769	2.72407	14921	912	743	19958	ABLIM2,ABLIM3,ACOT11,ACOX2,ACVR1C,ADAM33,ADAMTS1,ADAMTS15,ADAMTS19,ADAMTS20,ADAMTSL5,ADCY3,ADCY8,ADCYAP1R1,ADD3,ADGRA3,ADM,ADRA1B,AEBP1,AFAP1L2,AJUBA,AKR1E2,ALDH1B1,ALDH1L1,ALDH3B2,ALPK1,ALPK3,ANKFN1,ANKHD1-EIF4EBP3,ANKRD28,ANKRD30BL,ANKRD33B,ANKRD65,ANKRD9,ANO5,ANP32B,AP1M2,APCDD1,APCDD1L,ARAP2,ARAP3,ARHGAP20,ARHGEF16,ARHGEF40,ARHGEF5,ARID3A,ARMC2,ARSI,ASB6,ASF1A,ASS1,ATF5,ATF7IP2,ATG9B,ATIC,ATP…
TF	Factor: E2F; motif: GGCGSG; match class: 1	TF:M00803_1	0.00228018	2.64203	10448	912	549	19958	ABLIM3,ACAD10,ACVR1C,ADAM33,ADAMTS1,ADAMTS15,ADAMTS19,ADAMTS20,ADAMTSL5,ADCY3,ADCY8,ADCYAP1R1,ADD3,ADGRA3,ADGRL3,ADHFE1,ADM,ADRA1B,AFAP1L2,AGBL4,AKR1E2,ALPK3,ANKHD1-EIF4EBP3,ANKRD28,ANKRD30BL,ANKRD33B,ANKRD65,ANKRD9,ANO5,ANP32B,APCDD1,APCDD1L,ARAP2,ARAP3,ARFGEF3,ARHGAP20,ARHGEF16,ARHGEF40,ARHGEF5,ARID3A,ARMC3,ARSI,ASB6,ASF1A,ASS1,ATF5,ATIC,ATP10A,ATP13A2,ATP2C2,ATP9A,ATRNL1,B3GALNT1,B3GAT1,B3GAT2…
TF	Factor: AP-2gamma; motif: GCCYNNGGS	TF:M00470	0.00237144	2.62499	9612	912	511	19958	ABLIM3,ACAD10,ACOT11,ACVR1C,ADAM33,ADAMTS1,ADAMTS15,ADAMTSL5,ADCY3,ADCY8,ADCYAP1R1,ADGRA3,ADHFE1,ADRA1B,AEBP1,AGBL4,AJUBA,AKR1E2,ALDH1B1,ALDH1L1,ALPK3,ANKRD28,ANKRD30BL,ANKRD33B,ANKRD65,ANKRD9,ANO5,ANP32B,APCDD1,ARAP2,ARAP3,ARFGEF3,ARHGAP20,ARHGEF16,ARHGEF5,ARID3A,ARSI,ASB6,ASS1,ATF5,ATIC,ATP10A,ATP13A2,ATP2C2,ATP5MC2,ATP9A,ATRNL1,AVL9,B3GALNT1,B3GAT1,B3GNT7,B9D1,BCAM,BCAR1,BCL7A,BEND5,BHLHE40,BO…
TF	Factor: SP1; motif: GGGGYGGGGNS; match class: 1	TF:M01303_1	0.00246802	2.60765	3624	912	223	19958	ABLIM3,ADAMTS19,ADAMTSL5,ADD3,ADM,ADRA1B,AEBP1,AJUBA,ANKHD1-EIF4EBP3,ANKRD33B,ANKRD9,ARHGEF16,ARID3A,ATP2C2,AVL9,B3GAT1,BCAM,BCAR1,BEND5,BHLHE40,BRSK2,C1QL1,CA11,CACFD1,CACNA2D2,CAMK1D,CAMTA1,CASTOR2,CASZ1,CBARP,CBLC,CBSL,CCND1,CD44,CDC42BPG,CDC42EP1,CDS1,CEP170B,CHD3,CLSTN2,CNTN4,COL9A2,CORO2A,CORO6,CST6,DENND1A,DGKQ,DPYSL4,DSP,DTNBP1,DYRK3,ECHDC3,EFNB2,EFR3B,ELF2,EMID1,EML4,EML5,EPB41L2,ESRRG,E…
TF	Factor: AP-2beta; motif: GCNNNGGSCNGVGGGN	TF:M01858	0.00281422	2.55064	7595	912	417	19958	ACAD10,ADAM33,ADAMTS15,ADAMTS19,ADAMTS20,ADCY8,ADD3,ADGRA3,AEBP1,AGBL4,AJUBA,AKR1E2,ALDH1L1,ALPK3,ANKRD28,ANKRD30BL,ANKRD33B,ANKRD65,ANKRD9,ANO5,ANP32B,APCDD1,APCDD1L,ARAP2,ARFGEF3,ARHGAP20,ARHGEF16,ARHGEF5,ARID3A,ASB6,ASS1,ATF5,ATIC,ATP10A,ATP9A,ATRNL1,AVL9,B3GAT1,B3GAT2,B3GNT7,BCAM,BCAR1,BCL7A,BEND5,BHLHE40,BST1,BVES,C10ORF105,C10ORF67,C13ORF46,C15ORF40,C15ORF48,C1QL1,C1QTNF6,C5ORF58,CACFD1,CAC…
TF	Factor: BTEB3; motif: BNRNGGGAGGNGT	TF:M01865	0.0028146	2.55058	10063	912	531	19958	ABLIM2,ABLIM3,ACOX2,ACVR1C,ADAM33,ADAMTS1,ADAMTS19,ADAMTS20,ADAMTSL5,ADCY3,ADCYAP1R1,ADD3,ADGRF4,ADHFE1,ADRA1B,AFAP1L2,AJUBA,AKR1E2,ALDH1B1,ALPK3,ANKHD1-EIF4EBP3,ANKRD28,ANKRD33B,ANKRD65,ANKRD9,ANO3,ANO5,ANP32B,APCDD1,APCDD1L,ARAP3,ARFGEF3,ARHGAP20,ARHGEF16,ARHGEF40,ARID3A,ARMC2,ARMC3,ARSI,ASB6,ASS1,ATF5,ATG9B,ATIC,ATP10A,ATP13A2,ATP2C2,ATP5MC2,ATP9A,ATRNL1,AVL9,B3GAT1,B3GAT2,B3GNT7,B9D1,BCAM,BCA…
TF	Factor: EGR1; motif: NACGCCCACGCANW	TF:M03896	0.00311855	2.50605	6258	912	353	19958	ADAM33,ADAMTS1,ADAMTS20,ADAMTSL5,ADCY3,ADCY8,ADD3,ADGRA3,ADRA1B,AEBP1,AFAP1L2,AGBL4,ANKRD28,ANKRD30BL,ANKRD9,ANP32B,ARAP2,ARAP3,ARHGAP20,ARHGEF16,ARHGEF40,ARHGEF5,ARID3A,ARMC2,ASB6,ASS1,ATF5,ATP10A,ATP13A2,ATP9A,ATRNL1,AVL9,B3GAT1,B3GAT2,B3GNT7,BCAR1,BCL2L11,BCL7A,BEND5,BRSK2,C10ORF67,C1QL1,CACFD1,CACNA2D2,CACNA2D3,CALB2,CAMK1D,CAMLG,CAMTA1,CASTOR2,CBARP,CBR4,CBSL,CCDC74A,CCNB1IP1,CCND1,CD44,CDC4…
TF	Factor: MAZ; motif: GGGGAGGG	TF:M00649	0.00362395	2.44082	9508	912	505	19958	ABLIM2,ACOX2,ACVR1C,ADAM33,ADAMTS1,ADAMTS15,ADAMTS19,ADAMTS20,ADAMTSL5,ADCY3,ADCYAP1R1,ADD3,ADM,AEBP1,AFAP1L2,AJUBA,ALDH1L1,ALPK1,ALPK3,ANKFN1,ANKRD28,ANKRD33B,ANKRD65,ANP32B,AP1M2,APCDD1,APCDD1L,ARAP3,ARFGEF3,ARHGEF16,ARHGEF40,ARHGEF5,ARID3A,ARSI,ASB6,ASS1,ATF5,ATG9B,ATP10A,ATP13A2,ATP5MC2,ATP9A,AVL9,B3GALT5,B3GAT1,B3GNT7,B9D1,BCAR1,BEND5,BHLHE40,BST1,C10ORF105,C10ORF67,C1QTNF6,C3,C4ORF33,C5ORF5…
TF	Factor: ZNF614; motif: NCYCWGCCYYNNN	TF:M09862	0.0038599	2.41342	9534	912	506	19958	ABLIM2,ABLIM3,ACOT11,ACOX2,ACVR1C,ADAM33,ADAMTS1,ADAMTS15,ADAMTS19,ADAMTS20,ADAMTSL5,ADCY3,ADCYAP1R1,ADD3,ADHFE1,ADRA1B,AEBP1,AGBL4,AJUBA,AKR1E2,ALDH1B1,ALPK3,ANKRD28,ANKRD33B,ANKRD65,ANKRD9,ANO5,ANP32B,APCDD1L,ARAP2,ARAP3,ARFGEF3,ARHGAP20,ARHGEF16,ARHGEF5,ARID3A,ARSI,ASB6,ASS1,ATG9B,ATIC,ATP10A,ATP13A2,ATP9A,ATRNL1,AVL9,B3GAT1,B3GAT2,B3GNT7,B9D1,BCAM,BCAR1,BCL2L11,BCL7A,BEND5,BHLHE40,BST1,BVES,C…
TF	Factor: WT1; motif: CGCCCCCNCN	TF:M02036	0.00421059	2.37566	9979	912	526	19958	ABLIM3,ACVR1C,ADAM33,ADAMTS1,ADAMTS19,ADAMTS20,ADAMTSL5,ADCY3,ADCY8,ADCYAP1R1,ADD3,ADGRA3,ADHFE1,ADRA1B,AEBP1,AFAP1L2,AGBL4,AJUBA,AKR1E2,ALDH1B1,ALDH1L1,ALPK3,ANKHD1-EIF4EBP3,ANKRD28,ANKRD65,ANKRD9,ANO5,ANP32B,APCDD1,APCDD1L,ARAP2,ARAP3,ARHGAP20,ARHGEF16,ARHGEF40,ARID3A,ARSI,ASB6,ASF1A,ASS1,ATIC,ATP10A,ATP13A2,ATP9A,ATRNL1,AVL9,B3GAT1,B3GAT2,B3GNT7,BCAM,BCAR1,BCL2L11,BCL7A,BEND5,BHLHE40,BOLL,BRSK…
TF	Factor: E2F-3; motif: GGCGGGN; match class: 1	TF:M02089_1	0.00431473	2.36505	9607	912	509	19958	ABLIM3,ACVR1C,ADAM33,ADAMTS15,ADAMTS19,ADAMTSL5,ADCY3,ADCY8,ADCYAP1R1,ADD3,ADGRA3,ADM,ADRA1B,AEBP1,AFAP1L2,AJUBA,AKR1E2,ALDH1B1,ANKRD28,ANKRD30BL,ANKRD33B,ANKRD65,ANKRD9,ANO5,ANP32B,APCDD1,APCDD1L,ARAP2,ARAP3,ARFGEF3,ARHGEF16,ARHGEF40,ARHGEF5,ARID3A,ARMC2,ASB6,ASF1A,ASS1,ATF5,ATF7IP2,ATP10A,ATP13A2,ATP2C2,ATP9A,ATRNL1,AVL9,B3GAT1,B3GNT7,B9D1,BCAM,BCAR1,BCL2L11,BCL7A,BEND5,BHLHE40,BRSK2,BST1,C10OR…
TF	Factor: ZFP14; motif: SCNNYCCNGNNSCTSCNC	TF:M12694	0.00436059	2.36045	10869	912	566	19958	ABLIM3,ACAD10,ACOT11,ACOX2,ACVR1C,ADAM33,ADAMTS1,ADAMTS15,ADAMTS19,ADAMTS20,ADAMTSL5,ADCY3,ADCY8,ADCYAP1R1,ADD3,ADGRL3,ADM,ADRA1B,AEBP1,AFAP1L2,AJUBA,AKR1E2,ALDH1L1,ALPK3,ANKHD1-EIF4EBP3,ANKRD28,ANKRD33B,ANKRD65,ANKRD9,ANO5,ANP32B,AP1M2,APCDD1L,ARAP2,ARFGEF3,ARHGAP20,ARHGEF16,ARHGEF40,ARHGEF5,ARID3A,ARMC2,ASB6,ATF7IP2,ATP10A,ATP13A2,ATP5MC2,ATP9A,ATRNL1,AVL9,B3GAT2,B3GNT7,BCAM,BCAR1,BCL2L11,BCL7A…
TF	Factor: MAZ; motif: GGGGGAGGGGGNGRGRRRGNRG	TF:M09984	0.00447652	2.34906	9763	912	516	19958	ABLIM2,ABLIM3,ACOT11,ACOX2,ACVR1C,ADAM33,ADAMTS1,ADAMTS19,ADAMTSL5,ADCY3,ADCY8,ADCYAP1R1,ADD3,ADGRA3,ADM,ADRA1B,AEBP1,AJUBA,ALDH1L1,ALPK1,ALPK3,ANKHD1-EIF4EBP3,ANKRD28,ANKRD33B,ANKRD65,ANKRD9,ANP32B,APCDD1,APCDD1L,ARAP3,ARFGEF3,ARHGAP20,ARHGEF16,ARHGEF40,ARHGEF5,ARID3A,ARSI,ASB6,ASF1A,ASS1,ATF5,ATP10A,ATP13A2,ATP2C2,ATP9A,ATRNL1,AVL9,B3GAT1,B3GNT7,BCAM,BCAR1,BCL7A,BEND5,BHLHE40,BST1,C10ORF67,C1QL…
TF	Factor: BTEB3; motif: CCNNSCCNSCCCCKCCCCC	TF:M09826	0.00499862	2.30115	11733	912	604	19958	ABLIM2,ABLIM3,ACOX2,ACVR1C,ADAM33,ADAMTS1,ADAMTS15,ADAMTS19,ADCY3,ADCY8,ADCYAP1R1,ADD3,ADGRA3,ADM,ADRA1B,AEBP1,AFAP1L2,AGBL4,AJUBA,AKR1E2,ALDH1B1,ALDH1L1,ALDH3B2,ALPK1,ALPK3,ANKHD1-EIF4EBP3,ANKRD28,ANKRD33B,ANKRD65,ANKRD9,ANO5,ANP32B,APCDD1,ARAP2,ARAP3,ARFGEF3,ARHGEF16,ARHGEF40,ARHGEF5,ARID3A,ARMC2,ASF1A,ASS1,ATF5,ATF7IP2,ATG9B,ATIC,ATP13A2,ATP2C2,ATP5MC2,ATP9A,ATRNL1,AVL9,B3GAT1,B3GAT2,B3GNT7,B9…
TF	Factor: WT1; motif: CGCCCCCNCN; match class: 1	TF:M02036_1	0.00686646	2.16327	5439	912	311	19958	ABLIM3,ACVR1C,ADAMTS20,ADAMTSL5,ADCY8,ADCYAP1R1,ADD3,ADGRA3,ADRA1B,AEBP1,AFAP1L2,AGBL4,ALPK3,ANKRD9,ANO5,ANP32B,APCDD1,ARAP2,ARAP3,ARHGAP20,ARHGEF16,ARHGEF40,ARID3A,ASB6,ASS1,ATP10A,ATP13A2,ATP9A,ATRNL1,AVL9,B3GAT1,B3GAT2,B3GNT7,BCAR1,BCL2L11,BCL7A,BEND5,BRSK2,BVES,C15ORF48,C1QL1,CACFD1,CACNA2D2,CACNA2D3,CALB2,CAMK1D,CAMTA1,CASTOR2,CBARP,CBSL,CCND1,CDC42BPG,CDC42EP1,CDH1,CDH22,CDKN2B,CDS1,CEP170B…
TF	Factor: TIEG1; motif: NCCCNSNCCCCGCCCCC	TF:M12351	0.00751876	2.12385	12581	912	640	19958	ABLIM3,ACOT11,ACOX2,ACVR1C,ADAM33,ADAMTS1,ADAMTS19,ADAMTSL5,ADCY3,ADCY8,ADCYAP1R1,ADD3,ADGRA3,ADHFE1,ADM,ADRA1B,AEBP1,AFAP1L2,AGBL4,AJUBA,AKR1E2,ALDH1B1,ALDH3B2,ALPK3,ANKHD1-EIF4EBP3,ANKRD28,ANKRD33B,ANKRD65,ANKRD9,ANO5,ANP32B,APCDD1,APCDD1L,ARAP2,ARAP3,ARFGEF3,ARHGAP20,ARHGEF16,ARHGEF40,ARHGEF5,ARID3A,ASB6,ASF1A,ASS1,ATF5,ATF7IP2,ATP10A,ATP13A2,ATP2C2,ATP5MC2,ATP9A,ATRNL1,AVL9,B3GAT1,B3GAT2,B3GN…
TF	Factor: CPBP; motif: GNNRGGGHGGGGNNGGGRN	TF:M09973	0.00794156	2.10009	11088	912	574	19958	ABLIM3,ACAD10,ADAM33,ADAMTS1,ADAMTS19,ADAMTS20,ADAMTSL5,ADCY3,ADCY8,ADCYAP1R1,ADD3,ADGRA3,ADM,ADRA1B,AEBP1,AGBL4,AJUBA,ALDH1B1,ALDH1L1,ALDH3B2,ALPK3,ANKHD1-EIF4EBP3,ANKRD28,ANKRD33B,ANKRD65,ANKRD9,ANP32B,APCDD1L,ARAP2,ARAP3,ARFGEF3,ARHGAP20,ARHGEF16,ARHGEF40,ARHGEF5,ARID3A,ARMC2,ARSI,ASB6,ATF5,ATF7IP2,ATP10A,ATP13A2,ATP2C2,ATP9A,ATRNL1,AVL9,B3GAT1,B3GAT2,B3GNT7,BCAM,BCAR1,BCL2L11,BEND5,BHLHE40,BO…
TF	Factor: WT1; motif: GNGGGGGCGGGG	TF:M03893	0.00804557	2.09444	8475	912	455	19958	ABLIM3,ACVR1C,ADAM33,ADAMTS1,ADAMTS19,ADAMTS20,ADAMTSL5,ADCY3,ADCY8,ADCYAP1R1,ADD3,ADGRA3,ADHFE1,ADRA1B,AEBP1,AFAP1L2,AGBL4,AJUBA,ALDH1L1,ALDH3B2,ALPK3,ANKHD1-EIF4EBP3,ANKRD28,ANKRD33B,ANKRD65,ANKRD9,ANO5,ANP32B,APCDD1,ARAP2,ARAP3,ARHGAP20,ARHGEF16,ARHGEF40,ARID3A,ARMC2,ASB6,ASF1A,ASS1,ATF5,ATF7IP2,ATIC,ATP10A,ATP13A2,ATP9A,ATRNL1,AVL9,B3GAT1,B3GAT2,B3GNT7,B9D1,BCAM,BCAR1,BCL2L11,BCL7A,BEND5,BHLH…
TF	Factor: MOVO-B; motif: GNGGGGG; match class: 1	TF:M01104_1	0.00812454	2.0902	5798	912	328	19958	ADAMTS15,ADAMTS19,ADAMTSL5,ADCY8,ADCYAP1R1,ADD3,ADRA1B,AEBP1,AFAP1L2,AJUBA,ALDH1B1,ANKRD28,ANKRD33B,ANKRD65,ANKRD9,ANP32B,ARAP2,ARAP3,ARID3A,ASB6,ASS1,ATP13A2,ATP9A,ATRNL1,AVL9,B3GAT1,B3GAT2,B3GNT7,BCAM,BCAR1,BCL2L11,BCL7A,BEND5,BHLHE40,BRSK2,BVES,C10ORF67,C1QL1,C4ORF33,CACFD1,CACNA2D2,CACNA2D3,CAMTA1,CASTOR2,CBARP,CBSL,CCDC74A,CCND1,CDC14B,CDC42BPG,CDC42EP1,CDH13,CDH22,CENPC,CEP170B,CFAP46,CHST1…
TF	Factor: Sp1; motif: CCCCGCCCCN	TF:M00933	0.00840874	2.07527	9915	912	521	19958	ABLIM3,ACOX2,ADAMTS1,ADAMTS19,ADAMTSL5,ADCY3,ADCY8,ADCYAP1R1,ADD3,ADGRA3,ADM,ADRA1B,AEBP1,AFAP1L2,AGBL4,AJUBA,ALDH1B1,ALDH3B2,ALPK3,ANKHD1-EIF4EBP3,ANKRD28,ANKRD33B,ANKRD65,ANKRD9,ANO5,ANP32B,AP1M2,APCDD1,APCDD1L,ARAP2,ARAP3,ARFGEF3,ARHGEF16,ARHGEF40,ARID3A,ASS1,ATF5,ATF7IP2,ATP10A,ATP13A2,ATP2C2,ATP9A,ATRNL1,AVL9,B3GAT1,B3GAT2,B3GNT7,B9D1,BCAM,BCAR1,BCL2L11,BEND5,BHLHE40,BRSK2,BST1,C10ORF105,C10…
TF	Factor: WT1; motif: RGGNGGGGGAGGRGGNGGRG	TF:M10108	0.0093173	2.03071	6679	912	370	19958	ABLIM2,ABLIM3,ACOT11,ADAM33,ADAMTS1,ADAMTS19,ADAMTS20,ADAMTSL5,ADCY3,ADD3,ADGRA3,ADM,ADRA1B,AEBP1,AFAP1L2,ALDH1B1,ANKRD28,ANKRD30BL,ANKRD33B,ANKRD65,ANKRD9,ANO5,ANP32B,APCDD1,ARAP3,ARHGEF16,ARHGEF40,ARHGEF5,ARID3A,ARSI,ASF1A,ASS1,ATG9B,ATP10A,ATP13A2,ATP2C2,ATP5MC2,ATP9A,ATRNL1,AVL9,B3GAT1,B3GAT2,B9D1,BEND5,BHLHE40,C10ORF67,C6ORF118,C8ORF34,CA11,CACFD1,CACNA2D2,CACNA2D3,CALB2,CAMK1D,CAMLG,CAMTA1,…
TF	Factor: AP-2; motif: SNNNCCNCAGGCN; match class: 1	TF:M00915_1	0.0110689	1.95589	4654	912	271	19958	ACOT11,ADAM33,ADCY3,ADGRA3,ADHFE1,AEBP1,ALPK3,ANKRD30BL,ANKRD33B,ANKRD9,ANO5,ANP32B,APCDD1,APCDD1L,ARHGAP20,ARHGEF16,ARHGEF5,ARID3A,ASB6,ASS1,ATG9B,ATP10A,ATP9A,ATRNL1,B9D1,BCAM,BCAR1,BCL7A,BEND5,BRSK2,C1QL1,CACFD1,CACNA2D2,CACNA2D3,CACNG7,CAMK1D,CAMTA1,CBARP,CBSL,CCDC88B,CD177,CDC42EP1,CDCP1,CDH7,CEP170B,CFAP46,CHST1,CNBP,CNTN3,CNTN4,COL22A1,COL26A1,COLGALT2,CPE,CPXM2,CRACR2A,CTDSPL,CTIF,DCUN1D2…
TF	Factor: E2F-2; motif: GCGCGCGCNCS; match class: 1	TF:M11529_1	0.0119799	1.92155	14790	912	733	19958	ABLIM2,ABLIM3,ACOT11,ACVR1C,ADAM33,ADAMTS1,ADAMTS15,ADAMTS19,ADAMTS20,ADAMTSL5,ADCY3,ADCY8,ADCYAP1R1,ADD3,ADGRA3,ADHFE1,ADM,ADRA1B,AEBP1,AFAP1L2,AGBL4,AJUBA,AKR1E2,ALDH1B1,ALDH1L1,ALPK3,ANKHD1-EIF4EBP3,ANKRD28,ANKRD30BL,ANKRD33B,ANKRD65,ANKRD9,ANO5,ANP32B,AP1M2,APCDD1,APCDD1L,ARAP2,ARAP3,ARFGEF3,ARHGAP20,ARHGEF16,ARHGEF40,ARHGEF5,ARID3A,ARMC2,ARMC3,ARSI,ASB6,ASF1A,ASS1,ATF5,ATF7IP2,ATG9B,ATIC,ATP…
TF	Factor: sp4; motif: NNGNARGRGGCGGRGCNNRR	TF:M10072	0.0122414	1.91217	10760	912	558	19958	ABLIM3,ACVR1C,ADAMTS19,ADAMTSL5,ADCY3,ADCY8,ADCYAP1R1,ADD3,ADGRA3,ADHFE1,ADM,ADRA1B,AEBP1,AFAP1L2,AGBL4,AJUBA,ALDH1B1,ALPK3,ANKHD1-EIF4EBP3,ANKRD28,ANKRD33B,ANKRD65,ANKRD9,ANO5,ANP32B,APCDD1,ARAP2,ARAP3,ARFGEF3,ARHGAP20,ARHGEF16,ARHGEF40,ARHGEF5,ARID3A,ARSI,ASF1A,ASS1,ATF5,ATF7IP2,ATIC,ATP10A,ATP13A2,ATP2C2,ATP5MC2,ATP9A,ATRNL1,AVL9,B3GAT1,B3GAT2,B3GNT7,B9D1,BCAM,BCAR1,BCL2L11,BCL7A,BEND5,BHLHE40…
TF	Factor: AP-2beta; motif: GCNNNGGSCNGVGGGN; match class: 1	TF:M01858_1	0.0135025	1.86959	3219	912	198	19958	ADAM33,ADAMTS20,ADCY8,ADD3,ADGRA3,AEBP1,ALPK3,ANKRD28,ANKRD33B,ANKRD65,ANKRD9,ANP32B,APCDD1,APCDD1L,ASB6,ASS1,ATIC,ATP10A,ATP9A,ATRNL1,B3GAT1,B3GNT7,BCAM,BCL7A,BEND5,BHLHE40,C13ORF46,C15ORF48,CAMTA1,CBARP,CD177,CDC42EP1,CDH22,CIB2,COCH,COL22A1,COL26A1,CRACR2A,CTDSPL,DCLK1,DENND1A,DGKQ,DOK3,DOK6,DOK7,DPYSL4,DSP,EBPL,ECPAS,EFR3B,EHD3,ELF2,EMID1,EPB41L1,EPB41L4B,EPCAM,EZH2,FADS3,FAM189A1,FAM53B,FAM8…
TF	Factor: AP-2gamma; motif: GCCYNCRGSN; match class: 1	TF:M03811_1	0.0147081	1.83244	3910	912	233	19958	ACOT11,ADAMTSL5,ADCY3,ADCYAP1R1,ADD3,ADGRA3,AFAP1L2,AJUBA,ANKRD28,ANKRD33B,ANKRD9,ANP32B,APCDD1,APCDD1L,ARFGEF3,ARHGEF5,ARID3A,ASB6,ASS1,ATIC,ATP10A,B3GNT7,B9D1,BCL7A,BHLHE40,BRSK2,C13ORF46,C1QL1,CA11,CACFD1,CACNA2D3,CCDC146,CCDC74A,CD177,CDC14B,CDC42EP1,CDCP1,CDH22,CDH7,CEBPZOS,CFAP46,CHST1,CHURC1-FNTB,CLEC11A,CNBP,COCH,COL26A1,COL7A1,COL9A2,CPE,CPXM2,CRACR2A,CST6,CTDSPL,CXCL14,DCUN1D2,DEK,DENND…
TF	Factor: ZXDL; motif: GSGSCNNGGGMRGCNCCGGGS; match class: 1	TF:M12722_1	0.0159019	1.79855	6797	912	374	19958	ACVR1C,ADAM33,ADAMTS1,ADAMTS19,ADAMTSL5,ADCY3,ADCY8,ADCYAP1R1,ADD3,ADGRA3,ADRA1B,AEBP1,AKR1E2,ALDH1L1,ALPK3,ANKHD1-EIF4EBP3,ANKRD28,ANKRD33B,ANKRD9,ANP32B,APCDD1,ARHGAP20,ARHGEF16,ARID3A,ARMC2,ASB6,ASF1A,ASS1,ATIC,ATP9A,ATRNL1,B3GAT1,B3GAT2,B3GNT7,B9D1,BCAR1,BCL2L11,BCL7A,BEND5,BRSK2,BVES,C1QL1,CACFD1,CACNA2D2,CACNA2D3,CALB2,CAMK1D,CAMTA1,CASTOR2,CASZ1,CBARP,CBLC,CBSL,CCND1,CD44,CDC42BPG,CDC42EP1…
TF	Factor: Hey1; motif: NGCRCGYGYN	TF:M11058	0.0164175	1.78469	13372	912	672	19958	ABLIM2,ABLIM3,ACAD10,ACOT11,ADAM33,ADAMTS1,ADAMTS19,ADAMTS20,ADAMTSL5,ADCY3,ADCY8,ADCYAP1R1,ADGRA3,ADGRF4,ADHFE1,ADM,AEBP1,AGBL4,AKR1E2,ALDH1B1,ALDH1L1,ALDH3B2,ALPK3,ANKHD1-EIF4EBP3,ANKRD28,ANKRD30BL,ANKRD33B,ANKRD65,ANKRD9,ANO5,ANP32B,APCDD1,APCDD1L,ARAP2,ARAP3,ARFGEF3,ARHGAP20,ARHGEF16,ARHGEF5,ARID3A,ARMC2,ARMC3,ARNTL2,ARSI,ASB6,ASF1A,ASS1,ATF5,ATF7IP2,ATIC,ATP10A,ATP2C2,ATP5MC2,ATP9A,ATRNL1,B3…
TF	Factor: Egr-1; motif: NNCRCCCMCGCNN; match class: 1	TF:M12140_1	0.0166316	1.77907	1612	912	112	19958	ADAMTSL5,ADCY3,ADCY8,ADD3,ADGRA3,APCDD1,ARAP2,ARAP3,ARHGAP20,ATIC,ATP9A,B3GAT1,C5ORF58,CBARP,CBSL,CDC42BPG,CDH1,CEP170B,CFAP46,CNTN4,COL11A1,CSGALNACT1,DCLK1,DCUN1D2,DENND1A,DEPDC7,DPH1,DPYSL4,ELF2,EMID1,FHOD3,FOXM1,GALE,GLDC,GNAO1,GRTP1,GSE1,H6PD,IGF2BP3,IQSEC1,JPH2,JPH3,KCNC4,KCNH3,KCNK4,KDELR3,KLHL29,KYAT3,LIF,LRRC1,LRRC32,LTBP3,LYRM9,MAN1A1,MBLAC2,MCRIP1,MCTP2,MPP2,MX2,NAT8L,NIPAL1,NPPC,NQO2,…
TF	Factor: AP2; motif: GCCYGSGGSN	TF:M08867	0.0177132	1.7517	10253	912	534	19958	ABLIM3,ACAD10,ACOT11,ADAM33,ADAMTS1,ADAMTS15,ADAMTS20,ADAMTSL5,ADCY3,ADCY8,ADCYAP1R1,ADD3,ADGRA3,ADHFE1,ADRA1B,AEBP1,AFAP1L2,AJUBA,AKR1E2,ALDH1B1,ALPK3,ANKHD1-EIF4EBP3,ANKRD28,ANKRD30BL,ANKRD33B,ANKRD65,ANKRD9,ANP32B,APCDD1,APCDD1L,ARAP3,ARFGEF3,ARHGAP20,ARHGEF16,ARHGEF5,ARID3A,ASB6,ASF1A,ASS1,ATF5,ATG9B,ATIC,ATP10A,ATP13A2,ATP2C2,ATP9A,ATRNL1,AVL9,B3GALNT1,B3GAT2,B3GNT7,B9D1,BCAM,BCAR1,BCL2L11,B…
TF	Factor: Churchill; motif: CGGGNN; match class: 1	TF:M00986_1	0.0180641	1.74318	10609	912	550	19958	ACOX2,ADAM33,ADAMTS1,ADAMTS15,ADAMTS19,ADAMTSL5,ADCY3,ADCY8,ADCYAP1R1,ADD3,ADGRA3,ADRA1B,AEBP1,AFAP1L2,AJUBA,AKR1E2,ALDH1B1,ALDH1L1,ALDH3B2,ALPK3,ANKHD1-EIF4EBP3,ANKRD28,ANKRD33B,ANKRD65,ANKRD9,ANO5,ANP32B,APCDD1,APCDD1L,ARAP2,ARAP3,ARHGAP20,ARHGEF16,ARHGEF40,ARID3A,ARSI,ASB6,ASF1A,ASS1,ATF5,ATP10A,ATP13A2,ATP9A,ATRNL1,AVL9,B3GAT1,B3GAT2,B3GNT7,B9D1,BCAM,BCAR1,BCL2L11,BCL7A,BEND5,BHLHE40,BRSK2,BV…
TF	Factor: TCF-1; motif: ACATCGRGRCGCTGW	TF:M11601	0.0187416	1.72719	15082	912	744	19958	ABLIM2,ABLIM3,ACAD10,ACOT11,ACOX2,ACVR1C,ADAM33,ADAMTS1,ADAMTS15,ADAMTS19,ADAMTS20,ADAMTSL5,ADCY3,ADCY8,ADCYAP1R1,ADD3,ADGRA3,ADHFE1,ADM,ADRA1B,AEBP1,AFAP1L2,AGBL4,AJUBA,AKR1E2,ALDH1B1,ALDH1L1,ALPK3,ANKFN1,ANKHD1-EIF4EBP3,ANKRD28,ANKRD30BL,ANKRD33B,ANKRD65,ANKRD9,ANO5,ANP32B,AP1M2,APCDD1,APCDD1L,ARAP2,ARAP3,ARFGEF3,ARHGAP20,ARHGEF16,ARHGEF40,ARHGEF5,ARID3A,ARMC2,ARMC3,ARSI,ASB6,ASF1A,ASS1,ATF5,AT…
TF	Factor: E2F; motif: GGCGSG	TF:M00803	0.0190639	1.71979	13475	912	676	19958	ABLIM3,ACAD10,ACOT11,ACVR1C,ADAM33,ADAMTS1,ADAMTS15,ADAMTS19,ADAMTS20,ADAMTSL5,ADCY3,ADCY8,ADCYAP1R1,ADD3,ADGRA3,ADGRL3,ADHFE1,ADM,ADRA1B,AEBP1,AFAP1L2,AGBL4,AKR1E2,ALDH1L1,ALPK3,ANKHD1-EIF4EBP3,ANKRD28,ANKRD30BL,ANKRD33B,ANKRD65,ANKRD9,ANO5,ANP32B,APCDD1,APCDD1L,ARAP2,ARAP3,ARFGEF3,ARHGAP20,ARHGEF16,ARHGEF40,ARHGEF5,ARID3A,ARMC2,ARMC3,ARSI,ASB6,ASF1A,ASS1,ATF5,ATF7IP2,ATIC,ATP10A,ATP13A2,ATP2C2,…
TF	Factor: E2F-2; motif: GCGCGCGCGYW	TF:M11531	0.0195986	1.70778	13570	912	680	19958	ABLIM3,ACAD10,ACVR1C,ADAM33,ADAMTS1,ADAMTS15,ADAMTS19,ADAMTS20,ADAMTSL5,ADCY3,ADCY8,ADCYAP1R1,ADD3,ADGRA3,ADHFE1,ADM,ADRA1B,AEBP1,AFAP1L2,AGBL4,AKR1E2,ALDH1L1,ALPK3,ANKHD1-EIF4EBP3,ANKRD28,ANKRD30BL,ANKRD33B,ANKRD65,ANKRD9,ANO5,ANP32B,AP1M2,APCDD1,APCDD1L,ARAP2,ARAP3,ARFGEF3,ARHGAP20,ARHGEF16,ARHGEF40,ARHGEF5,ARID3A,ARMC2,ARMC3,ARSI,ASB6,ASF1A,ASS1,ATF5,ATF7IP2,ATIC,ATP10A,ATP13A2,ATP2C2,ATP5MC2,…
TF	Factor: GEMIN3; motif: NCWGGRARRGRGNGNG	TF:M09727	0.0200973	1.69686	8688	912	462	19958	ABLIM2,ABLIM3,ACOX2,ADAM33,ADAMTSL5,ADCY8,ADCYAP1R1,ADD3,ADM,ADRA1B,AEBP1,AGBL4,AJUBA,ALDH1L1,ALPK1,ALPK3,ANKHD1-EIF4EBP3,ANKRD28,ANKRD33B,ANKRD65,ANKRD9,APCDD1,APCDD1L,ARAP3,ARHGEF16,ARHGEF40,ARHGEF5,ARMC3,ASB6,ASS1,ATIC,ATP10A,ATP13A2,ATP2C2,ATP9A,ATRNL1,B3GALNT1,B3GAT1,B3GNT7,BCAM,BEND5,BHLHE40,BRSK2,C10ORF67,C13ORF46,C1QL1,C1QTNF3,C1QTNF6,C3,C5ORF58,C7,CA11,CACFD1,CACNA2D2,CACNA2D3,CAMK1D,CAM…
TF	Factor: MOVO-B; motif: GNGGGGG	TF:M01104	0.0211851	1.67397	10487	912	544	19958	ABLIM3,ADAMTS15,ADAMTS19,ADAMTS20,ADAMTSL5,ADCY3,ADCY8,ADCYAP1R1,ADD3,ADGRA3,ADM,ADRA1B,AEBP1,AFAP1L2,AGBL4,AJUBA,AKR1E2,ALDH1B1,ALDH3B2,ALPK3,ANKRD28,ANKRD33B,ANKRD65,ANKRD9,ANO5,ANP32B,APCDD1,ARAP2,ARAP3,ARHGAP20,ARHGEF16,ARHGEF40,ARHGEF5,ARID3A,ARSI,ASB6,ASF1A,ASS1,ATP10A,ATP13A2,ATP2C2,ATP9A,ATRNL1,AVL9,B3GAT1,B3GAT2,B3GNT7,B9D1,BCAM,BCAR1,BCL2L11,BCL7A,BEND5,BHLHE40,BRSK2,BVES,C10ORF67,C1QL1…
TF	Factor: E2F-1; motif: NNNNGGCGGGAARN; match class: 1	TF:M09892_1	0.023804	1.62335	9395	912	494	19958	ABLIM2,ABLIM3,ACAD10,ACOT11,ACVR1C,ADAM33,ADAMTS1,ADAMTS15,ADAMTS19,ADAMTSL5,ADCY3,ADCY8,ADCYAP1R1,ADD3,ADGRA3,ADHFE1,ADM,AEBP1,AGBL4,AJUBA,AKR1E2,ALDH1B1,ALDH1L1,ALPK3,ANKHD1-EIF4EBP3,ANKRD28,ANKRD33B,ANO5,ANP32B,APCDD1,APCDD1L,ARAP2,ARAP3,ARFGEF3,ARHGAP20,ARHGEF16,ARHGEF40,ARHGEF5,ARID3A,ARMC2,ARMC3,ARSI,ASB6,ASF1A,ASS1,ATF5,ATIC,ATP10A,ATP5MC2,ATP9A,ATRNL1,AVL9,B3GALNT1,B3GAT1,B3GAT2,B3GNT7,B9…
TF	Factor: KROX; motif: CCCGCCCCCRCCCC	TF:M00982	0.0263594	1.57907	7997	912	429	19958	ABLIM3,ACVR1C,ADAM33,ADAMTS1,ADAMTS19,ADAMTSL5,ADCY3,ADCY8,ADD3,ADGRA3,ADHFE1,ADRA1B,AEBP1,AGBL4,AJUBA,ALDH1L1,ANKHD1-EIF4EBP3,ANKRD28,ANKRD33B,ANKRD65,ANKRD9,ANO5,ANP32B,APCDD1,ARAP2,ARAP3,ARHGAP20,ARHGEF16,ARHGEF40,ARID3A,ASB6,ASF1A,ASS1,ATP10A,ATP13A2,ATP9A,ATRNL1,AVL9,B3GALNT1,B3GAT1,B3GAT2,B3GNT7,BCAM,BCAR1,BCL2L11,BCL7A,BEND5,BHLHE40,BRSK2,C1QL1,CACFD1,CACNA2D2,CACNA2D3,CALB2,CAMK1D,CAMTA1,…
TF	Factor: E2F-2; motif: GCGCGCGCGYW; match class: 1	TF:M11531_1	0.0274776	1.56102	12623	912	638	19958	ABLIM3,ACAD10,ACVR1C,ADAM33,ADAMTS1,ADAMTS15,ADAMTS19,ADAMTS20,ADAMTSL5,ADCY3,ADCY8,ADCYAP1R1,ADD3,ADGRA3,ADHFE1,ADM,ADRA1B,AEBP1,AFAP1L2,AGBL4,AKR1E2,ALDH1L1,ALPK3,ANKHD1-EIF4EBP3,ANKRD28,ANKRD30BL,ANKRD33B,ANKRD65,ANKRD9,ANO5,ANP32B,AP1M2,APCDD1,APCDD1L,ARAP2,ARAP3,ARFGEF3,ARHGAP20,ARHGEF16,ARHGEF40,ARHGEF5,ARID3A,ARMC2,ARMC3,ARSI,ASB6,ASF1A,ASS1,ATF5,ATP10A,ATP13A2,ATP2C2,ATP5MC2,ATP9A,ATRNL1,…
TF	Factor: WT1; motif: NGCGGGGGGGTSMMCYN	TF:M05327	0.0290525	1.53682	5670	912	318	19958	ADAMTS15,ADAMTS19,ADAMTSL5,ADCY3,ADCYAP1R1,ADD3,ADGRA3,AEBP1,AFAP1L2,AGBL4,AKR1E2,ALPK3,ANKRD28,ANKRD65,ANP32B,AP1M2,ARAP2,ARAP3,ARHGAP20,ARHGEF40,ARHGEF5,ARID3A,ARMC2,ASS1,ATG9B,ATP13A2,ATP9A,ATRNL1,AVL9,B3GAT1,B3GNT7,BCAR1,BCL7A,BEND5,BHLHE40,BOLL,BRSK2,BST1,BVES,C10ORF67,C1QL1,CA13,CACFD1,CACNA2D2,CACNA2D3,CALB2,CAMK1D,CAMTA1,CASTOR2,CASZ1,CBARP,CBSL,CCDC74A,CD38,CDC14B,CDC42BPG,CDH22,CDNF,CEN…
TF	Factor: WT1; motif: RGGNGGGGGAGGRGGNGGRG; match class: 1	TF:M10108_1	0.0331578	1.47941	2914	912	180	19958	ADAM33,ADAMTS1,ADCY3,ADGRA3,ADRA1B,AEBP1,ANKRD28,ANKRD9,ANO5,ANP32B,APCDD1,ARHGEF16,ARHGEF40,ARHGEF5,ARID3A,ATP9A,ATRNL1,AVL9,B3GAT1,BEND5,BHLHE40,C10ORF67,C6ORF118,CA11,CACFD1,CACNA2D3,CAMK1D,CAMTA1,CASTOR2,CBLC,CBSL,CCND1,CDS1,CEP170B,CHST1,CLDN6,CLEC11A,COL11A1,COL7A1,CORO2A,CTIF,DCLK1,DEK,DENND1A,DOK6,EBAG9,EBI3,ELF2,EYA4,F2R,FARSB,FBXL4,FGF5,FHOD3,FLRT2,FZD4,GDF11,GLDC,GNAO1,GPR155,GPRIN2,GR…
TF	Factor: LKLF; motif: GGGGTGGKSN	TF:M07261	0.0338024	1.47105	9968	912	519	19958	ABLIM2,ABLIM3,ACVR1C,ADAM33,ADAMTS1,ADAMTS15,ADAMTS19,ADAMTSL5,ADCY3,ADCY8,ADCYAP1R1,ADD3,ADM,ADRA1B,AEBP1,AFAP1L2,AGBL4,AJUBA,AKR1E2,ALDH1L1,ALPK1,ANKFN1,ANKHD1-EIF4EBP3,ANKRD28,ANKRD33B,ANKRD65,ANKRD9,ARAP3,ARHGAP20,ARHGEF16,ARID3A,ARMC3,ATF5,ATF7IP2,ATG9B,ATIC,ATP10A,ATP13A2,ATP9A,ATRNL1,AVL9,B3GALNT1,B3GAT1,B3GAT2,B3GNT7,B9D1,BCAM,BCL2L11,BEND5,BHLHE40,BRSK2,C10ORF67,C15ORF40,C1QL1,C8ORF34,CA…
TF	Factor: Sp1; motif: GGNDGGRGGCGGGG; match class: 1	TF:M04953_1	0.0340603	1.46775	4175	912	244	19958	ADAM33,ADAMTS1,ADCYAP1R1,ADRA1B,AEBP1,AJUBA,ALPK3,ANKRD33B,ANKRD9,ANO5,ANP32B,ARAP3,ARHGEF16,ARID3A,ASS1,ATRNL1,B3GAT1,BCAM,BCAR1,BCL2L11,BEND5,BHLHE40,C10ORF67,C1QL1,CA11,CACFD1,CACNA2D2,CACNA2D3,CAMK1D,CAMLG,CAMTA1,CASTOR2,CASZ1,CBARP,CBLC,CBSL,CCDC9B,CCND1,CDC42BPG,CDC42EP1,CDH22,CDH24,CDS1,CEP170B,CIB2,CLDN6,CLSTN2,CNTN4,COL11A1,COL26A1,COL5A3,COL7A1,COL9A2,CORO6,CPNE8,CST6,CTIF,DEK,DENND1A,D…
TF	Factor: ZNF460; motif: NNACNCCCCCCNN	TF:M12313	0.0429422	1.36712	5964	912	331	19958	ADAMTS15,ADAMTSL5,ADCYAP1R1,ADD3,ADRA1B,AEBP1,AFAP1L2,AJUBA,AKR1E2,ALPK3,ANKHD1-EIF4EBP3,ANKRD28,ANKRD33B,ANKRD9,ANO5,ANP32B,AP1M2,APCDD1,ARAP3,ARHGEF16,ARID3A,ARNTL2,ARSI,ASS1,ATG9B,ATP13A2,ATP9A,ATRNL1,AVL9,B3GAT1,B3GNT7,B9D1,BCAR1,BCL2L11,BEND5,BHLHE40,BRSK2,BST1,BVES,C13ORF46,CA11,CACFD1,CACNA2D2,CACNA2D3,CALB2,CAMK1D,CAMLG,CAMTA1,CASTOR2,CASZ1,CBARP,CBSL,CCND1,CD38,CD40,CDC42BPG,CDH1,CDH22,C…
TF	Factor: AP-2beta; motif: NSCCNNNGGSN	TF:M11478	0.0444087	1.35253	10142	912	526	19958	ABLIM2,ACAD10,ACOT11,ACOX2,ADAM33,ADAMTS1,ADAMTS15,ADAMTS20,ADAMTSL5,ADCY8,ADCYAP1R1,ADD3,ADGRA3,ADHFE1,ADM,ADRA1B,AEBP1,AFAP1L2,AGBL4,AJUBA,ALDH1B1,ALPK3,ANKHD1-EIF4EBP3,ANKRD28,ANKRD33B,ANKRD65,ANKRD9,ANP32B,AP1M2,APCDD1,APCDD1L,ARAP2,ARFGEF3,ARHGAP20,ARHGEF16,ARID3A,ARMC3,ARSI,ASB6,ASF1A,ATF5,ATG9B,ATIC,ATP10A,ATP13A2,ATP2C2,ATP9A,ATRNL1,AVL9,B3GALNT1,B3GAT1,B3GAT2,B3GNT7,BCAM,BCAR1,BCL7A,BEND…
TF	Factor: E2F-3:HES-7; motif: NNNSGCGCSNNNNNCRCGYGNN	TF:M08526	0.0445644	1.35101	17138	912	825	19958	ABLIM2,ABLIM3,ACAD10,ACOT11,ACOX2,ACVR1C,ADAM33,ADAMTS1,ADAMTS15,ADAMTS19,ADAMTS20,ADAMTSL5,ADCY3,ADCY8,ADCYAP1R1,ADD3,ADGRA3,ADGRF4,ADGRL3,ADHFE1,ADM,ADRA1B,AEBP1,AFAP1L2,AGBL4,AJUBA,AKR1E2,ALDH1B1,ALDH1L1,ALPK1,ALPK3,ANK3,ANKHD1-EIF4EBP3,ANKRD28,ANKRD30BL,ANKRD33B,ANKRD65,ANKRD9,ANO5,ANP32B,AP1M2,APCDD1,APCDD1L,ARAP2,ARAP3,ARFGEF3,ARHGAP20,ARHGEF16,ARHGEF40,ARHGEF5,ARID3A,ARMC2,ARMC3,ARNTL2,ARS…
TF	Factor: MAZ; motif: NKGGGAGGGGRGGR	TF:M02023	0.0452433	1.34445	7289	912	394	19958	ACAD10,ACVR1C,ADAM33,ADAMTS1,ADAMTS15,ADAMTS19,ADAMTSL5,ADCYAP1R1,ADM,ADRA1B,AEBP1,AFAP1L2,AGBL4,AKR1E2,ANKHD1-EIF4EBP3,ANKRD33B,ANKRD9,ANP32B,APCDD1,ARAP3,ARHGAP20,ARHGEF16,ARHGEF40,ARID3A,ARMC3,ARSI,ASB6,ATF5,ATG9B,ATP10A,ATP13A2,ATP5MC2,ATP9A,ATRNL1,AVL9,B3GAT1,B3GNT7,BCAM,BCAR1,BEND5,BHLHE40,BRSK2,BST1,C10ORF67,C15ORF48,CA11,CACFD1,CACNA2D2,CACNA2D3,CAMK1D,CAMLG,CAMTA1,CASTOR2,CASZ1,CBSL,CCDC…

## Sheet: 7DIV_DR
g:Profiler gene enrichment analysis of 7 DIV Down-regulated genes
source	term_name	term_id	adjusted_p_value	negative_log10_of_adjusted_p_value	term_size	query_size	intersection_size	effective_domain_size	intersections
GO:MF	protein kinase regulator activity	GO:0019887	0.869097	0.0609318	207	51	4	20183	CCND1,CCNYL1,DAB2IP,SNCA
GO:MF	calcium activated cation channel activity	GO:0005227	0.995423	0.00199224	27	51	2	20183	ANO10,TMEM63A
GO:MF	SNARE binding	GO:0000149	1	0	108	51	1	20183	SNCA
GO:MF	hexosyltransferase activity	GO:0016758	1	0	200	51	1	20183	RPN1
GO:MF	transferase activity, transferring phosphorus-containing groups	GO:0016772	1	0	954	51	1	20183	CCND1
GO:MF	phosphotransferase activity, alcohol group as acceptor	GO:0016773	1	0	695	51	1	20183	CCND1
GO:MF	hydrolase activity	GO:0016787	1	0	2457	51	3	20183	C10ORF88,PLBD2,TMEM62
GO:MF	hydrolase activity, acting on ester bonds	GO:0016788	1	0	780	51	1	20183	PLBD2
GO:MF	hydrolase activity, acting on acid anhydrides	GO:0016817	1	0	757	51	1	20183	C10ORF88
GO:MF	hydrolase activity, acting on acid anhydrides, in phosphorus-containing anhydrides	GO:0016818	1	0	757	51	1	20183	C10ORF88
GO:MF	lyase activity	GO:0016829	1	0	204	51	1	20183	PTS
GO:MF	carbon-oxygen lyase activity	GO:0016835	1	0	80	51	1	20183	PTS
GO:MF	carbon-oxygen lyase activity, acting on phosphates	GO:0016838	1	0	3	51	1	20183	PTS
GO:MF	ATP hydrolysis activity	GO:0016887	1	0	356	51	1	20183	C10ORF88
GO:MF	purine nucleotide binding	GO:0017076	1	0	1932	51	3	20183	DNAH11,KIAA0232,RAD51B
GO:MF	nucleoside-triphosphatase activity	GO:0017111	1	0	698	51	1	20183	C10ORF88
GO:MF	SH3 domain binding	GO:0017124	1	0	124	51	1	20183	DAB2IP
GO:MF	kinase regulator activity	GO:0019207	1	0	235	51	4	20183	CCND1,CCNYL1,DAB2IP,SNCA
GO:MF	kinase activator activity	GO:0019209	1	0	109	51	2	20183	CCNYL1,DAB2IP
GO:MF	kinase inhibitor activity	GO:0019210	1	0	74	51	1	20183	SNCA
GO:MF	glycosyltransferase activity	GO:0016757	1	0	278	51	1	20183	RPN1
GO:MF	transferase activity	GO:0016740	1	0	2336	51	2	20183	CCND1,RPN1
GO:MF	oxidoreductase activity, acting on NAD(P)H, nitrogenous group as acceptor	GO:0016657	1	0	2	51	1	20183	GMPR
GO:MF	oxidoreductase activity, acting on NAD(P)H	GO:0016651	1	0	90	51	1	20183	GMPR
GO:MF	anion transmembrane transporter activity	GO:0008509	1	0	314	51	1	20183	ANO10
GO:MF	minus-end-directed microtubule motor activity	GO:0008569	1	0	18	51	1	20183	DNAH11
GO:MF	ion transmembrane transporter activity	GO:0015075	1	0	856	51	3	20183	ANO10,CACNA2D3,TMEM63A
GO:MF	calcium ion transmembrane transporter activity	GO:0015085	1	0	134	51	1	20183	CACNA2D3
GO:MF	inorganic anion transmembrane transporter activity	GO:0015103	1	0	148	51	1	20183	ANO10
GO:MF	chloride transmembrane transporter activity	GO:0015108	1	0	97	51	1	20183	ANO10
GO:MF	sterol transporter activity	GO:0015248	1	0	37	51	1	20183	APOE
GO:MF	channel activity	GO:0015267	1	0	494	51	3	20183	ANO10,CACNA2D3,TMEM63A
GO:MF	growth factor binding	GO:0019838	1	0	132	51	1	20183	COL6A1
GO:MF	inorganic molecular entity transmembrane transporter activity	GO:0015318	1	0	735	51	3	20183	ANO10,CACNA2D3,TMEM63A
GO:MF	antioxidant activity	GO:0016209	1	0	84	51	1	20183	APOE
GO:MF	lipase activity	GO:0016298	1	0	134	51	1	20183	PLBD2
GO:MF	kinase activity	GO:0016301	1	0	795	51	1	20183	CCND1
GO:MF	pyrophosphatase activity	GO:0016462	1	0	754	51	1	20183	C10ORF88
GO:MF	oxidoreductase activity	GO:0016491	1	0	755	51	3	20183	GMPR,SNCA,UEVLD
GO:MF	cyclin-dependent protein serine/threonine kinase regulator activity	GO:0016538	1	0	48	51	2	20183	CCND1,CCNYL1
GO:MF	oxidoreductase activity, acting on CH-OH group of donors	GO:0016614	1	0	143	51	1	20183	UEVLD
GO:MF	oxidoreductase activity, acting on the CH-OH group of donors, NAD or NADP as acceptor	GO:0016616	1	0	130	51	1	20183	UEVLD
GO:MF	tubulin binding	GO:0015631	1	0	379	51	1	20183	SNCA
GO:MF	mechanosensitive ion channel activity	GO:0008381	1	0	16	51	1	20183	TMEM63A
GO:MF	kinesin binding	GO:0019894	1	0	45	51	1	20183	SNCA
GO:MF	kinase binding	GO:0019900	1	0	771	51	6	20183	CCND1,CCNYL1,DAB2IP,SH2B1,SPDYE17,TOM1L2
GO:MF	GTPase regulator activity	GO:0030695	1	0	497	51	2	20183	DAB2IP,STARD13
GO:MF	receptor tyrosine kinase binding	GO:0030971	1	0	76	51	1	20183	SH2B1
GO:MF	heat shock protein binding	GO:0031072	1	0	126	51	2	20183	GMEB1,SNCA
GO:MF	translation initiation factor binding	GO:0031369	1	0	34	51	1	20183	EIF3C
GO:MF	mitogen-activated protein kinase kinase binding	GO:0031434	1	0	10	51	1	20183	DAB2IP
GO:MF	mitogen-activated protein kinase kinase kinase binding	GO:0031435	1	0	17	51	1	20183	DAB2IP
GO:MF	clathrin light chain binding	GO:0032051	1	0	7	51	1	20183	HIP1
GO:MF	ubiquitin-like protein binding	GO:0032182	1	0	116	51	2	20183	TOM1L2,UEVLD
GO:MF	phosphatidylinositol-3-phosphate binding	GO:0032266	1	0	45	51	2	20183	DAB2IP,HIP1
GO:MF	ribonucleotide binding	GO:0032553	1	0	1936	51	3	20183	DNAH11,KIAA0232,RAD51B
GO:MF	purine ribonucleotide binding	GO:0032555	1	0	1919	51	3	20183	DNAH11,KIAA0232,RAD51B
GO:MF	adenyl ribonucleotide binding	GO:0032559	1	0	1566	51	3	20183	DNAH11,KIAA0232,RAD51B
GO:MF	tumor necrosis factor receptor superfamily binding	GO:0032813	1	0	49	51	1	20183	DAB2IP
GO:MF	amide binding	GO:0033218	1	0	391	51	1	20183	APOE
GO:MF	methylated histone binding	GO:0035064	1	0	79	51	1	20183	ING5
GO:MF	phosphatidylinositol binding	GO:0035091	1	0	270	51	3	20183	DAB2IP,HIP1,TOM1L2
GO:MF	glutamate receptor binding	GO:0035254	1	0	43	51	1	20183	HIP1
GO:MF	protein-macromolecule adaptor activity	GO:0030674	1	0	308	51	4	20183	DAB2IP,HIP1,SH2B1,USE1
GO:MF	adenyl nucleotide binding	GO:0030554	1	0	1577	51	3	20183	DNAH11,KIAA0232,RAD51B
GO:MF	signaling receptor regulator activity	GO:0030545	1	0	549	51	1	20183	CLEC12A
GO:MF	Hsp70 protein binding	GO:0030544	1	0	45	51	1	20183	SNCA
GO:MF	protein kinase binding	GO:0019901	1	0	690	51	6	20183	CCND1,CCNYL1,DAB2IP,SH2B1,SPDYE17,TOM1L2
GO:MF	phosphatase binding	GO:0019902	1	0	195	51	2	20183	DAB2IP,NFATC2
GO:MF	protein phosphatase binding	GO:0019903	1	0	150	51	1	20183	DAB2IP
GO:MF	protein domain specific binding	GO:0019904	1	0	689	51	1	20183	DAB2IP
GO:MF	passive transmembrane transporter activity	GO:0022803	1	0	495	51	3	20183	ANO10,CACNA2D3,TMEM63A
GO:MF	voltage-gated channel activity	GO:0022832	1	0	206	51	1	20183	CACNA2D3
GO:MF	gated channel activity	GO:0022836	1	0	346	51	3	20183	ANO10,CACNA2D3,TMEM63A
GO:MF	ion gated channel activity	GO:0022839	1	0	46	51	2	20183	ANO10,TMEM63A
GO:MF	enzyme binding	GO:0019899	1	0	2048	51	7	20183	CCND1,CCNYL1,DAB2IP,NFATC2,SH2B1,SPDYE17,TOM1L2
GO:MF	voltage-gated cation channel activity	GO:0022843	1	0	148	51	1	20183	CACNA2D3
GO:MF	inorganic cation transmembrane transporter activity	GO:0022890	1	0	598	51	3	20183	ANO10,CACNA2D3,TMEM63A
GO:MF	extracellular matrix structural constituent conferring tensile strength	GO:0030020	1	0	41	51	1	20183	COL6A1
GO:MF	signaling receptor complex adaptor activity	GO:0030159	1	0	49	51	1	20183	SH2B1
GO:MF	enzyme regulator activity	GO:0030234	1	0	1245	51	6	20183	APOE,CCND1,CCNYL1,DAB2IP,SNCA,STARD13
GO:MF	carbohydrate binding	GO:0030246	1	0	275	51	2	20183	CLEC12A,CLEC2B
GO:MF	clathrin binding	GO:0030276	1	0	70	51	2	20183	HIP1,TOM1L2
GO:MF	protein kinase activator activity	GO:0030295	1	0	103	51	2	20183	CCNYL1,DAB2IP
GO:MF	peptidase inhibitor activity	GO:0030414	1	0	183	51	1	20183	SNCA
GO:MF	transmembrane transporter activity	GO:0022857	1	0	1120	51	3	20183	ANO10,CACNA2D3,TMEM63A
GO:MF	signaling adaptor activity	GO:0035591	1	0	80	51	2	20183	DAB2IP,SH2B1
GO:MF	cation transmembrane transporter activity	GO:0008324	1	0	651	51	3	20183	ANO10,CACNA2D3,TMEM63A
GO:MF	zinc ion binding	GO:0008270	1	0	834	51	1	20183	SNCA
GO:MF	DNA-binding transcription factor activity	GO:0003700	1	0	1411	51	5	20183	GMEB1,NFATC2,ZFP69,ZNF790,ZNF880
GO:MF	transcription coregulator activity	GO:0003712	1	0	516	51	1	20183	CCND1
GO:MF	transcription corepressor activity	GO:0003714	1	0	191	51	1	20183	CCND1
GO:MF	RNA binding	GO:0003723	1	0	3107	51	4	20183	EIF3C,MRPL42,MTHFSD,RPN1
GO:MF	structural constituent of ribosome	GO:0003735	1	0	449	51	2	20183	MRPL42,RPSAP58
GO:MF	translation initiation factor activity	GO:0003743	1	0	58	51	1	20183	EIF3C
GO:MF	cytoskeletal motor activity	GO:0003774	1	0	115	51	1	20183	DNAH11
GO:MF	microtubule motor activity	GO:0003777	1	0	68	51	1	20183	DNAH11
GO:MF	actin binding	GO:0003779	1	0	448	51	2	20183	HIP1,SNCA
GO:MF	catalytic activity	GO:0003824	1	0	5746	51	10	20183	C10ORF88,CCND1,GMPR,PLBD2,PTS,RAD51B,RPN1,SNCA,TMEM62,UEVLD
GO:MF	6-pyruvoyltetrahydropterin synthase activity	GO:0003874	1	0	1	51	1	20183	PTS
GO:MF	GMP reductase activity	GO:0003920	1	0	2	51	1	20183	GMPR
GO:MF	oligosaccharyl transferase activity	GO:0004576	1	0	6	51	1	20183	RPN1
GO:MF	dolichyl-diphosphooligosaccharide-protein glycotransferase activity	GO:0004579	1	0	5	51	1	20183	RPN1
GO:MF	phospholipase activity	GO:0004620	1	0	110	51	1	20183	PLBD2
GO:MF	protein kinase activity	GO:0004672	1	0	586	51	1	20183	CCND1
GO:MF	enzyme inhibitor activity	GO:0004857	1	0	389	51	1	20183	SNCA
GO:MF	single-stranded DNA binding	GO:0003697	1	0	121	51	1	20183	RAD51B
GO:MF	double-stranded DNA binding	GO:0003690	1	0	1652	51	8	20183	GMEB1,MTERF2,NFATC2,RAD51B,SNCA,ZFP69,ZNF790,ZNF880
GO:MF	chromatin binding	GO:0003682	1	0	580	51	3	20183	ING5,MSL1,NFATC2
GO:MF	DNA binding	GO:0003677	1	0	2497	51	8	20183	GMEB1,MTERF2,NFATC2,RAD51B,SNCA,ZFP69,ZNF790,ZNF880
GO:MF	nucleotide binding	GO:0000166	1	0	2176	51	3	20183	DNAH11,KIAA0232,RAD51B
GO:MF	DNA secondary structure binding	GO:0000217	1	0	37	51	1	20183	RAD51B
GO:MF	magnesium ion binding	GO:0000287	1	0	224	51	1	20183	SNCA
GO:MF	four-way junction DNA binding	GO:0000400	1	0	17	51	1	20183	RAD51B
GO:MF	transcription cis-regulatory region binding	GO:0000976	1	0	1498	51	6	20183	GMEB1,NFATC2,SNCA,ZFP69,ZNF790,ZNF880
GO:MF	RNA polymerase II transcription regulatory region sequence-specific DNA binding	GO:0000977	1	0	1404	51	5	20183	GMEB1,NFATC2,ZFP69,ZNF790,ZNF880
GO:MF	RNA polymerase II cis-regulatory region sequence-specific DNA binding	GO:0000978	1	0	1189	51	4	20183	GMEB1,NFATC2,ZNF790,ZNF880
GO:MF	DNA-binding transcription factor activity, RNA polymerase II-specific	GO:0000981	1	0	1355	51	5	20183	GMEB1,NFATC2,ZFP69,ZNF790,ZNF880
GO:MF	protein kinase inhibitor activity	GO:0004860	1	0	70	51	1	20183	SNCA
GO:MF	cis-regulatory region sequence-specific DNA binding	GO:0000987	1	0	1209	51	4	20183	GMEB1,NFATC2,ZNF790,ZNF880
GO:MF	DNA-binding transcription activator activity	GO:0001216	1	0	462	51	2	20183	GMEB1,NFATC2
GO:MF	DNA-binding transcription repressor activity	GO:0001217	1	0	324	51	2	20183	NFATC2,ZFP69
GO:MF	DNA-binding transcription repressor activity, RNA polymerase II-specific	GO:0001227	1	0	320	51	2	20183	NFATC2,ZFP69
GO:MF	DNA-binding transcription activator activity, RNA polymerase II-specific	GO:0001228	1	0	458	51	2	20183	GMEB1,NFATC2
GO:MF	amyloid-beta binding	GO:0001540	1	0	84	51	1	20183	APOE
GO:MF	virus receptor activity	GO:0001618	1	0	76	51	1	20183	ITGB5
GO:MF	molecular_function	GO:0003674	1	0	20183	51	51	20183	ANKS3,ANO10,ANTXR2,APOE,C10ORF88,CACNA2D3,CCND1,CCNYL1,CLEC12A,CLEC2B,CNTN6,COL6A1,DAB2IP,DNAH11,EIF3C,FER1L6,GMEB1,GMPR,HEATR5A,HIP1,ING5,ITGB5,KIAA0232,MRPL42,MSL1,MTERF2,MTHFSD,NFATC2,PHLDB1,PLBD2,PNMA6A,PTS,RAD51B,RFTN2,RPN1,RPSAP58,SH2B1,SNCA,SPDYE17,STARD13,TINCR,TMEM132D,TMEM62,TMEM63A,TOM1L2,TRAPPC10,UEVLD,USE1,ZFP69,ZNF790,ZNF880
GO:MF	nucleic acid binding	GO:0003676	1	0	5449	51	13	20183	EIF3C,GMEB1,MRPL42,MTERF2,MTHFSD,NFATC2,RAD51B,RPN1,SNCA,TMEM63A,ZFP69,ZNF790,ZNF880
GO:MF	transcription regulatory region nucleic acid binding	GO:0001067	1	0	1500	51	6	20183	GMEB1,NFATC2,SNCA,ZFP69,ZNF790,ZNF880
GO:MF	lipid binding	GO:0008289	1	0	793	51	6	20183	APOE,DAB2IP,HIP1,SNCA,STARD13,TOM1L2
GO:MF	endopeptidase inhibitor activity	GO:0004866	1	0	177	51	1	20183	SNCA
GO:MF	transmembrane signaling receptor activity	GO:0004888	1	0	1273	51	2	20183	ANTXR2,TMEM63A
GO:MF	lipid transporter activity	GO:0005319	1	0	162	51	1	20183	APOE
GO:MF	SNAP receptor activity	GO:0005484	1	0	39	51	1	20183	USE1
GO:MF	binding	GO:0005488	1	0	18309	51	49	20183	ANKS3,ANTXR2,APOE,C10ORF88,CACNA2D3,CCND1,CCNYL1,CLEC12A,CLEC2B,CNTN6,COL6A1,DAB2IP,DNAH11,EIF3C,FER1L6,GMEB1,GMPR,HEATR5A,HIP1,ING5,ITGB5,KIAA0232,MRPL42,MSL1,MTERF2,MTHFSD,NFATC2,PHLDB1,PLBD2,PNMA6A,PTS,RAD51B,RFTN2,RPN1,RPSAP58,SH2B1,SNCA,SPDYE17,STARD13,TINCR,TMEM132D,TMEM63A,TOM1L2,TRAPPC10,UEVLD,USE1,ZFP69,ZNF790,ZNF880
GO:MF	iron ion binding	GO:0005506	1	0	156	51	1	20183	SNCA
GO:MF	copper ion binding	GO:0005507	1	0	61	51	1	20183	SNCA
GO:MF	calcium ion binding	GO:0005509	1	0	725	51	1	20183	SNCA
GO:MF	protein binding	GO:0005515	1	0	14833	51	40	20183	ANKS3,ANTXR2,APOE,C10ORF88,CCND1,CCNYL1,CLEC12A,CLEC2B,CNTN6,COL6A1,DAB2IP,DNAH11,EIF3C,GMEB1,HEATR5A,HIP1,ING5,ITGB5,MSL1,MTERF2,NFATC2,PHLDB1,PLBD2,PNMA6A,PTS,RAD51B,RFTN2,RPN1,RPSAP58,SH2B1,SNCA,SPDYE17,STARD13,TINCR,TMEM132D,TMEM63A,TOM1L2,TRAPPC10,UEVLD,USE1
GO:MF	collagen binding	GO:0005518	1	0	69	51	1	20183	COL6A1
GO:MF	ATP binding	GO:0005524	1	0	1503	51	3	20183	DNAH11,KIAA0232,RAD51B
GO:MF	glycosaminoglycan binding	GO:0005539	1	0	244	51	1	20183	APOE
GO:MF	phospholipid binding	GO:0005543	1	0	465	51	5	20183	APOE,DAB2IP,HIP1,SNCA,TOM1L2
GO:MF	enzyme activator activity	GO:0008047	1	0	561	51	4	20183	APOE,CCNYL1,DAB2IP,STARD13
GO:MF	cytoskeletal protein binding	GO:0008092	1	0	999	51	3	20183	APOE,HIP1,SNCA
GO:MF	ATP-dependent activity, acting on DNA	GO:0008094	1	0	113	51	1	20183	RAD51B
GO:MF	translation factor activity, RNA binding	GO:0008135	1	0	98	51	1	20183	EIF3C
GO:MF	ferrous iron binding	GO:0008198	1	0	26	51	1	20183	SNCA
GO:MF	heparin binding	GO:0008201	1	0	172	51	1	20183	APOE
GO:MF	calcium channel activity	GO:0005262	1	0	118	51	1	20183	CACNA2D3
GO:MF	cation channel activity	GO:0005261	1	0	350	51	3	20183	ANO10,CACNA2D3,TMEM63A
GO:MF	chloride channel activity	GO:0005254	1	0	73	51	1	20183	ANO10
GO:MF	anion channel activity	GO:0005253	1	0	86	51	1	20183	ANO10
GO:MF	osmosensor activity	GO:0005034	1	0	4	51	1	20183	TMEM63A
GO:MF	laminin receptor activity	GO:0005055	1	0	3	51	1	20183	RPSAP58
GO:MF	transmembrane receptor protein tyrosine kinase adaptor activity	GO:0005068	1	0	14	51	1	20183	SH2B1
GO:MF	GTPase activator activity	GO:0005096	1	0	287	51	2	20183	DAB2IP,STARD13
GO:MF	signaling receptor binding	GO:0005102	1	0	1556	51	5	20183	APOE,DAB2IP,HIP1,ITGB5,SH2B1
GO:MF	death receptor binding	GO:0005123	1	0	20	51	1	20183	DAB2IP
GO:MF	cytokine receptor binding	GO:0005126	1	0	276	51	1	20183	DAB2IP
GO:MF	epidermal growth factor receptor binding	GO:0005154	1	0	32	51	1	20183	HIP1
GO:MF	cysteine-type endopeptidase inhibitor activity	GO:0004869	1	0	53	51	1	20183	SNCA
GO:MF	vascular endothelial growth factor receptor binding	GO:0005172	1	0	14	51	1	20183	DAB2IP
GO:MF	structural molecule activity	GO:0005198	1	0	979	51	5	20183	APOE,COL6A1,HIP1,MRPL42,RPSAP58
GO:MF	structural constituent of cytoskeleton	GO:0005200	1	0	104	51	1	20183	HIP1
GO:MF	extracellular matrix structural constituent	GO:0005201	1	0	173	51	1	20183	COL6A1
GO:MF	transporter activity	GO:0005215	1	0	1234	51	4	20183	ANO10,APOE,CACNA2D3,TMEM63A
GO:MF	ion channel activity	GO:0005216	1	0	447	51	3	20183	ANO10,CACNA2D3,TMEM63A
GO:MF	intracellular calcium activated chloride channel activity	GO:0005229	1	0	18	51	1	20183	ANO10
GO:MF	voltage-gated ion channel activity	GO:0005244	1	0	204	51	1	20183	CACNA2D3
GO:MF	voltage-gated calcium channel activity	GO:0005245	1	0	45	51	1	20183	CACNA2D3
GO:MF	integrin binding	GO:0005178	1	0	158	51	1	20183	ITGB5
GO:MF	AP-2 adaptor complex binding	GO:0035612	1	0	9	51	1	20183	HIP1
GO:MF	clathrin adaptor activity	GO:0035615	1	0	18	51	1	20183	HIP1
GO:MF	purine ribonucleoside triphosphate binding	GO:0035639	1	0	1850	51	3	20183	DNAH11,KIAA0232,RAD51B
GO:MF	protein tyrosine kinase binding	GO:1990782	1	0	105	51	1	20183	SH2B1
GO:MF	sequence-specific double-stranded DNA binding	GO:1990837	1	0	1555	51	6	20183	GMEB1,NFATC2,SNCA,ZFP69,ZNF790,ZNF880
GO:MF	osmolarity-sensing cation channel activity	GO:1990760	1	0	3	51	1	20183	TMEM63A
GO:MF	cuprous ion binding	GO:1903136	1	0	8	51	1	20183	SNCA
GO:MF	phosphatidylinositol bisphosphate binding	GO:1902936	1	0	106	51	1	20183	HIP1
GO:MF	phosphatidylinositol phosphate binding	GO:1901981	1	0	174	51	2	20183	DAB2IP,HIP1
GO:MF	phosphatidylinositol 3-kinase binding	GO:0043548	1	0	29	51	1	20183	DAB2IP
GO:MF	sequence-specific DNA binding	GO:0043565	1	0	1659	51	6	20183	GMEB1,NFATC2,SNCA,ZFP69,ZNF790,ZNF880
GO:MF	protein-containing complex binding	GO:0044877	1	0	1283	51	8	20183	APOE,CCND1,COL6A1,DAB2IP,EIF3C,HIP1,ITGB5,SNCA
GO:MF	translation regulator activity	GO:0045182	1	0	156	51	1	20183	EIF3C
GO:MF	cadherin binding	GO:0045296	1	0	333	51	1	20183	DAB2IP
GO:MF	dynein intermediate chain binding	GO:0045505	1	0	36	51	1	20183	DNAH11
GO:MF	metal ion binding	GO:0046872	1	0	4273	51	12	20183	ANTXR2,APOE,CACNA2D3,FER1L6,GMEB1,GMPR,ING5,PTS,SNCA,ZFP69,ZNF790,ZNF880
GO:MF	metal ion transmembrane transporter activity	GO:0046873	1	0	436	51	1	20183	CACNA2D3
GO:MF	metal chelating activity	GO:0046911	1	0	1	51	1	20183	APOE
GO:MF	transition metal ion binding	GO:0046914	1	0	1114	51	1	20183	SNCA
GO:MF	protein heterodimerization activity	GO:0046982	1	0	363	51	1	20183	HIP1
GO:MF	protein dimerization activity	GO:0046983	1	0	1086	51	3	20183	APOE,DAB2IP,HIP1
GO:MF	tau protein binding	GO:0048156	1	0	43	51	2	20183	APOE,SNCA
GO:MF	platelet-derived growth factor binding	GO:0048407	1	0	11	51	1	20183	COL6A1
GO:MF	low-density lipoprotein particle receptor binding	GO:0050750	1	0	24	51	1	20183	APOE
GO:MF	cell adhesion molecule binding	GO:0050839	1	0	560	51	4	20183	CNTN6,DAB2IP,ITGB5,RPSAP58
GO:MF	Hsp27 protein binding	GO:0051008	1	0	1	51	1	20183	GMEB1
GO:MF	protein serine/threonine kinase activator activity	GO:0043539	1	0	52	51	2	20183	CCNYL1,DAB2IP
GO:MF	heparan sulfate proteoglycan binding	GO:0043395	1	0	18	51	1	20183	APOE
GO:MF	proteoglycan binding	GO:0043394	1	0	36	51	1	20183	APOE
GO:MF	phosphatidylinositol-3,4-bisphosphate binding	GO:0043325	1	0	29	51	1	20183	HIP1
GO:MF	small molecule binding	GO:0036094	1	0	2519	51	3	20183	DNAH11,KIAA0232,RAD51B
GO:MF	phosphatidylinositol 3-kinase regulatory subunit binding	GO:0036312	1	0	10	51	1	20183	DAB2IP
GO:MF	signaling receptor activity	GO:0038023	1	0	1490	51	3	20183	ANTXR2,ITGB5,TMEM63A
GO:MF	peptide binding	GO:0042277	1	0	314	51	1	20183	APOE
GO:MF	histone binding	GO:0042393	1	0	246	51	2	20183	ING5,SNCA
GO:MF	identical protein binding	GO:0042802	1	0	2105	51	8	20183	APOE,C10ORF88,CLEC2B,DAB2IP,GMEB1,HIP1,PTS,SNCA
GO:MF	protein homodimerization activity	GO:0042803	1	0	698	51	3	20183	APOE,DAB2IP,HIP1
GO:MF	histone deacetylase binding	GO:0042826	1	0	123	51	1	20183	CCND1
GO:MF	actin filament binding	GO:0051015	1	0	218	51	1	20183	HIP1
GO:MF	alpha-tubulin binding	GO:0043014	1	0	41	51	1	20183	SNCA
GO:MF	ribosome binding	GO:0043022	1	0	74	51	1	20183	EIF3C
GO:MF	cysteine-type endopeptidase inhibitor activity involved in apoptotic process	GO:0043027	1	0	21	51	1	20183	SNCA
GO:MF	cysteine-type endopeptidase regulator activity involved in apoptotic process	GO:0043028	1	0	39	51	1	20183	SNCA
GO:MF	ubiquitin binding	GO:0043130	1	0	97	51	2	20183	TOM1L2,UEVLD
GO:MF	ion binding	GO:0043167	1	0	6066	51	16	20183	ANTXR2,APOE,CACNA2D3,DNAH11,FER1L6,GMEB1,GMPR,HIP1,ING5,KIAA0232,PTS,RAD51B,SNCA,ZFP69,ZNF790,ZNF880
GO:MF	anion binding	GO:0043168	1	0	2422	51	4	20183	DNAH11,HIP1,KIAA0232,RAD51B
GO:MF	cation binding	GO:0043169	1	0	4362	51	12	20183	ANTXR2,APOE,CACNA2D3,FER1L6,GMEB1,GMPR,ING5,PTS,SNCA,ZFP69,ZNF790,ZNF880
GO:MF	vascular endothelial growth factor receptor 2 binding	GO:0043184	1	0	9	51	1	20183	DAB2IP
GO:MF	ribonucleoprotein complex binding	GO:0043021	1	0	154	51	1	20183	EIF3C
GO:MF	phosphoprotein binding	GO:0051219	1	0	89	51	1	20183	SNCA
GO:MF	protein phosphatase 2A binding	GO:0051721	1	0	31	51	1	20183	DAB2IP
GO:MF	dynein light intermediate chain binding	GO:0051959	1	0	28	51	1	20183	DNAH11
GO:MF	cell-cell adhesion mediator activity	GO:0098632	1	0	54	51	1	20183	CNTN6
GO:MF	molecular function regulator activity	GO:0098772	1	0	1970	51	7	20183	APOE,CCND1,CCNYL1,CLEC12A,DAB2IP,SNCA,STARD13
GO:MF	lipid transfer activity	GO:0120013	1	0	49	51	1	20183	APOE
GO:MF	sterol transfer activity	GO:0120015	1	0	24	51	1	20183	APOE
GO:MF	cholesterol transfer activity	GO:0120020	1	0	23	51	1	20183	APOE
GO:MF	modification-dependent protein binding	GO:0140030	1	0	168	51	1	20183	ING5
GO:MF	methylation-dependent protein binding	GO:0140034	1	0	79	51	1	20183	ING5
GO:MF	catalytic activity, acting on a protein	GO:0140096	1	0	2322	51	1	20183	CCND1
GO:MF	cell adhesion mediator activity	GO:0098631	1	0	65	51	2	20183	CNTN6,RPSAP58
GO:MF	catalytic activity, acting on DNA	GO:0140097	1	0	229	51	1	20183	RAD51B
GO:MF	exogenous protein binding	GO:0140272	1	0	77	51	1	20183	ITGB5
GO:MF	small molecule sensor activity	GO:0140299	1	0	15	51	1	20183	TMEM63A
GO:MF	cargo adaptor activity	GO:0140312	1	0	19	51	1	20183	HIP1
GO:MF	catalytic activity, acting on a nucleic acid	GO:0140640	1	0	606	51	1	20183	RAD51B
GO:MF	ATP-dependent activity	GO:0140657	1	0	546	51	3	20183	C10ORF88,DNAH11,RAD51B
GO:MF	nucleoside phosphate binding	GO:1901265	1	0	2177	51	3	20183	DNAH11,KIAA0232,RAD51B
GO:MF	heterocyclic compound binding	GO:1901363	1	0	7428	51	15	20183	DNAH11,EIF3C,GMEB1,KIAA0232,MRPL42,MTERF2,MTHFSD,NFATC2,RAD51B,RPN1,SNCA,TMEM63A,ZFP69,ZNF790,ZNF880
GO:MF	sulfur compound binding	GO:1901681	1	0	268	51	1	20183	APOE
GO:MF	transcription regulator activity	GO:0140110	1	0	1918	51	6	20183	CCND1,GMEB1,NFATC2,ZFP69,ZNF790,ZNF880
GO:MF	carbohydrate derivative binding	GO:0097367	1	0	2292	51	4	20183	APOE,DNAH11,KIAA0232,RAD51B
GO:MF	translation regulator activity, nucleic acid binding	GO:0090079	1	0	121	51	1	20183	EIF3C
GO:MF	molecular transducer activity	GO:0060089	1	0	1490	51	3	20183	ANTXR2,ITGB5,TMEM63A
GO:MF	molecular adaptor activity	GO:0060090	1	0	404	51	4	20183	DAB2IP,HIP1,SH2B1,USE1
GO:MF	phosphatidylcholine-sterol O-acyltransferase activator activity	GO:0060228	1	0	6	51	1	20183	APOE
GO:MF	nucleoside-triphosphatase regulator activity	GO:0060589	1	0	497	51	2	20183	DAB2IP,STARD13
GO:MF	peptidase regulator activity	GO:0061134	1	0	226	51	1	20183	SNCA
GO:MF	endopeptidase regulator activity	GO:0061135	1	0	191	51	1	20183	SNCA
GO:MF	cyclin-dependent protein serine/threonine kinase activator activity	GO:0061575	1	0	11	51	1	20183	CCNYL1
GO:MF	intracellular chloride channel activity	GO:0061778	1	0	18	51	1	20183	ANO10
GO:MF	organic cyclic compound binding	GO:0097159	1	0	7501	51	15	20183	DNAH11,EIF3C,GMEB1,KIAA0232,MRPL42,MTERF2,MTHFSD,NFATC2,RAD51B,RPN1,SNCA,TMEM63A,ZFP69,ZNF790,ZNF880
GO:MF	proline-rich region binding	GO:0070064	1	0	18	51	1	20183	CCND1
GO:MF	lipoprotein particle receptor binding	GO:0070325	1	0	29	51	1	20183	APOE
GO:MF	very-low-density lipoprotein particle receptor binding	GO:0070326	1	0	4	51	1	20183	APOE
GO:MF	dynein complex binding	GO:0070840	1	0	24	51	1	20183	SNCA
GO:MF	growth factor receptor binding	GO:0070851	1	0	140	51	2	20183	DAB2IP,HIP1
GO:MF	lipoprotein particle binding	GO:0071813	1	0	28	51	1	20183	APOE
GO:MF	protein-lipid complex binding	GO:0071814	1	0	28	51	1	20183	APOE
GO:MF	14-3-3 protein binding	GO:0071889	1	0	30	51	1	20183	DAB2IP
GO:MF	phosphatidylinositol-3,5-bisphosphate binding	GO:0080025	1	0	28	51	1	20183	HIP1
GO:MF	phosphatidylinositol-4-phosphate binding	GO:0070273	1	0	30	51	1	20183	DAB2IP
GO:BP	positive regulation of protein serine/threonine kinase activity	GO:0071902	0.169464	0.770923	225	42	5	21100	CCND1,CCNYL1,DAB2IP,SNCA,SPDYE17
GO:BP	regulation of protein serine/threonine kinase activity	GO:0071900	0.216359	0.664825	383	42	6	21100	APOE,CCND1,CCNYL1,DAB2IP,SNCA,SPDYE17
GO:BP	positive regulation of cyclin-dependent protein serine/threonine kinase activity	GO:0045737	0.264099	0.578232	49	42	3	21100	CCND1,CCNYL1,SPDYE17
GO:BP	negative regulation of endothelial cell migration	GO:0010596	0.315481	0.501027	52	42	3	21100	APOE,DAB2IP,STARD13
GO:BP	positive regulation of cyclin-dependent protein kinase activity	GO:1904031	0.333947	0.476322	53	42	3	21100	CCND1,CCNYL1,SPDYE17
GO:BP	negative regulation of epithelial cell migration	GO:0010633	0.640704	0.193343	66	42	3	21100	APOE,DAB2IP,STARD13
GO:BP	negative regulation of G0 to G1 transition	GO:0070317	1	0	6	42	1	21100	DAB2IP
GO:BP	triglyceride homeostasis	GO:0070328	1	0	38	42	1	21100	APOE
GO:BP	ERK1 and ERK2 cascade	GO:0070371	1	0	320	42	2	21100	APOE,DAB2IP
GO:BP	regulation of ERK1 and ERK2 cascade	GO:0070372	1	0	297	42	2	21100	APOE,DAB2IP
GO:BP	negative regulation of ERK1 and ERK2 cascade	GO:0070373	1	0	72	42	1	21100	DAB2IP
GO:BP	positive regulation of ERK1 and ERK2 cascade	GO:0070374	1	0	211	42	1	21100	APOE
GO:BP	thrombin-activated receptor signaling pathway	GO:0070493	1	0	12	42	1	21100	SNCA
GO:BP	regulation of thrombin-activated receptor signaling pathway	GO:0070494	1	0	3	42	1	21100	SNCA
GO:BP	negative regulation of thrombin-activated receptor signaling pathway	GO:0070495	1	0	3	42	1	21100	SNCA
GO:BP	regulation of microtubule cytoskeleton organization	GO:0070507	1	0	155	42	2	21100	PHLDB1,SNCA
GO:BP	response to interleukin-1	GO:0070555	1	0	153	42	2	21100	DAB2IP,SNCA
GO:BP	calcium ion transmembrane transport	GO:0070588	1	0	324	42	2	21100	CACNA2D3,SNCA
GO:BP	dendrite self-avoidance	GO:0070593	1	0	17	42	1	21100	CNTN6
GO:BP	leukocyte proliferation	GO:0070661	1	0	331	42	1	21100	NFATC2
GO:BP	regulation of leukocyte proliferation	GO:0070663	1	0	254	42	1	21100	NFATC2
GO:BP	positive regulation of leukocyte proliferation	GO:0070665	1	0	157	42	1	21100	NFATC2
GO:BP	cellular macromolecule localization	GO:0070727	1	0	1922	42	3	21100	APOE,DNAH11,TOM1L2
GO:BP	regulation of G0 to G1 transition	GO:0070316	1	0	13	42	1	21100	DAB2IP
GO:BP	positive regulation of stress-activated protein kinase signaling cascade	GO:0070304	1	0	130	42	1	21100	DAB2IP
GO:BP	regulation of stress-activated protein kinase signaling cascade	GO:0070302	1	0	195	42	1	21100	DAB2IP
GO:BP	regulation of establishment of protein localization	GO:0070201	1	0	523	42	1	21100	APOE
GO:BP	chaperone-mediated autophagy	GO:0061684	1	0	16	42	1	21100	SNCA
GO:BP	response to caloric restriction	GO:0061771	1	0	3	42	1	21100	APOE
GO:BP	glial cell activation	GO:0061900	1	0	51	42	1	21100	SNCA
GO:BP	process utilizing autophagic mechanism	GO:0061919	1	0	541	42	1	21100	SNCA
GO:BP	meiosis I cell cycle process	GO:0061982	1	0	134	42	1	21100	RAD51B
GO:BP	regulation of small molecule metabolic process	GO:0062012	1	0	347	42	2	21100	APOE,SNCA
GO:BP	positive regulation of small molecule metabolic process	GO:0062013	1	0	139	42	1	21100	SNCA
GO:BP	negative regulation of small molecule metabolic process	GO:0062014	1	0	94	42	1	21100	APOE
GO:BP	basement membrane assembly	GO:0070831	1	0	15	42	1	21100	PHLDB1
GO:BP	cellular response to chemical stress	GO:0062197	1	0	323	42	1	21100	SNCA
GO:BP	protein-containing complex assembly	GO:0065003	1	0	3197	42	5	21100	APOE,DAB2IP,EIF3C,HIP1,SNCA
GO:BP	protein-lipid complex assembly	GO:0065005	1	0	28	42	1	21100	APOE
GO:BP	biological regulation	GO:0065007	1	0	13001	42	26	21100	APOE,CACNA2D3,CCND1,CCNYL1,CNTN6,DAB2IP,DNAH11,EIF3C,EVC,GMEB1,HIP1,ING5,ITGB5,MSL1,MTERF2,NFATC2,PHLDB1,RAD51B,SH2B1,SNCA,SPDYE17,STARD13,TOM1L2,ZFP69,ZNF790,ZNF880
GO:BP	regulation of biological quality	GO:0065008	1	0	3768	42	5	21100	APOE,CCND1,DAB2IP,HIP1,SNCA
GO:BP	regulation of molecular function	GO:0065009	1	0	3050	42	9	21100	APOE,CCND1,CCNYL1,DAB2IP,EIF3C,HIP1,SNCA,SPDYE17,STARD13
GO:BP	intrinsic apoptotic signaling pathway in response to endoplasmic reticulum stress	GO:0070059	1	0	64	42	1	21100	DAB2IP
GO:BP	glycosylation	GO:0070085	1	0	248	42	1	21100	RPN1
GO:BP	response to UV-A	GO:0070141	1	0	14	42	1	21100	CCND1
GO:BP	regulation of pattern recognition receptor signaling pathway	GO:0062207	1	0	102	42	1	21100	DAB2IP
GO:BP	actin filament bundle organization	GO:0061572	1	0	161	42	1	21100	ITGB5
GO:BP	response to growth factor	GO:0070848	1	0	685	42	2	21100	DAB2IP,ITGB5
GO:BP	cellular response to chemical stimulus	GO:0070887	1	0	3019	42	6	21100	APOE,CCND1,COL6A1,DAB2IP,ITGB5,SNCA
GO:BP	acyl-CoA biosynthetic process	GO:0071616	1	0	45	42	1	21100	SNCA
GO:BP	protein localization to extracellular region	GO:0071692	1	0	347	42	1	21100	APOE
GO:BP	organic substance transport	GO:0071702	1	0	2654	42	7	21100	APOE,HIP1,RFTN2,SNCA,TOM1L2,UEVLD,USE1
GO:BP	organic substance metabolic process	GO:0071704	1	0	13889	42	26	21100	APOE,CCND1,CCNYL1,DAB2IP,EIF3C,GMEB1,GMPR,HIP1,ING5,MRPL42,MSL1,MTERF2,NFATC2,PLBD2,PTS,RAD51B,RPN1,RPSAP58,SH2B1,SNCA,SPDYE17,UEVLD,USE1,ZFP69,ZNF790,ZNF880
GO:BP	nitrogen compound transport	GO:0071705	1	0	2233	42	7	21100	APOE,HIP1,RFTN2,SNCA,TOM1L2,UEVLD,USE1
GO:BP	basement membrane organization	GO:0071711	1	0	33	42	1	21100	PHLDB1
GO:BP	protein-lipid complex subunit organization	GO:0071825	1	0	47	42	1	21100	APOE
GO:BP	ribonucleoprotein complex subunit organization	GO:0071826	1	0	1620	42	1	21100	EIF3C
GO:BP	plasma lipoprotein particle organization	GO:0071827	1	0	44	42	1	21100	APOE
GO:BP	triglyceride-rich lipoprotein particle clearance	GO:0071830	1	0	6	42	1	21100	APOE
GO:BP	intermediate-density lipoprotein particle clearance	GO:0071831	1	0	1	42	1	21100	APOE
GO:BP	cellular component organization or biogenesis	GO:0071840	1	0	8070	42	17	21100	APOE,CNTN6,DAB2IP,EIF3C,FER1L6,HIP1,ING5,ITGB5,MSL1,NFATC2,PHLDB1,RAD51B,SH2B1,SNCA,STARD13,TOM1L2,USE1
GO:BP	response to monoamine	GO:0071867	1	0	103	42	1	21100	SNCA
GO:BP	cellular response to monoamine stimulus	GO:0071868	1	0	100	42	1	21100	SNCA
GO:BP	response to catecholamine	GO:0071869	1	0	103	42	1	21100	SNCA
GO:BP	cellular response to catecholamine stimulus	GO:0071870	1	0	100	42	1	21100	SNCA
GO:BP	response to epinephrine	GO:0071871	1	0	15	42	1	21100	SNCA
GO:BP	cellular response to transforming growth factor beta stimulus	GO:0071560	1	0	239	42	1	21100	ITGB5
GO:BP	response to transforming growth factor beta	GO:0071559	1	0	245	42	1	21100	ITGB5
GO:BP	cellular response to endogenous stimulus	GO:0071495	1	0	1316	42	4	21100	COL6A1,DAB2IP,ITGB5,SNCA
GO:BP	cellular response to organonitrogen compound	GO:0071417	1	0	626	42	2	21100	COL6A1,SNCA
GO:BP	neuron death	GO:0070997	1	0	353	42	2	21100	APOE,SNCA
GO:BP	cellular response to biotic stimulus	GO:0071216	1	0	243	42	1	21100	DAB2IP
GO:BP	cellular response to molecule of bacterial origin	GO:0071219	1	0	216	42	1	21100	DAB2IP
GO:BP	cellular response to lipopolysaccharide	GO:0071222	1	0	207	42	1	21100	DAB2IP
GO:BP	cellular response to acid chemical	GO:0071229	1	0	87	42	1	21100	COL6A1
GO:BP	cellular response to amino acid stimulus	GO:0071230	1	0	79	42	1	21100	COL6A1
GO:BP	cellular response to inorganic substance	GO:0071241	1	0	221	42	1	21100	SNCA
GO:BP	cellular response to metal ion	GO:0071248	1	0	191	42	1	21100	SNCA
GO:BP	response to epidermal growth factor	GO:0070849	1	0	46	42	1	21100	DAB2IP
GO:BP	cellular response to copper ion	GO:0071280	1	0	26	42	1	21100	SNCA
GO:BP	cellular response to cytokine stimulus	GO:0071345	1	0	831	42	1	21100	DAB2IP
GO:BP	cellular response to interleukin-1	GO:0071347	1	0	126	42	1	21100	DAB2IP
GO:BP	cellular response to tumor necrosis factor	GO:0071356	1	0	242	42	1	21100	DAB2IP
GO:BP	cellular response to growth factor stimulus	GO:0071363	1	0	655	42	2	21100	DAB2IP,ITGB5
GO:BP	cellular response to epidermal growth factor stimulus	GO:0071364	1	0	42	42	1	21100	DAB2IP
GO:BP	cellular response to lipid	GO:0071396	1	0	573	42	1	21100	DAB2IP
GO:BP	cellular response to lipoprotein particle stimulus	GO:0071402	1	0	32	42	1	21100	APOE
GO:BP	cellular response to organic cyclic compound	GO:0071407	1	0	569	42	1	21100	SNCA
GO:BP	cellular response to organic substance	GO:0071310	1	0	2391	42	5	21100	CCND1,COL6A1,DAB2IP,ITGB5,SNCA
GO:BP	cellular response to epinephrine stimulus	GO:0071872	1	0	12	42	1	21100	SNCA
GO:BP	axon development	GO:0061564	1	0	484	42	2	21100	APOE,CNTN6
GO:BP	reproductive system development	GO:0061458	1	0	439	42	1	21100	CCND1
GO:BP	movement in host environment	GO:0052126	1	0	179	42	1	21100	ITGB5
GO:BP	regulation of peptidase activity	GO:0052547	1	0	440	42	2	21100	HIP1,SNCA
GO:BP	regulation of endopeptidase activity	GO:0052548	1	0	412	42	2	21100	HIP1,SNCA
GO:BP	muscle cell development	GO:0055001	1	0	178	42	1	21100	NFATC2
GO:BP	metal ion homeostasis	GO:0055065	1	0	511	42	2	21100	APOE,SNCA
GO:BP	calcium ion homeostasis	GO:0055074	1	0	309	42	2	21100	APOE,SNCA
GO:BP	cation homeostasis	GO:0055080	1	0	587	42	2	21100	APOE,SNCA
GO:BP	cellular chemical homeostasis	GO:0055082	1	0	658	42	2	21100	APOE,SNCA
GO:BP	transmembrane transport	GO:0055085	1	0	1528	42	4	21100	ANO10,CACNA2D3,SNCA,TMEM63A
GO:BP	nucleobase-containing small molecule metabolic process	GO:0055086	1	0	562	42	2	21100	GMPR,SNCA
GO:BP	lipid homeostasis	GO:0055088	1	0	159	42	1	21100	APOE
GO:BP	fatty acid homeostasis	GO:0055089	1	0	16	42	1	21100	APOE
GO:BP	acylglycerol homeostasis	GO:0055090	1	0	38	42	1	21100	APOE
GO:BP	sterol homeostasis	GO:0055092	1	0	87	42	1	21100	APOE
GO:BP	response to lipoprotein particle	GO:0055094	1	0	29	42	1	21100	APOE
GO:BP	canonical Wnt signaling pathway	GO:0060070	1	0	325	42	3	21100	APOE,CCNYL1,DAB2IP
GO:BP	synapse maturation	GO:0060074	1	0	27	42	1	21100	DAB2IP
GO:BP	regulation of synapse assembly	GO:0051963	1	0	103	42	1	21100	SNCA
GO:BP	regulation of amino acid transport	GO:0051955	1	0	41	42	1	21100	SNCA
GO:BP	negative regulation of amine transport	GO:0051953	1	0	27	42	1	21100	SNCA
GO:BP	regulation of amine transport	GO:0051952	1	0	93	42	1	21100	SNCA
GO:BP	localization of cell	GO:0051674	1	0	1655	42	6	21100	APOE,DAB2IP,DNAH11,ITGB5,NFATC2,STARD13
GO:BP	biological process involved in interaction with host	GO:0051701	1	0	194	42	1	21100	ITGB5
GO:BP	biological process involved in interaction with symbiont	GO:0051702	1	0	102	42	1	21100	APOE
GO:BP	response to other organism	GO:0051707	1	0	1507	42	4	21100	APOE,DAB2IP,FER1L6,SNCA
GO:BP	cellular response to stimulus	GO:0051716	1	0	7399	42	16	21100	APOE,CCND1,CCNYL1,CNTN6,COL6A1,DAB2IP,EVC,HIP1,ING5,ITGB5,NFATC2,RAD51B,SH2B1,SNCA,STARD13,TOM1L2
GO:BP	regulation of cell cycle	GO:0051726	1	0	1089	42	8	21100	CCND1,CCNYL1,DAB2IP,ING5,RAD51B,SH2B1,SPDYE17,TOM1L2
GO:BP	regulation of nuclear division	GO:0051783	1	0	141	42	2	21100	SH2B1,TOM1L2
GO:BP	negative regulation of nuclear division	GO:0051784	1	0	56	42	1	21100	TOM1L2
GO:BP	regulation of postsynaptic membrane potential	GO:0060078	1	0	134	42	1	21100	SNCA
GO:BP	positive regulation of nuclear division	GO:0051785	1	0	61	42	1	21100	SH2B1
GO:BP	regulation of protein kinase B signaling	GO:0051896	1	0	168	42	1	21100	HIP1
GO:BP	positive regulation of protein kinase B signaling	GO:0051897	1	0	114	42	1	21100	HIP1
GO:BP	regulation of calcium ion transport	GO:0051924	1	0	249	42	1	21100	SNCA
GO:BP	positive regulation of calcium ion transport	GO:0051928	1	0	120	42	1	21100	SNCA
GO:BP	catecholamine uptake involved in synaptic transmission	GO:0051934	1	0	12	42	1	21100	SNCA
GO:BP	catecholamine transport	GO:0051937	1	0	72	42	1	21100	SNCA
GO:BP	regulation of catecholamine uptake involved in synaptic transmission	GO:0051940	1	0	8	42	1	21100	SNCA
GO:BP	negative regulation of catecholamine uptake involved in synaptic transmission	GO:0051945	1	0	1	42	1	21100	SNCA
GO:BP	modulation by host of symbiont process	GO:0051851	1	0	67	42	1	21100	APOE
GO:BP	protein localization to cilium	GO:0061512	1	0	70	42	1	21100	DNAH11
GO:BP	excitatory postsynaptic potential	GO:0060079	1	0	98	42	1	21100	SNCA
GO:BP	positive regulation of syncytium formation by plasma membrane fusion	GO:0060143	1	0	24	42	1	21100	NFATC2
GO:BP	artery development	GO:0060840	1	0	99	42	1	21100	APOE
GO:BP	dendritic spine development	GO:0060996	1	0	93	42	1	21100	APOE
GO:BP	regulation of dendritic spine development	GO:0060998	1	0	55	42	1	21100	APOE
GO:BP	positive regulation of dendritic spine development	GO:0060999	1	0	37	42	1	21100	APOE
GO:BP	hepaticobiliary system development	GO:0061008	1	0	137	42	1	21100	CCND1
GO:BP	membrane organization	GO:0061024	1	0	829	42	4	21100	APOE,FER1L6,SNCA,USE1
GO:BP	membrane fusion	GO:0061025	1	0	165	42	2	21100	SNCA,USE1
GO:BP	regulation of wound healing	GO:0061041	1	0	128	42	1	21100	APOE
GO:BP	negative regulation of wound healing	GO:0061045	1	0	71	42	1	21100	APOE
GO:BP	somite development	GO:0061053	1	0	87	42	1	21100	RAD51B
GO:BP	muscle structure development	GO:0061061	1	0	621	42	2	21100	EVC,NFATC2
GO:BP	regulation of proteasomal protein catabolic process	GO:0061136	1	0	195	42	2	21100	APOE,DAB2IP
GO:BP	endothelial tube morphogenesis	GO:0061154	1	0	18	42	1	21100	STARD13
GO:BP	mammary gland epithelium development	GO:0061180	1	0	71	42	1	21100	CCND1
GO:BP	mammary gland lobule development	GO:0061377	1	0	21	42	1	21100	CCND1
GO:BP	regulation of extent of cell growth	GO:0061387	1	0	111	42	1	21100	APOE
GO:BP	connective tissue development	GO:0061448	1	0	265	42	1	21100	EVC
GO:BP	regulation of canonical Wnt signaling pathway	GO:0060828	1	0	271	42	3	21100	APOE,CCNYL1,DAB2IP
GO:BP	mammary gland alveolus development	GO:0060749	1	0	21	42	1	21100	CCND1
GO:BP	positive regulation of inositol phosphate biosynthetic process	GO:0060732	1	0	14	42	1	21100	SNCA
GO:BP	regulation of microtubule-based movement	GO:0060632	1	0	58	42	1	21100	DNAH11
GO:BP	regulation of lipase activity	GO:0060191	1	0	88	42	1	21100	SNCA
GO:BP	regulation of macromolecule metabolic process	GO:0060255	1	0	6787	42	17	21100	APOE,CCND1,CCNYL1,DAB2IP,EIF3C,GMEB1,HIP1,ING5,MSL1,MTERF2,NFATC2,SH2B1,SNCA,SPDYE17,ZFP69,ZNF790,ZNF880
GO:BP	cilium-dependent cell motility	GO:0060285	1	0	153	42	1	21100	DNAH11
GO:BP	epithelial cilium movement involved in determination of left/right asymmetry	GO:0060287	1	0	12	42	1	21100	DNAH11
GO:BP	long-term synaptic potentiation	GO:0060291	1	0	104	42	2	21100	APOE,SNCA
GO:BP	cilium movement involved in cell motility	GO:0060294	1	0	140	42	1	21100	DNAH11
GO:BP	head development	GO:0060322	1	0	809	42	1	21100	DAB2IP
GO:BP	bone development	GO:0060348	1	0	231	42	1	21100	EVC
GO:BP	regulation of syncytium formation by plasma membrane fusion	GO:0060142	1	0	29	42	1	21100	NFATC2
GO:BP	regulation of SMAD protein signal transduction	GO:0060390	1	0	31	42	1	21100	SH2B1
GO:BP	SMAD protein signal transduction	GO:0060395	1	0	84	42	1	21100	SH2B1
GO:BP	cardiac septum morphogenesis	GO:0060411	1	0	69	42	1	21100	DNAH11
GO:BP	epithelium development	GO:0060429	1	0	1180	42	3	21100	CCND1,RAD51B,STARD13
GO:BP	mesenchyme development	GO:0060485	1	0	294	42	2	21100	DAB2IP,PHLDB1
GO:BP	negative regulation of cell death	GO:0060548	1	0	983	42	2	21100	APOE,SNCA
GO:BP	developmental growth involved in morphogenesis	GO:0060560	1	0	237	42	1	21100	APOE
GO:BP	epithelial tube morphogenesis	GO:0060562	1	0	331	42	1	21100	STARD13
GO:BP	regulation of vesicle-mediated transport	GO:0060627	1	0	531	42	3	21100	APOE,HIP1,SNCA
GO:BP	positive regulation of SMAD protein signal transduction	GO:0060391	1	0	18	42	1	21100	SH2B1
GO:BP	DNA biosynthetic process	GO:0071897	1	0	197	42	2	21100	ING5,SH2B1
GO:BP	negative regulation of protein serine/threonine kinase activity	GO:0071901	1	0	113	42	2	21100	APOE,DAB2IP
GO:BP	circulatory system development	GO:0072359	1	0	1099	42	5	21100	APOE,DAB2IP,DNAH11,NFATC2,STARD13
GO:BP	regulation of transport across blood-brain barrier	GO:0150200	1	0	1	42	1	21100	APOE
GO:BP	positive regulation of transport across blood-brain barrier	GO:0150201	1	0	1	42	1	21100	APOE
GO:BP	cell-cell signaling by wnt	GO:0198738	1	0	472	42	4	21100	APOE,CCND1,CCNYL1,DAB2IP
GO:BP	positive regulation of dendrite development	GO:1900006	1	0	17	42	1	21100	DAB2IP
GO:BP	regulation of hemostasis	GO:1900046	1	0	69	42	1	21100	APOE
GO:BP	negative regulation of hemostasis	GO:1900047	1	0	49	42	1	21100	APOE
GO:BP	positive regulation of G1/S transition of mitotic cell cycle	GO:1900087	1	0	43	42	1	21100	CCND1
GO:BP	regulation of dosage compensation by inactivation of X chromosome	GO:1900095	1	0	10	42	1	21100	MSL1
GO:BP	regulation of endoplasmic reticulum unfolded protein response	GO:1900101	1	0	31	42	1	21100	DAB2IP
GO:BP	positive regulation of endoplasmic reticulum unfolded protein response	GO:1900103	1	0	14	42	1	21100	DAB2IP
GO:BP	regulation of amyloid-beta clearance	GO:1900221	1	0	18	42	1	21100	APOE
GO:BP	positive regulation of amyloid-beta clearance	GO:1900223	1	0	8	42	1	21100	APOE
GO:BP	regulation of long-term synaptic potentiation	GO:1900271	1	0	45	42	1	21100	APOE
GO:BP	negative regulation of long-term synaptic potentiation	GO:1900272	1	0	11	42	1	21100	APOE
GO:BP	regulation of purine nucleotide biosynthetic process	GO:1900371	1	0	38	42	1	21100	SNCA
GO:BP	regulation of purine nucleotide metabolic process	GO:1900542	1	0	82	42	1	21100	SNCA
GO:BP	regulation of p38MAPK cascade	GO:1900744	1	0	42	42	1	21100	DAB2IP
GO:BP	transport across blood-brain barrier	GO:0150104	1	0	87	42	1	21100	APOE
GO:BP	neuroinflammatory response	GO:0150076	1	0	66	42	1	21100	SNCA
GO:BP	reciprocal homologous recombination	GO:0140527	1	0	57	42	1	21100	RAD51B
GO:BP	export from cell	GO:0140352	1	0	845	42	3	21100	APOE,SNCA,USE1
GO:BP	neurotransmitter receptor transport	GO:0099637	1	0	25	42	1	21100	HIP1
GO:BP	signal release from synapse	GO:0099643	1	0	150	42	1	21100	SNCA
GO:BP	neuron projection organization	GO:0106027	1	0	88	42	1	21100	APOE
GO:BP	regulation of sterol biosynthetic process	GO:0106118	1	0	18	42	1	21100	APOE
GO:BP	negative regulation of sterol biosynthetic process	GO:0106119	1	0	5	42	1	21100	APOE
GO:BP	regulation of basement membrane organization	GO:0110011	1	0	5	42	1	21100	PHLDB1
GO:BP	intermembrane lipid transfer	GO:0120009	1	0	49	42	1	21100	APOE
GO:BP	plasma membrane bounded cell projection assembly	GO:0120031	1	0	553	42	1	21100	SH2B1
GO:BP	regulation of vascular endothelial growth factor signaling pathway	GO:1900746	1	0	21	42	1	21100	DAB2IP
GO:BP	regulation of plasma membrane bounded cell projection organization	GO:0120035	1	0	619	42	2	21100	APOE,DAB2IP
GO:BP	plasma membrane bounded cell projection morphogenesis	GO:0120039	1	0	638	42	3	21100	APOE,CNTN6,DAB2IP
GO:BP	protein localization to motile cilium	GO:0120229	1	0	4	42	1	21100	DNAH11
GO:BP	meiotic nuclear division	GO:0140013	1	0	188	42	1	21100	RAD51B
GO:BP	mitotic nuclear division	GO:0140014	1	0	301	42	2	21100	SH2B1,TOM1L2
GO:BP	exocytic process	GO:0140029	1	0	74	42	1	21100	SNCA
GO:BP	mitochondrial gene expression	GO:0140053	1	0	111	42	1	21100	MTERF2
GO:BP	presynaptic endocytosis	GO:0140238	1	0	62	42	1	21100	SNCA
GO:BP	cell-cell fusion	GO:0140253	1	0	59	42	1	21100	NFATC2
GO:BP	plasma membrane bounded cell projection organization	GO:0120036	1	0	1485	42	4	21100	APOE,CNTN6,DAB2IP,SH2B1
GO:BP	chemical synaptic transmission, postsynaptic	GO:0099565	1	0	104	42	1	21100	SNCA
GO:BP	negative regulation of vascular endothelial growth factor signaling pathway	GO:1900747	1	0	11	42	1	21100	DAB2IP
GO:BP	carbohydrate derivative biosynthetic process	GO:1901137	1	0	612	42	2	21100	RPN1,SNCA
GO:BP	response to ketone	GO:1901654	1	0	193	42	1	21100	CCND1
GO:BP	response to nitrogen compound	GO:1901698	1	0	1100	42	5	21100	APOE,CCND1,COL6A1,RFTN2,SNCA
GO:BP	cellular response to nitrogen compound	GO:1901699	1	0	683	42	2	21100	COL6A1,SNCA
GO:BP	response to oxygen-containing compound	GO:1901700	1	0	1624	42	5	21100	APOE,CCND1,COL6A1,DAB2IP,SNCA
GO:BP	cellular response to oxygen-containing compound	GO:1901701	1	0	1166	42	3	21100	COL6A1,DAB2IP,SNCA
GO:BP	regulation of myoblast fusion	GO:1901739	1	0	21	42	1	21100	NFATC2
GO:BP	positive regulation of myoblast fusion	GO:1901741	1	0	16	42	1	21100	NFATC2
GO:BP	positive regulation of proteasomal protein catabolic process	GO:1901800	1	0	118	42	1	21100	DAB2IP
GO:BP	negative regulation of cellular respiration	GO:1901856	1	0	10	42	1	21100	SNCA
GO:BP	regulation of cell junction assembly	GO:1901888	1	0	200	42	1	21100	SNCA
GO:BP	regulation of protein acetylation	GO:1901983	1	0	84	42	1	21100	SNCA
GO:BP	negative regulation of protein acetylation	GO:1901984	1	0	25	42	1	21100	SNCA
GO:BP	regulation of cell cycle phase transition	GO:1901987	1	0	414	42	2	21100	CCND1,RAD51B
GO:BP	negative regulation of cell cycle phase transition	GO:1901988	1	0	261	42	1	21100	CCND1
GO:BP	positive regulation of cell cycle phase transition	GO:1901989	1	0	116	42	2	21100	CCND1,RAD51B
GO:BP	regulation of mitotic cell cycle phase transition	GO:1901990	1	0	320	42	2	21100	CCND1,RAD51B
GO:BP	negative regulation of mitotic cell cycle phase transition	GO:1901991	1	0	191	42	1	21100	CCND1
GO:BP	organic hydroxy compound biosynthetic process	GO:1901617	1	0	236	42	3	21100	APOE,PTS,SNCA
GO:BP	organic hydroxy compound catabolic process	GO:1901616	1	0	80	42	1	21100	APOE
GO:BP	organic hydroxy compound metabolic process	GO:1901615	1	0	559	42	3	21100	APOE,PTS,SNCA
GO:BP	organic substance biosynthetic process	GO:1901576	1	0	5774	42	18	21100	APOE,CCND1,DAB2IP,EIF3C,GMEB1,ING5,MRPL42,MSL1,MTERF2,NFATC2,PTS,RPN1,RPSAP58,SH2B1,SNCA,ZFP69,ZNF790,ZNF880
GO:BP	regulation of ERBB signaling pathway	GO:1901184	1	0	76	42	2	21100	DAB2IP,HIP1
GO:BP	negative regulation of ERBB signaling pathway	GO:1901185	1	0	35	42	1	21100	DAB2IP
GO:BP	positive regulation of ERBB signaling pathway	GO:1901186	1	0	37	42	1	21100	HIP1
GO:BP	regulation of extracellular matrix assembly	GO:1901201	1	0	14	42	1	21100	PHLDB1
GO:BP	positive regulation of extracellular matrix assembly	GO:1901203	1	0	9	42	1	21100	PHLDB1
GO:BP	regulation of neuron death	GO:1901214	1	0	312	42	2	21100	APOE,SNCA
GO:BP	negative regulation of neuron death	GO:1901215	1	0	208	42	2	21100	APOE,SNCA
GO:BP	positive regulation of neuron death	GO:1901216	1	0	86	42	1	21100	SNCA
GO:BP	carbohydrate derivative metabolic process	GO:1901135	1	0	1031	42	2	21100	RPN1,SNCA
GO:BP	nucleoside phosphate biosynthetic process	GO:1901293	1	0	256	42	1	21100	SNCA
GO:BP	negative regulation of vasculature development	GO:1901343	1	0	105	42	1	21100	DAB2IP
GO:BP	organic cyclic compound metabolic process	GO:1901360	1	0	8461	42	16	21100	APOE,CCND1,DAB2IP,GMEB1,GMPR,ING5,MSL1,MTERF2,NFATC2,PTS,RAD51B,SH2B1,SNCA,ZFP69,ZNF790,ZNF880
GO:BP	organic cyclic compound catabolic process	GO:1901361	1	0	530	42	1	21100	APOE
GO:BP	organic cyclic compound biosynthetic process	GO:1901362	1	0	4213	42	14	21100	APOE,CCND1,DAB2IP,GMEB1,ING5,MSL1,MTERF2,NFATC2,PTS,SH2B1,SNCA,ZFP69,ZNF790,ZNF880
GO:BP	organonitrogen compound metabolic process	GO:1901564	1	0	6446	42	17	21100	APOE,CCND1,CCNYL1,DAB2IP,EIF3C,GMPR,HIP1,ING5,MRPL42,MSL1,PTS,RPN1,RPSAP58,SNCA,SPDYE17,UEVLD,USE1
GO:BP	organonitrogen compound catabolic process	GO:1901565	1	0	1350	42	4	21100	APOE,DAB2IP,SNCA,USE1
GO:BP	organonitrogen compound biosynthetic process	GO:1901566	1	0	1708	42	7	21100	APOE,EIF3C,MRPL42,PTS,RPN1,RPSAP58,SNCA
GO:BP	organic substance catabolic process	GO:1901575	1	0	2103	42	5	21100	APOE,DAB2IP,PLBD2,SNCA,USE1
GO:BP	regulation of vasculature development	GO:1901342	1	0	287	42	1	21100	DAB2IP
GO:BP	trans-synaptic signaling	GO:0099537	1	0	717	42	2	21100	APOE,SNCA
GO:BP	synaptic signaling	GO:0099536	1	0	740	42	2	21100	APOE,SNCA
GO:BP	synaptic vesicle cycle	GO:0099504	1	0	190	42	1	21100	SNCA
GO:BP	tissue migration	GO:0090130	1	0	302	42	3	21100	APOE,DAB2IP,STARD13
GO:BP	epithelium migration	GO:0090132	1	0	296	42	3	21100	APOE,DAB2IP,STARD13
GO:BP	epithelial cell-cell adhesion	GO:0090136	1	0	18	42	1	21100	ITGB5
GO:BP	organelle membrane fusion	GO:0090174	1	0	109	42	1	21100	SNCA
GO:BP	regulation of cholesterol metabolic process	GO:0090181	1	0	32	42	1	21100	APOE
GO:BP	negative regulation of cholesterol metabolic process	GO:0090206	1	0	5	42	1	21100	APOE
GO:BP	regulation of triglyceride metabolic process	GO:0090207	1	0	40	42	1	21100	APOE
GO:BP	negative regulation of triglyceride metabolic process	GO:0090209	1	0	10	42	1	21100	APOE
GO:BP	negative regulation of lipid kinase activity	GO:0090219	1	0	10	42	1	21100	DAB2IP
GO:BP	regulation of cellular response to growth factor stimulus	GO:0090287	1	0	295	42	1	21100	DAB2IP
GO:BP	negative regulation of cellular response to growth factor stimulus	GO:0090288	1	0	102	42	1	21100	DAB2IP
GO:BP	nucleic acid metabolic process	GO:0090304	1	0	7540	42	14	21100	APOE,CCND1,DAB2IP,GMEB1,ING5,MSL1,MTERF2,NFATC2,RAD51B,SH2B1,SNCA,ZFP69,ZNF790,ZNF880
GO:BP	negative regulation of oxidative phosphorylation	GO:0090324	1	0	8	42	1	21100	SNCA
GO:BP	organophosphate biosynthetic process	GO:0090407	1	0	561	42	1	21100	SNCA
GO:BP	catecholamine uptake	GO:0090493	1	0	18	42	1	21100	SNCA
GO:BP	dopamine uptake	GO:0090494	1	0	17	42	1	21100	SNCA
GO:BP	cellular response to very-low-density lipoprotein particle stimulus	GO:0090731	1	0	1	42	1	21100	APOE
GO:BP	positive regulation of synapse maturation	GO:0090129	1	0	9	42	1	21100	DAB2IP
GO:BP	regulation of synapse maturation	GO:0090128	1	0	14	42	1	21100	DAB2IP
GO:BP	positive regulation of transmembrane receptor protein serine/threonine kinase signaling pathway	GO:0090100	1	0	117	42	1	21100	SH2B1
GO:BP	regulation of transmembrane receptor protein serine/threonine kinase signaling pathway	GO:0090092	1	0	257	42	1	21100	SH2B1
GO:BP	cellular divalent inorganic cation homeostasis	GO:0072503	1	0	324	42	2	21100	APOE,SNCA
GO:BP	divalent inorganic cation homeostasis	GO:0072507	1	0	354	42	2	21100	APOE,SNCA
GO:BP	purine-containing compound metabolic process	GO:0072521	1	0	413	42	2	21100	GMPR,SNCA
GO:BP	purine-containing compound biosynthetic process	GO:0072522	1	0	200	42	1	21100	SNCA
GO:BP	endothelial cell apoptotic process	GO:0072577	1	0	56	42	1	21100	DAB2IP
GO:BP	neurotransmitter-gated ion channel clustering	GO:0072578	1	0	16	42	1	21100	APOE
GO:BP	clathrin-dependent endocytosis	GO:0072583	1	0	45	42	1	21100	HIP1
GO:BP	reactive oxygen species metabolic process	GO:0072593	1	0	221	42	1	21100	SNCA
GO:BP	regulation of plasma lipoprotein particle levels	GO:0097006	1	0	70	42	1	21100	APOE
GO:BP	protein localization to membrane	GO:0072657	1	0	799	42	1	21100	APOE
GO:BP	regulation of response to stress	GO:0080134	1	0	1312	42	3	21100	APOE,DAB2IP,SNCA
GO:BP	regulation of cellular response to stress	GO:0080135	1	0	657	42	1	21100	DAB2IP
GO:BP	extracellular matrix assembly	GO:0085029	1	0	46	42	1	21100	PHLDB1
GO:BP	regulation of cell migration involved in sprouting angiogenesis	GO:0090049	1	0	38	42	1	21100	STARD13
GO:BP	negative regulation of cell migration involved in sprouting angiogenesis	GO:0090051	1	0	15	42	1	21100	STARD13
GO:BP	regulation of anatomical structure size	GO:0090066	1	0	491	42	1	21100	APOE
GO:BP	positive regulation of cell cycle process	GO:0090068	1	0	248	42	3	21100	CCND1,RAD51B,SH2B1
GO:BP	negative regulation of canonical Wnt signaling pathway	GO:0090090	1	0	159	42	2	21100	APOE,DAB2IP
GO:BP	regulation of primary metabolic process	GO:0080090	1	0	5812	42	17	21100	APOE,CCND1,CCNYL1,DAB2IP,EIF3C,GMEB1,HIP1,ING5,MSL1,MTERF2,NFATC2,SH2B1,SNCA,SPDYE17,ZFP69,ZNF790,ZNF880
GO:BP	dendritic spine organization	GO:0097061	1	0	79	42	1	21100	APOE
GO:BP	dendritic spine maintenance	GO:0097062	1	0	19	42	1	21100	APOE
GO:BP	AMPA glutamate receptor clustering	GO:0097113	1	0	9	42	1	21100	APOE
GO:BP	import into cell	GO:0098657	1	0	225	42	1	21100	SNCA
GO:BP	inorganic ion transmembrane transport	GO:0098660	1	0	858	42	2	21100	CACNA2D3,SNCA
GO:BP	inorganic cation transmembrane transport	GO:0098662	1	0	792	42	2	21100	CACNA2D3,SNCA
GO:BP	cell-cell adhesion via plasma-membrane adhesion molecules	GO:0098742	1	0	277	42	1	21100	CNTN6
GO:BP	detoxification	GO:0098754	1	0	135	42	1	21100	APOE
GO:BP	inorganic ion homeostasis	GO:0098771	1	0	596	42	2	21100	APOE,SNCA
GO:BP	neurotransmitter reuptake	GO:0098810	1	0	34	42	1	21100	SNCA
GO:BP	bone growth	GO:0098868	1	0	31	42	1	21100	EVC
GO:BP	cation transmembrane transport	GO:0098655	1	0	903	42	4	21100	ANO10,CACNA2D3,SNCA,TMEM63A
GO:BP	cellular oxidant detoxification	GO:0098869	1	0	95	42	1	21100	APOE
GO:BP	vesicle-mediated transport in synapse	GO:0099003	1	0	206	42	1	21100	SNCA
GO:BP	presynapse assembly	GO:0099054	1	0	50	42	1	21100	SNCA
GO:BP	microtubule-based transport	GO:0099111	1	0	197	42	1	21100	DNAH11
GO:BP	presynapse organization	GO:0099172	1	0	52	42	1	21100	SNCA
GO:BP	postsynapse organization	GO:0099173	1	0	164	42	1	21100	APOE
GO:BP	regulation of presynapse organization	GO:0099174	1	0	34	42	1	21100	SNCA
GO:BP	regulation of postsynapse organization	GO:0099175	1	0	85	42	1	21100	APOE
GO:BP	regulation of trans-synaptic signaling	GO:0099177	1	0	442	42	2	21100	APOE,SNCA
GO:BP	anterograde trans-synaptic signaling	GO:0098916	1	0	709	42	2	21100	APOE,SNCA
GO:BP	localization within membrane	GO:0051668	1	0	877	42	1	21100	APOE
GO:BP	cell-cell adhesion	GO:0098609	1	0	913	42	2	21100	CNTN6,ITGB5
GO:BP	blood vessel diameter maintenance	GO:0097746	1	0	139	42	1	21100	APOE
GO:BP	NMDA glutamate receptor clustering	GO:0097114	1	0	5	42	1	21100	APOE
GO:BP	apoptotic signaling pathway	GO:0097190	1	0	592	42	3	21100	DAB2IP,HIP1,ING5
GO:BP	extrinsic apoptotic signaling pathway	GO:0097191	1	0	223	42	1	21100	DAB2IP
GO:BP	intrinsic apoptotic signaling pathway	GO:0097193	1	0	296	42	1	21100	DAB2IP
GO:BP	cellular response to toxic substance	GO:0097237	1	0	118	42	1	21100	APOE
GO:BP	amyloid-beta clearance	GO:0097242	1	0	37	42	1	21100	APOE
GO:BP	response to alcohol	GO:0097305	1	0	237	42	1	21100	CCND1
GO:BP	liver regeneration	GO:0097421	1	0	28	42	1	21100	CCND1
GO:BP	defense response to other organism	GO:0098542	1	0	1167	42	3	21100	APOE,DAB2IP,SNCA
GO:BP	supramolecular fiber organization	GO:0097435	1	0	778	42	4	21100	APOE,HIP1,ITGB5,SNCA
GO:BP	neuron projection guidance	GO:0097485	1	0	238	42	1	21100	CNTN6
GO:BP	endothelial tube lumen extension	GO:0097498	1	0	2	42	1	21100	STARD13
GO:BP	calcium ion transmembrane import into cytosol	GO:0097553	1	0	165	42	1	21100	SNCA
GO:BP	lamellipodium organization	GO:0097581	1	0	91	42	1	21100	SH2B1
GO:BP	nucleic acid-templated transcription	GO:0097659	1	0	3580	42	12	21100	APOE,CCND1,DAB2IP,GMEB1,ING5,MSL1,MTERF2,NFATC2,SNCA,ZFP69,ZNF790,ZNF880
GO:BP	glutamate receptor clustering	GO:0097688	1	0	9	42	1	21100	APOE
GO:BP	calcineurin-mediated signaling	GO:0097720	1	0	46	42	1	21100	NFATC2
GO:BP	sperm motility	GO:0097722	1	0	128	42	1	21100	DNAH11
GO:BP	synaptic vesicle localization	GO:0097479	1	0	53	42	1	21100	SNCA
GO:BP	positive regulation of mitotic cell cycle phase transition	GO:1901992	1	0	91	42	2	21100	CCND1,RAD51B
GO:BP	establishment of organelle localization	GO:0051656	1	0	410	42	1	21100	SNCA
GO:BP	establishment of vesicle localization	GO:0051650	1	0	173	42	1	21100	SNCA
GO:BP	positive regulation of steroid metabolic process	GO:0045940	1	0	32	42	1	21100	APOE
GO:BP	positive regulation of transcription by RNA polymerase II	GO:0045944	1	0	1211	42	3	21100	DAB2IP,GMEB1,NFATC2
GO:BP	regulation of embryonic development	GO:0045995	1	0	86	42	1	21100	PHLDB1
GO:BP	ATP metabolic process	GO:0046034	1	0	278	42	1	21100	SNCA
GO:BP	tetrahydrobiopterin metabolic process	GO:0046146	1	0	8	42	1	21100	PTS
GO:BP	alcohol catabolic process	GO:0046164	1	0	57	42	1	21100	APOE
GO:BP	alcohol biosynthetic process	GO:0046165	1	0	137	42	3	21100	APOE,PTS,SNCA
GO:BP	polyol biosynthetic process	GO:0046173	1	0	63	42	2	21100	PTS,SNCA
GO:BP	phenol-containing compound biosynthetic process	GO:0046189	1	0	46	42	1	21100	SNCA
GO:BP	regulation of JNK cascade	GO:0046328	1	0	140	42	1	21100	DAB2IP
GO:BP	positive regulation of JNK cascade	GO:0046330	1	0	95	42	1	21100	DAB2IP
GO:BP	ribose phosphate biosynthetic process	GO:0046390	1	0	189	42	1	21100	SNCA
GO:BP	organophosphate catabolic process	GO:0046434	1	0	160	42	1	21100	PLBD2
GO:BP	heterocycle metabolic process	GO:0046483	1	0	8165	42	16	21100	APOE,CCND1,DAB2IP,GMEB1,GMPR,ING5,MSL1,MTERF2,NFATC2,PTS,RAD51B,SH2B1,SNCA,ZFP69,ZNF790,ZNF880
GO:BP	glycerolipid metabolic process	GO:0046486	1	0	399	42	1	21100	APOE
GO:BP	development of primary male sexual characteristics	GO:0046546	1	0	142	42	1	21100	CCND1
GO:BP	regulation of Ras protein signal transduction	GO:0046578	1	0	191	42	3	21100	APOE,DAB2IP,STARD13
GO:BP	negative regulation of steroid metabolic process	GO:0045939	1	0	26	42	1	21100	APOE
GO:BP	positive regulation of phosphate metabolic process	GO:0045937	1	0	895	42	5	21100	CCND1,CCNYL1,DAB2IP,SNCA,SPDYE17
GO:BP	negative regulation of phosphate metabolic process	GO:0045936	1	0	417	42	3	21100	APOE,DAB2IP,SNCA
GO:BP	positive regulation of nucleobase-containing compound metabolic process	GO:0045935	1	0	1976	42	6	21100	APOE,DAB2IP,GMEB1,ING5,MSL1,NFATC2
GO:BP	negative regulation of lipid metabolic process	GO:0045833	1	0	99	42	2	21100	APOE,DAB2IP
GO:BP	positive regulation of lipid metabolic process	GO:0045834	1	0	152	42	1	21100	APOE
GO:BP	negative regulation of mitotic nuclear division	GO:0045839	1	0	49	42	1	21100	TOM1L2
GO:BP	positive regulation of mitotic nuclear division	GO:0045840	1	0	46	42	1	21100	SH2B1
GO:BP	regulation of protein kinase activity	GO:0045859	1	0	653	42	6	21100	APOE,CCND1,CCNYL1,DAB2IP,SNCA,SPDYE17
GO:BP	positive regulation of protein kinase activity	GO:0045860	1	0	409	42	5	21100	CCND1,CCNYL1,DAB2IP,SNCA,SPDYE17
GO:BP	negative regulation of proteolysis	GO:0045861	1	0	339	42	1	21100	SNCA
GO:BP	positive regulation of proteolysis	GO:0045862	1	0	368	42	4	21100	APOE,DAB2IP,HIP1,SNCA
GO:BP	negative regulation of Ras protein signal transduction	GO:0046580	1	0	51	42	1	21100	DAB2IP
GO:BP	positive regulation of smoothened signaling pathway	GO:0045880	1	0	37	42	1	21100	EVC
GO:BP	positive regulation of transcription, DNA-templated	GO:0045893	1	0	1636	42	6	21100	APOE,DAB2IP,GMEB1,ING5,MSL1,NFATC2
GO:BP	positive regulation of carbohydrate metabolic process	GO:0045913	1	0	73	42	1	21100	SNCA
GO:BP	negative regulation of exocytosis	GO:0045920	1	0	34	42	1	21100	SNCA
GO:BP	positive regulation of exocytosis	GO:0045921	1	0	84	42	1	21100	SNCA
GO:BP	negative regulation of growth	GO:0045926	1	0	245	42	1	21100	ING5
GO:BP	negative regulation of mitotic cell cycle	GO:0045930	1	0	240	42	2	21100	CCND1,TOM1L2
GO:BP	positive regulation of mitotic cell cycle	GO:0045931	1	0	119	42	2	21100	CCND1,RAD51B
GO:BP	negative regulation of nucleobase-containing compound metabolic process	GO:0045934	1	0	1533	42	5	21100	CCND1,DAB2IP,NFATC2,SNCA,ZFP69
GO:BP	negative regulation of transcription, DNA-templated	GO:0045892	1	0	1293	42	5	21100	CCND1,DAB2IP,NFATC2,SNCA,ZFP69
GO:BP	positive regulation of endocytosis	GO:0045807	1	0	99	42	3	21100	APOE,HIP1,SNCA
GO:BP	lymphocyte activation	GO:0046649	1	0	794	42	1	21100	NFATC2
GO:BP	male sex differentiation	GO:0046661	1	0	165	42	1	21100	CCND1
GO:BP	positive regulation of receptor-mediated endocytosis	GO:0048260	1	0	54	42	1	21100	HIP1
GO:BP	clathrin coat assembly	GO:0048268	1	0	18	42	1	21100	HIP1
GO:BP	organelle fusion	GO:0048284	1	0	140	42	1	21100	SNCA
GO:BP	organelle fission	GO:0048285	1	0	500	42	3	21100	RAD51B,SH2B1,TOM1L2
GO:BP	cell development	GO:0048468	1	0	2094	42	4	21100	APOE,CNTN6,DAB2IP,NFATC2
GO:BP	synaptic vesicle endocytosis	GO:0048488	1	0	62	42	1	21100	SNCA
GO:BP	synaptic vesicle transport	GO:0048489	1	0	40	42	1	21100	SNCA
GO:BP	animal organ development	GO:0048513	1	0	3513	42	5	21100	CCND1,DAB2IP,DNAH11,EVC,PHLDB1
GO:BP	blood vessel morphogenesis	GO:0048514	1	0	613	42	3	21100	APOE,DAB2IP,STARD13
GO:BP	positive regulation of biological process	GO:0048518	1	0	6224	42	17	21100	APOE,CCND1,CCNYL1,CNTN6,DAB2IP,EIF3C,EVC,GMEB1,HIP1,ING5,MSL1,NFATC2,PHLDB1,RAD51B,SH2B1,SNCA,SPDYE17
GO:BP	negative regulation of biological process	GO:0048519	1	0	5876	42	9	21100	APOE,CCND1,DAB2IP,ING5,NFATC2,SNCA,STARD13,TOM1L2,ZFP69
GO:BP	positive regulation of cellular process	GO:0048522	1	0	5687	42	17	21100	APOE,CCND1,CCNYL1,CNTN6,DAB2IP,EIF3C,EVC,GMEB1,HIP1,ING5,MSL1,NFATC2,PHLDB1,RAD51B,SH2B1,SNCA,SPDYE17
GO:BP	negative regulation of cellular process	GO:0048523	1	0	4856	42	9	21100	APOE,CCND1,DAB2IP,ING5,NFATC2,SNCA,STARD13,TOM1L2,ZFP69
GO:BP	response to steroid hormone	GO:0048545	1	0	332	42	1	21100	CCND1
GO:BP	regulation of response to stimulus	GO:0048583	1	0	3895	42	11	21100	APOE,CCNYL1,CNTN6,DAB2IP,EVC,HIP1,ING5,NFATC2,SH2B1,SNCA,STARD13
GO:BP	positive regulation of response to stimulus	GO:0048584	1	0	2169	42	9	21100	APOE,CNTN6,DAB2IP,EVC,HIP1,ING5,NFATC2,SH2B1,SNCA
GO:BP	negative regulation of response to stimulus	GO:0048585	1	0	1599	42	3	21100	APOE,DAB2IP,SNCA
GO:BP	regulation of receptor-mediated endocytosis	GO:0048259	1	0	105	42	1	21100	HIP1
GO:BP	Golgi vesicle transport	GO:0048193	1	0	310	42	2	21100	TRAPPC10,USE1
GO:BP	regulation of long-term neuronal synaptic plasticity	GO:0048169	1	0	23	42	1	21100	SNCA
GO:BP	regulation of neuronal synaptic plasticity	GO:0048168	1	0	51	42	2	21100	APOE,SNCA
GO:BP	response to copper ion	GO:0046688	1	0	40	42	1	21100	SNCA
GO:BP	viral entry into host cell	GO:0046718	1	0	147	42	1	21100	ITGB5
GO:BP	microtubule polymerization	GO:0046785	1	0	83	42	1	21100	SNCA
GO:BP	positive regulation of lipid biosynthetic process	GO:0046889	1	0	83	42	1	21100	APOE
GO:BP	regulation of lipid biosynthetic process	GO:0046890	1	0	166	42	1	21100	APOE
GO:BP	secretion	GO:0046903	1	0	923	42	4	21100	APOE,CCND1,SNCA,USE1
GO:BP	intracellular transport	GO:0046907	1	0	1766	42	6	21100	APOE,HEATR5A,TOM1L2,TRAPPC10,UEVLD,USE1
GO:BP	regulation of neurotransmitter secretion	GO:0046928	1	0	91	42	1	21100	SNCA
GO:BP	lymphocyte proliferation	GO:0046651	1	0	298	42	1	21100	NFATC2
GO:BP	carboxylic acid transport	GO:0046942	1	0	281	42	1	21100	SNCA
GO:BP	vascular endothelial growth factor receptor signaling pathway	GO:0048010	1	0	55	42	1	21100	DAB2IP
GO:BP	phosphatidylinositol-mediated signaling	GO:0048015	1	0	176	42	1	21100	DAB2IP
GO:BP	inositol phosphate-mediated signaling	GO:0048016	1	0	55	42	1	21100	NFATC2
GO:BP	inositol lipid-mediated signaling	GO:0048017	1	0	180	42	1	21100	DAB2IP
GO:BP	fibroblast proliferation	GO:0048144	1	0	82	42	1	21100	DAB2IP
GO:BP	regulation of fibroblast proliferation	GO:0048145	1	0	80	42	1	21100	DAB2IP
GO:BP	negative regulation of fibroblast proliferation	GO:0048147	1	0	30	42	1	21100	DAB2IP
GO:BP	regulation of synaptic plasticity	GO:0048167	1	0	205	42	2	21100	APOE,SNCA
GO:BP	platelet-derived growth factor receptor signaling pathway	GO:0048008	1	0	56	42	2	21100	HIP1,SNCA
GO:BP	developmental cell growth	GO:0048588	1	0	220	42	1	21100	APOE
GO:BP	positive regulation of cell cycle	GO:0045787	1	0	347	42	5	21100	CCND1,CCNYL1,RAD51B,SH2B1,SPDYE17
GO:BP	regulation of angiogenesis	GO:0045765	1	0	283	42	1	21100	DAB2IP
GO:BP	histone H4-K12 acetylation	GO:0043983	1	0	8	42	1	21100	ING5
GO:BP	histone H4-K16 acetylation	GO:0043984	1	0	20	42	1	21100	MSL1
GO:BP	regulation of system process	GO:0044057	1	0	556	42	1	21100	APOE
GO:BP	regulation of anion transport	GO:0044070	1	0	92	42	1	21100	SNCA
GO:BP	cellular component biogenesis	GO:0044085	1	0	4834	42	8	21100	APOE,DAB2IP,EIF3C,HIP1,ITGB5,PHLDB1,SH2B1,SNCA
GO:BP	regulation of cellular component biogenesis	GO:0044087	1	0	946	42	4	21100	APOE,DAB2IP,PHLDB1,SNCA
GO:BP	positive regulation of cellular component biogenesis	GO:0044089	1	0	497	42	3	21100	DAB2IP,PHLDB1,SNCA
GO:BP	negative regulation of molecular function	GO:0044092	1	0	1112	42	3	21100	APOE,DAB2IP,SNCA
GO:BP	positive regulation of molecular function	GO:0044093	1	0	1556	42	8	21100	APOE,CCND1,CCNYL1,DAB2IP,EIF3C,HIP1,SNCA,SPDYE17
GO:BP	cellular amine metabolic process	GO:0044106	1	0	136	42	1	21100	SNCA
GO:BP	histone H3-K14 acetylation	GO:0044154	1	0	21	42	1	21100	ING5
GO:BP	cellular metabolic process	GO:0044237	1	0	12865	42	25	21100	APOE,CCND1,CCNYL1,DAB2IP,EIF3C,GMEB1,GMPR,HIP1,ING5,MRPL42,MSL1,MTERF2,NFATC2,PLBD2,PTS,RAD51B,RPN1,RPSAP58,SH2B1,SNCA,SPDYE17,UEVLD,ZFP69,ZNF790,ZNF880
GO:BP	primary metabolic process	GO:0044238	1	0	12674	42	26	21100	APOE,CCND1,CCNYL1,DAB2IP,EIF3C,GMEB1,GMPR,HIP1,ING5,MRPL42,MSL1,MTERF2,NFATC2,PLBD2,PTS,RAD51B,RPN1,RPSAP58,SH2B1,SNCA,SPDYE17,UEVLD,USE1,ZFP69,ZNF790,ZNF880
GO:BP	cellular lipid catabolic process	GO:0044242	1	0	221	42	1	21100	PLBD2
GO:BP	cellular catabolic process	GO:0044248	1	0	2199	42	4	21100	APOE,DAB2IP,PLBD2,SNCA
GO:BP	cellular biosynthetic process	GO:0044249	1	0	5700	42	18	21100	APOE,CCND1,DAB2IP,EIF3C,GMEB1,ING5,MRPL42,MSL1,MTERF2,NFATC2,PTS,RPN1,RPSAP58,SH2B1,SNCA,ZFP69,ZNF790,ZNF880
GO:BP	cellular lipid metabolic process	GO:0044255	1	0	1009	42	3	21100	APOE,PLBD2,SNCA
GO:BP	histone H4-K8 acetylation	GO:0043982	1	0	16	42	1	21100	ING5
GO:BP	histone H4-K5 acetylation	GO:0043981	1	0	16	42	1	21100	ING5
GO:BP	histone H4 acetylation	GO:0043967	1	0	72	42	2	21100	ING5,MSL1
GO:BP	histone H3 acetylation	GO:0043966	1	0	73	42	1	21100	ING5
GO:BP	regulation of neuron apoptotic process	GO:0043523	1	0	207	42	2	21100	APOE,SNCA
GO:BP	negative regulation of neuron apoptotic process	GO:0043524	1	0	146	42	2	21100	APOE,SNCA
GO:BP	blood vessel endothelial cell migration	GO:0043534	1	0	113	42	2	21100	APOE,STARD13
GO:BP	regulation of blood vessel endothelial cell migration	GO:0043535	1	0	89	42	2	21100	APOE,STARD13
GO:BP	negative regulation of blood vessel endothelial cell migration	GO:0043537	1	0	34	42	2	21100	APOE,STARD13
GO:BP	endothelial cell migration	GO:0043542	1	0	215	42	3	21100	APOE,DAB2IP,STARD13
GO:BP	protein acylation	GO:0043543	1	0	261	42	3	21100	ING5,MSL1,SNCA
GO:BP	regulation of kinase activity	GO:0043549	1	0	770	42	6	21100	APOE,CCND1,CCNYL1,DAB2IP,SNCA,SPDYE17
GO:BP	cellular protein catabolic process	GO:0044257	1	0	833	42	2	21100	APOE,DAB2IP
GO:BP	regulation of lipid kinase activity	GO:0043550	1	0	69	42	1	21100	DAB2IP
GO:BP	negative regulation of phosphatidylinositol 3-kinase activity	GO:0043553	1	0	6	42	1	21100	DAB2IP
GO:BP	cellular amide metabolic process	GO:0043603	1	0	1167	42	5	21100	APOE,EIF3C,MRPL42,RPSAP58,SNCA
GO:BP	amide biosynthetic process	GO:0043604	1	0	867	42	4	21100	EIF3C,MRPL42,RPSAP58,SNCA
GO:BP	response to estrogen	GO:0043627	1	0	70	42	1	21100	CCND1
GO:BP	inositol phosphate metabolic process	GO:0043647	1	0	61	42	1	21100	SNCA
GO:BP	reverse cholesterol transport	GO:0043691	1	0	18	42	1	21100	APOE
GO:BP	protein-containing complex organization	GO:0043933	1	0	3395	42	5	21100	APOE,DAB2IP,EIF3C,HIP1,SNCA
GO:BP	cellular component maintenance	GO:0043954	1	0	66	42	1	21100	APOE
GO:BP	regulation of phosphatidylinositol 3-kinase activity	GO:0043551	1	0	57	42	1	21100	DAB2IP
GO:BP	negative regulation of cell cycle	GO:0045786	1	0	388	42	3	21100	CCND1,DAB2IP,TOM1L2
GO:BP	cellular macromolecule metabolic process	GO:0044260	1	0	5766	42	16	21100	APOE,CCND1,CCNYL1,DAB2IP,EIF3C,HIP1,ING5,MRPL42,MSL1,RAD51B,RPN1,RPSAP58,SH2B1,SNCA,SPDYE17,UEVLD
GO:BP	cellular macromolecule catabolic process	GO:0044265	1	0	1152	42	2	21100	APOE,DAB2IP
GO:BP	regulation of innate immune response	GO:0045088	1	0	245	42	1	21100	APOE
GO:BP	development of primary sexual characteristics	GO:0045137	1	0	231	42	1	21100	CCND1
GO:BP	establishment of protein localization	GO:0045184	1	0	1889	42	5	21100	APOE,HIP1,TOM1L2,UEVLD,USE1
GO:BP	external encapsulating structure organization	GO:0045229	1	0	333	42	2	21100	ITGB5,PHLDB1
GO:BP	leukocyte activation	GO:0045321	1	0	953	42	2	21100	NFATC2,SNCA
GO:BP	cellular respiration	GO:0045333	1	0	238	42	1	21100	SNCA
GO:BP	fat cell differentiation	GO:0045444	1	0	232	42	1	21100	CCND1
GO:BP	response to ethanol	GO:0045471	1	0	119	42	1	21100	CCND1
GO:BP	regulation of cholesterol biosynthetic process	GO:0045540	1	0	18	42	1	21100	APOE
GO:BP	negative regulation of cholesterol biosynthetic process	GO:0045541	1	0	5	42	1	21100	APOE
GO:BP	regulation of cell differentiation	GO:0045595	1	0	1550	42	4	21100	CCND1,DAB2IP,NFATC2,PHLDB1
GO:BP	negative regulation of cell differentiation	GO:0045596	1	0	660	42	3	21100	CCND1,DAB2IP,NFATC2
GO:BP	positive regulation of translation	GO:0045727	1	0	142	42	1	21100	EIF3C
GO:BP	positive regulation of protein catabolic process	GO:0045732	1	0	238	42	2	21100	APOE,DAB2IP
GO:BP	positive regulation of epidermal growth factor receptor signaling pathway	GO:0045742	1	0	35	42	1	21100	HIP1
GO:BP	negative regulation of G protein-coupled receptor signaling pathway	GO:0045744	1	0	54	42	1	21100	SNCA
GO:BP	positive regulation of Notch signaling pathway	GO:0045747	1	0	46	42	1	21100	CNTN6
GO:BP	innate immune response	GO:0045087	1	0	907	42	3	21100	APOE,DAB2IP,SNCA
GO:BP	regulated exocytosis	GO:0045055	1	0	240	42	1	21100	SNCA
GO:BP	G0 to G1 transition	GO:0045023	1	0	15	42	1	21100	DAB2IP
GO:BP	cell cycle G1/S phase transition	GO:0044843	1	0	235	42	1	21100	CCND1
GO:BP	cellular protein metabolic process	GO:0044267	1	0	4882	42	14	21100	APOE,CCND1,CCNYL1,DAB2IP,EIF3C,HIP1,ING5,MRPL42,MSL1,RPN1,RPSAP58,SNCA,SPDYE17,UEVLD
GO:BP	cellular nitrogen compound biosynthetic process	GO:0044271	1	0	4765	42	17	21100	APOE,CCND1,DAB2IP,EIF3C,GMEB1,ING5,MRPL42,MSL1,MTERF2,NFATC2,PTS,RPSAP58,SH2B1,SNCA,ZFP69,ZNF790,ZNF880
GO:BP	sulfur compound biosynthetic process	GO:0044272	1	0	152	42	1	21100	SNCA
GO:BP	small molecule metabolic process	GO:0044281	1	0	1796	42	5	21100	APOE,GMPR,PTS,SNCA,UEVLD
GO:BP	small molecule catabolic process	GO:0044282	1	0	388	42	1	21100	APOE
GO:BP	small molecule biosynthetic process	GO:0044283	1	0	553	42	3	21100	APOE,PTS,SNCA
GO:BP	response to leptin	GO:0044321	1	0	22	42	1	21100	CCND1
GO:BP	biological process involved in symbiotic interaction	GO:0044403	1	0	289	42	2	21100	APOE,ITGB5
GO:BP	cellular carbohydrate metabolic process	GO:0044262	1	0	285	42	1	21100	SNCA
GO:BP	entry into host	GO:0044409	1	0	154	42	1	21100	ITGB5
GO:BP	cell cycle phase transition	GO:0044770	1	0	538	42	2	21100	CCND1,RAD51B
GO:BP	mitotic cell cycle phase transition	GO:0044772	1	0	440	42	2	21100	CCND1,RAD51B
GO:BP	mitotic DNA damage checkpoint signaling	GO:0044773	1	0	84	42	1	21100	CCND1
GO:BP	mitotic DNA integrity checkpoint signaling	GO:0044774	1	0	88	42	1	21100	CCND1
GO:BP	modulation by host of viral process	GO:0044788	1	0	30	42	1	21100	APOE
GO:BP	positive regulation by host of viral process	GO:0044794	1	0	14	42	1	21100	APOE
GO:BP	mitotic G1/S transition checkpoint signaling	GO:0044819	1	0	33	42	1	21100	CCND1
GO:BP	cell cycle G2/M phase transition	GO:0044839	1	0	177	42	2	21100	CCND1,RAD51B
GO:BP	biological process involved in interspecies interaction between organisms	GO:0044419	1	0	1659	42	5	21100	APOE,DAB2IP,FER1L6,ITGB5,SNCA
GO:BP	developmental growth	GO:0048589	1	0	639	42	3	21100	APOE,EVC,RAD51B
GO:BP	embryonic morphogenesis	GO:0048598	1	0	609	42	3	21100	COL6A1,ITGB5,PHLDB1
GO:BP	reproductive structure development	GO:0048608	1	0	436	42	1	21100	CCND1
GO:BP	regulation of multicellular organismal process	GO:0051239	1	0	2666	42	5	21100	APOE,CCND1,DAB2IP,PHLDB1,STARD13
GO:BP	positive regulation of multicellular organismal process	GO:0051240	1	0	1434	42	2	21100	APOE,CCND1
GO:BP	negative regulation of multicellular organismal process	GO:0051241	1	0	1000	42	3	21100	APOE,DAB2IP,STARD13
GO:BP	regulation of protein metabolic process	GO:0051246	1	0	2536	42	8	21100	APOE,CCND1,CCNYL1,DAB2IP,EIF3C,HIP1,SNCA,SPDYE17
GO:BP	positive regulation of protein metabolic process	GO:0051247	1	0	1493	42	8	21100	APOE,CCND1,CCNYL1,DAB2IP,EIF3C,HIP1,SNCA,SPDYE17
GO:BP	negative regulation of protein metabolic process	GO:0051248	1	0	1034	42	3	21100	APOE,DAB2IP,SNCA
GO:BP	regulation of lymphocyte activation	GO:0051249	1	0	529	42	1	21100	NFATC2
GO:BP	positive regulation of lymphocyte activation	GO:0051251	1	0	368	42	1	21100	NFATC2
GO:BP	regulation of RNA metabolic process	GO:0051252	1	0	3753	42	12	21100	APOE,CCND1,DAB2IP,GMEB1,ING5,MSL1,MTERF2,NFATC2,SNCA,ZFP69,ZNF790,ZNF880
GO:BP	negative regulation of RNA metabolic process	GO:0051253	1	0	1409	42	5	21100	CCND1,DAB2IP,NFATC2,SNCA,ZFP69
GO:BP	positive regulation of RNA metabolic process	GO:0051254	1	0	1769	42	6	21100	APOE,DAB2IP,GMEB1,ING5,MSL1,NFATC2
GO:BP	protein polymerization	GO:0051258	1	0	277	42	1	21100	SNCA
GO:BP	protein complex oligomerization	GO:0051259	1	0	253	42	1	21100	SNCA
GO:BP	protein tetramerization	GO:0051262	1	0	89	42	1	21100	SNCA
GO:BP	regulation of cellular component movement	GO:0051270	1	0	1028	42	4	21100	APOE,DAB2IP,DNAH11,STARD13
GO:BP	negative regulation of cellular component movement	GO:0051271	1	0	289	42	3	21100	APOE,DAB2IP,STARD13
GO:BP	positive regulation of cellular component movement	GO:0051272	1	0	561	42	1	21100	DAB2IP
GO:BP	establishment of RNA localization	GO:0051236	1	0	166	42	1	21100	RFTN2
GO:BP	maintenance of location	GO:0051235	1	0	333	42	2	21100	APOE,SNCA
GO:BP	establishment of localization	GO:0051234	1	0	4903	42	15	21100	ANO10,ANTXR2,APOE,CACNA2D3,CCND1,DNAH11,HEATR5A,HIP1,RFTN2,SNCA,TMEM63A,TOM1L2,TRAPPC10,UEVLD,USE1
GO:BP	negative regulation of protein transport	GO:0051224	1	0	117	42	1	21100	APOE
GO:BP	regulation of cellular component organization	GO:0051128	1	0	2276	42	9	21100	APOE,DAB2IP,HIP1,ING5,NFATC2,PHLDB1,SH2B1,SNCA,TOM1L2
GO:BP	negative regulation of cellular component organization	GO:0051129	1	0	678	42	3	21100	APOE,SNCA,TOM1L2
GO:BP	positive regulation of cellular component organization	GO:0051130	1	0	1046	42	7	21100	APOE,DAB2IP,HIP1,NFATC2,PHLDB1,SH2B1,SNCA
GO:BP	smooth muscle cell differentiation	GO:0051145	1	0	60	42	1	21100	NFATC2
GO:BP	striated muscle cell differentiation	GO:0051146	1	0	268	42	1	21100	NFATC2
GO:BP	regulation of muscle cell differentiation	GO:0051147	1	0	129	42	1	21100	NFATC2
GO:BP	negative regulation of muscle cell differentiation	GO:0051148	1	0	58	42	1	21100	NFATC2
GO:BP	regulation of smooth muscle cell differentiation	GO:0051150	1	0	30	42	1	21100	NFATC2
GO:BP	chromosome organization	GO:0051276	1	0	1059	42	2	21100	ING5,MSL1
GO:BP	negative regulation of smooth muscle cell differentiation	GO:0051151	1	0	16	42	1	21100	NFATC2
GO:BP	negative regulation of nitrogen compound metabolic process	GO:0051172	1	0	2371	42	6	21100	APOE,CCND1,DAB2IP,NFATC2,SNCA,ZFP69
GO:BP	positive regulation of nitrogen compound metabolic process	GO:0051173	1	0	3083	42	12	21100	APOE,CCND1,CCNYL1,DAB2IP,EIF3C,GMEB1,HIP1,ING5,MSL1,NFATC2,SNCA,SPDYE17
GO:BP	regulation of phosphorus metabolic process	GO:0051174	1	0	1388	42	6	21100	APOE,CCND1,CCNYL1,DAB2IP,SNCA,SPDYE17
GO:BP	localization	GO:0051179	1	0	6436	42	19	21100	ANO10,ANTXR2,APOE,CACNA2D3,CCND1,DAB2IP,DNAH11,HEATR5A,HIP1,ITGB5,NFATC2,RFTN2,SNCA,STARD13,TMEM63A,TOM1L2,TRAPPC10,UEVLD,USE1
GO:BP	sequestering of calcium ion	GO:0051208	1	0	131	42	1	21100	SNCA
GO:BP	release of sequestered calcium ion into cytosol	GO:0051209	1	0	124	42	1	21100	SNCA
GO:BP	cartilage development	GO:0051216	1	0	199	42	1	21100	EVC
GO:BP	regulation of protein transport	GO:0051223	1	0	498	42	1	21100	APOE
GO:BP	regulation of nitrogen compound metabolic process	GO:0051171	1	0	5654	42	17	21100	APOE,CCND1,CCNYL1,DAB2IP,EIF3C,GMEB1,HIP1,ING5,MSL1,MTERF2,NFATC2,SH2B1,SNCA,SPDYE17,ZFP69,ZNF790,ZNF880
GO:BP	positive regulation of binding	GO:0051099	1	0	174	42	2	21100	APOE,EIF3C
GO:BP	regulation of release of sequestered calcium ion into cytosol	GO:0051279	1	0	82	42	1	21100	SNCA
GO:BP	regulation of sequestering of calcium ion	GO:0051282	1	0	127	42	1	21100	SNCA
GO:BP	regulation of dopamine uptake involved in synaptic transmission	GO:0051584	1	0	8	42	1	21100	SNCA
GO:BP	negative regulation of dopamine uptake involved in synaptic transmission	GO:0051585	1	0	1	42	1	21100	SNCA
GO:BP	regulation of neurotransmitter transport	GO:0051588	1	0	104	42	1	21100	SNCA
GO:BP	negative regulation of neurotransmitter transport	GO:0051589	1	0	14	42	1	21100	SNCA
GO:BP	positive regulation of neurotransmitter transport	GO:0051590	1	0	22	42	1	21100	SNCA
GO:BP	response to calcium ion	GO:0051592	1	0	145	42	1	21100	CCND1
GO:BP	proteolysis involved in cellular protein catabolic process	GO:0051603	1	0	778	42	2	21100	APOE,DAB2IP
GO:BP	serotonin uptake	GO:0051610	1	0	11	42	1	21100	SNCA
GO:BP	regulation of serotonin uptake	GO:0051611	1	0	4	42	1	21100	SNCA
GO:BP	negative regulation of serotonin uptake	GO:0051612	1	0	3	42	1	21100	SNCA
GO:BP	norepinephrine uptake	GO:0051620	1	0	8	42	1	21100	SNCA
GO:BP	regulation of norepinephrine uptake	GO:0051621	1	0	2	42	1	21100	SNCA
GO:BP	negative regulation of norepinephrine uptake	GO:0051622	1	0	1	42	1	21100	SNCA
GO:BP	organelle localization	GO:0051640	1	0	542	42	1	21100	SNCA
GO:BP	cellular localization	GO:0051641	1	0	3031	42	8	21100	APOE,DNAH11,HEATR5A,SNCA,TOM1L2,TRAPPC10,UEVLD,USE1
GO:BP	vesicle localization	GO:0051648	1	0	190	42	1	21100	SNCA
GO:BP	establishment of localization in cell	GO:0051649	1	0	2196	42	7	21100	APOE,HEATR5A,SNCA,TOM1L2,TRAPPC10,UEVLD,USE1
GO:BP	dopamine uptake involved in synaptic transmission	GO:0051583	1	0	12	42	1	21100	SNCA
GO:BP	negative regulation of neurotransmitter uptake	GO:0051581	1	0	3	42	1	21100	SNCA
GO:BP	regulation of neurotransmitter uptake	GO:0051580	1	0	17	42	1	21100	SNCA
GO:BP	negative regulation of cytoskeleton organization	GO:0051494	1	0	165	42	1	21100	SNCA
GO:BP	negative regulation of sequestering of calcium ion	GO:0051283	1	0	125	42	1	21100	SNCA
GO:BP	cell division	GO:0051301	1	0	646	42	1	21100	CCND1
GO:BP	meiotic cell cycle	GO:0051321	1	0	267	42	1	21100	RAD51B
GO:BP	regulation of hydrolase activity	GO:0051336	1	0	992	42	3	21100	DAB2IP,HIP1,SNCA
GO:BP	regulation of transferase activity	GO:0051338	1	0	893	42	6	21100	APOE,CCND1,CCNYL1,DAB2IP,SNCA,SPDYE17
GO:BP	regulation of oxidoreductase activity	GO:0051341	1	0	98	42	2	21100	APOE,SNCA
GO:BP	positive regulation of hydrolase activity	GO:0051345	1	0	573	42	2	21100	HIP1,SNCA
GO:BP	negative regulation of hydrolase activity	GO:0051346	1	0	353	42	2	21100	DAB2IP,SNCA
GO:BP	positive regulation of release of sequestered calcium ion into cytosol	GO:0051281	1	0	42	42	1	21100	SNCA
GO:BP	positive regulation of transferase activity	GO:0051347	1	0	575	42	5	21100	CCND1,CCNYL1,DAB2IP,SNCA,SPDYE17
GO:BP	positive regulation of oxidoreductase activity	GO:0051353	1	0	58	42	2	21100	APOE,SNCA
GO:BP	negative regulation of oxidoreductase activity	GO:0051354	1	0	27	42	1	21100	SNCA
GO:BP	response to glucocorticoid	GO:0051384	1	0	139	42	1	21100	CCND1
GO:BP	response to mineralocorticoid	GO:0051385	1	0	33	42	1	21100	CCND1
GO:BP	neuron apoptotic process	GO:0051402	1	0	242	42	2	21100	APOE,SNCA
GO:BP	stress-activated MAPK cascade	GO:0051403	1	0	239	42	1	21100	DAB2IP
GO:BP	response to corticosterone	GO:0051412	1	0	17	42	1	21100	CCND1
GO:BP	regulation of cytoskeleton organization	GO:0051493	1	0	529	42	2	21100	PHLDB1,SNCA
GO:BP	negative regulation of transferase activity	GO:0051348	1	0	265	42	3	21100	APOE,DAB2IP,SNCA
GO:BP	regulation of binding	GO:0051098	1	0	366	42	2	21100	APOE,EIF3C
GO:BP	positive regulation of developmental process	GO:0051094	1	0	1268	42	5	21100	APOE,CCND1,DAB2IP,NFATC2,PHLDB1
GO:BP	negative regulation of developmental process	GO:0051093	1	0	877	42	3	21100	CCND1,DAB2IP,NFATC2
GO:BP	amyloid-beta metabolic process	GO:0050435	1	0	52	42	1	21100	APOE
GO:BP	nucleic acid transport	GO:0050657	1	0	163	42	1	21100	RFTN2
GO:BP	RNA transport	GO:0050658	1	0	163	42	1	21100	RFTN2
GO:BP	regulation of lymphocyte proliferation	GO:0050670	1	0	231	42	1	21100	NFATC2
GO:BP	positive regulation of lymphocyte proliferation	GO:0050671	1	0	141	42	1	21100	NFATC2
GO:BP	epithelial cell proliferation	GO:0050673	1	0	402	42	3	21100	APOE,CCND1,DAB2IP
GO:BP	regulation of epithelial cell proliferation	GO:0050678	1	0	339	42	3	21100	APOE,CCND1,DAB2IP
GO:BP	positive regulation of epithelial cell proliferation	GO:0050679	1	0	194	42	1	21100	CCND1
GO:BP	negative regulation of epithelial cell proliferation	GO:0050680	1	0	129	42	2	21100	APOE,DAB2IP
GO:BP	regulation of protein secretion	GO:0050708	1	0	243	42	1	21100	APOE
GO:BP	negative regulation of protein secretion	GO:0050709	1	0	61	42	1	21100	APOE
GO:BP	regulation of inflammatory response	GO:0050727	1	0	357	42	2	21100	APOE,SNCA
GO:BP	negative regulation of inflammatory response	GO:0050728	1	0	151	42	1	21100	APOE
GO:BP	positive regulation of inflammatory response	GO:0050729	1	0	139	42	1	21100	SNCA
GO:BP	regulation of dendrite development	GO:0050773	1	0	99	42	1	21100	DAB2IP
GO:BP	regulation of immune response	GO:0050776	1	0	903	42	3	21100	APOE,DAB2IP,NFATC2
GO:BP	positive regulation of immune response	GO:0050778	1	0	600	42	1	21100	NFATC2
GO:BP	regulation of catecholamine secretion	GO:0050433	1	0	56	42	1	21100	SNCA
GO:BP	catecholamine secretion	GO:0050432	1	0	57	42	1	21100	SNCA
GO:BP	chemical homeostasis	GO:0048878	1	0	1023	42	2	21100	APOE,SNCA
GO:BP	cell motility	GO:0048870	1	0	1655	42	6	21100	APOE,DAB2IP,DNAH11,ITGB5,NFATC2,STARD13
GO:BP	regulation of developmental growth	GO:0048638	1	0	319	42	1	21100	APOE
GO:BP	anatomical structure formation involved in morphogenesis	GO:0048646	1	0	1134	42	6	21100	COL6A1,DAB2IP,ITGB5,NFATC2,PHLDB1,STARD13
GO:BP	smooth muscle cell proliferation	GO:0048659	1	0	142	42	1	21100	APOE
GO:BP	regulation of smooth muscle cell proliferation	GO:0048660	1	0	137	42	1	21100	APOE
GO:BP	negative regulation of smooth muscle cell proliferation	GO:0048662	1	0	52	42	1	21100	APOE
GO:BP	neuron development	GO:0048666	1	0	1108	42	3	21100	APOE,CNTN6,DAB2IP
GO:BP	cell morphogenesis involved in neuron differentiation	GO:0048667	1	0	564	42	2	21100	APOE,CNTN6
GO:BP	axon extension	GO:0048675	1	0	125	42	1	21100	APOE
GO:BP	regulation of biological process	GO:0050789	1	0	12276	42	26	21100	APOE,CACNA2D3,CCND1,CCNYL1,CNTN6,DAB2IP,DNAH11,EIF3C,EVC,GMEB1,HIP1,ING5,ITGB5,MSL1,MTERF2,NFATC2,PHLDB1,RAD51B,SH2B1,SNCA,SPDYE17,STARD13,TOM1L2,ZFP69,ZNF790,ZNF880
GO:BP	generation of neurons	GO:0048699	1	0	1436	42	3	21100	APOE,CNTN6,DAB2IP
GO:BP	system development	GO:0048731	1	0	4313	42	10	21100	APOE,CCND1,CNTN6,DAB2IP,DNAH11,EVC,NFATC2,PTS,SNCA,STARD13
GO:BP	gland development	GO:0048732	1	0	435	42	1	21100	CCND1
GO:BP	mesenchymal cell differentiation	GO:0048762	1	0	235	42	2	21100	DAB2IP,PHLDB1
GO:BP	neuron projection morphogenesis	GO:0048812	1	0	623	42	3	21100	APOE,CNTN6,DAB2IP
GO:BP	artery morphogenesis	GO:0048844	1	0	70	42	1	21100	APOE
GO:BP	anatomical structure development	GO:0048856	1	0	5754	42	14	21100	APOE,CCND1,CNTN6,COL6A1,DAB2IP,DNAH11,EVC,ITGB5,NFATC2,PHLDB1,PTS,RAD51B,SNCA,STARD13
GO:BP	cell projection morphogenesis	GO:0048858	1	0	642	42	3	21100	APOE,CNTN6,DAB2IP
GO:BP	cellular developmental process	GO:0048869	1	0	4184	42	9	21100	APOE,CCND1,CNTN6,COL6A1,DAB2IP,HIP1,ITGB5,NFATC2,PHLDB1
GO:BP	tissue morphogenesis	GO:0048729	1	0	640	42	1	21100	STARD13
GO:BP	regulation of catalytic activity	GO:0050790	1	0	2345	42	8	21100	APOE,CCND1,CCNYL1,DAB2IP,HIP1,SNCA,SPDYE17,STARD13
GO:BP	regulation of developmental process	GO:0050793	1	0	2425	42	5	21100	APOE,CCND1,DAB2IP,NFATC2,PHLDB1
GO:BP	regulation of cellular process	GO:0050794	1	0	11193	42	26	21100	APOE,CACNA2D3,CCND1,CCNYL1,CNTN6,DAB2IP,DNAH11,EIF3C,EVC,GMEB1,HIP1,ING5,ITGB5,MSL1,MTERF2,NFATC2,PHLDB1,RAD51B,SH2B1,SNCA,SPDYE17,STARD13,TOM1L2,ZFP69,ZNF790,ZNF880
GO:BP	cognition	GO:0050890	1	0	305	42	2	21100	APOE,DNAH11
GO:BP	response to stimulus	GO:0050896	1	0	8885	42	19	21100	APOE,CCND1,CCNYL1,CNTN6,COL6A1,DAB2IP,EVC,FER1L6,GMPR,HIP1,ING5,ITGB5,NFATC2,RAD51B,RFTN2,SH2B1,SNCA,STARD13,TOM1L2
GO:BP	regulation of nitric-oxide synthase activity	GO:0050999	1	0	37	42	1	21100	APOE
GO:BP	positive regulation of nitric-oxide synthase activity	GO:0051000	1	0	21	42	1	21100	APOE
GO:BP	actin filament bundle assembly	GO:0051017	1	0	158	42	1	21100	ITGB5
GO:BP	regulation of membrane protein ectodomain proteolysis	GO:0051043	1	0	24	42	1	21100	APOE
GO:BP	positive regulation of membrane protein ectodomain proteolysis	GO:0051044	1	0	16	42	1	21100	APOE
GO:BP	regulation of secretion	GO:0051046	1	0	603	42	2	21100	APOE,SNCA
GO:BP	regulation of body fluid levels	GO:0050878	1	0	392	42	2	21100	APOE,CCND1
GO:BP	positive regulation of secretion	GO:0051047	1	0	303	42	1	21100	SNCA
GO:BP	regulation of transport	GO:0051049	1	0	1724	42	4	21100	APOE,CACNA2D3,HIP1,SNCA
GO:BP	positive regulation of transport	GO:0051050	1	0	896	42	3	21100	APOE,HIP1,SNCA
GO:BP	negative regulation of transport	GO:0051051	1	0	420	42	2	21100	APOE,SNCA
GO:BP	regulation of DNA metabolic process	GO:0051052	1	0	470	42	2	21100	ING5,SH2B1
GO:BP	negative regulation of lipid biosynthetic process	GO:0051055	1	0	53	42	1	21100	APOE
GO:BP	regulation of small GTPase mediated signal transduction	GO:0051056	1	0	307	42	3	21100	APOE,DAB2IP,STARD13
GO:BP	negative regulation of small GTPase mediated signal transduction	GO:0051058	1	0	58	42	1	21100	DAB2IP
GO:BP	regulation of DNA-binding transcription factor activity	GO:0051090	1	0	435	42	1	21100	DAB2IP
GO:BP	negative regulation of secretion	GO:0051048	1	0	160	42	2	21100	APOE,SNCA
GO:BP	maintenance of location in cell	GO:0051651	1	0	222	42	2	21100	APOE,SNCA
GO:BP	nervous system process	GO:0050877	1	0	1487	42	3	21100	APOE,DNAH11,SNCA
GO:BP	positive regulation of cell activation	GO:0050867	1	0	430	42	1	21100	NFATC2
GO:BP	regulation of behavior	GO:0050795	1	0	72	42	1	21100	APOE
GO:BP	ion homeostasis	GO:0050801	1	0	610	42	2	21100	APOE,SNCA
GO:BP	regulation of synapse structure or activity	GO:0050803	1	0	212	42	3	21100	APOE,DAB2IP,SNCA
GO:BP	modulation of chemical synaptic transmission	GO:0050804	1	0	441	42	2	21100	APOE,SNCA
GO:BP	positive regulation of synaptic transmission	GO:0050806	1	0	167	42	2	21100	APOE,SNCA
GO:BP	regulation of synapse organization	GO:0050807	1	0	206	42	3	21100	APOE,DAB2IP,SNCA
GO:BP	synapse organization	GO:0050808	1	0	424	42	3	21100	APOE,DAB2IP,SNCA
GO:BP	regulation of steroid biosynthetic process	GO:0050810	1	0	66	42	1	21100	APOE
GO:BP	positive regulation of B cell activation	GO:0050871	1	0	151	42	1	21100	NFATC2
GO:BP	regulation of acyl-CoA biosynthetic process	GO:0050812	1	0	5	42	1	21100	SNCA
GO:BP	regulation of coagulation	GO:0050818	1	0	72	42	1	21100	APOE
GO:BP	negative regulation of coagulation	GO:0050819	1	0	52	42	1	21100	APOE
GO:BP	protein stabilization	GO:0050821	1	0	191	42	1	21100	HIP1
GO:BP	antigen receptor-mediated signaling pathway	GO:0050851	1	0	261	42	1	21100	NFATC2
GO:BP	B cell receptor signaling pathway	GO:0050853	1	0	128	42	1	21100	NFATC2
GO:BP	regulation of B cell activation	GO:0050864	1	0	198	42	1	21100	NFATC2
GO:BP	regulation of cell activation	GO:0050865	1	0	671	42	3	21100	APOE,NFATC2,SNCA
GO:BP	negative regulation of cell activation	GO:0050866	1	0	211	42	1	21100	APOE
GO:BP	coagulation	GO:0050817	1	0	231	42	1	21100	APOE
GO:BP	toxin transport	GO:1901998	1	0	41	42	1	21100	ANTXR2
GO:BP	regulation of amyloid-beta formation	GO:1902003	1	0	35	42	1	21100	APOE
GO:BP	regulation of mRNA binding	GO:1902415	1	0	9	42	1	21100	EIF3C
GO:BP	regulation of reactive oxygen species metabolic process	GO:2000377	1	0	140	42	1	21100	SNCA
GO:BP	positive regulation of reactive oxygen species metabolic process	GO:2000379	1	0	68	42	1	21100	SNCA
GO:BP	regulation of peroxidase activity	GO:2000468	1	0	4	42	1	21100	SNCA
GO:BP	positive regulation of peroxidase activity	GO:2000470	1	0	2	42	1	21100	SNCA
GO:BP	regulation of platelet-derived growth factor receptor-beta signaling pathway	GO:2000586	1	0	8	42	1	21100	HIP1
GO:BP	positive regulation of platelet-derived growth factor receptor-beta signaling pathway	GO:2000588	1	0	3	42	1	21100	HIP1
GO:BP	regulation of receptor catabolic process	GO:2000644	1	0	11	42	1	21100	APOE
GO:BP	positive regulation of receptor catabolic process	GO:2000646	1	0	7	42	1	21100	APOE
GO:BP	regulation of peptidyl-lysine acetylation	GO:2000756	1	0	71	42	1	21100	SNCA
GO:BP	negative regulation of peptidyl-lysine acetylation	GO:2000757	1	0	21	42	1	21100	SNCA
GO:BP	regulation of behavioral fear response	GO:2000822	1	0	8	42	1	21100	APOE
GO:BP	positive regulation of cysteine-type endopeptidase activity	GO:2001056	1	0	145	42	2	21100	HIP1,SNCA
GO:BP	regulation of phospholipid transport	GO:2001138	1	0	15	42	1	21100	APOE
GO:BP	positive regulation of phospholipid transport	GO:2001140	1	0	14	42	1	21100	APOE
GO:BP	regulation of RNA biosynthetic process	GO:2001141	1	0	3461	42	12	21100	APOE,CCND1,DAB2IP,GMEB1,ING5,MSL1,MTERF2,NFATC2,SNCA,ZFP69,ZNF790,ZNF880
GO:BP	basement membrane assembly involved in embryonic body morphogenesis	GO:2001197	1	0	5	42	1	21100	PHLDB1
GO:BP	regulation of neuron migration	GO:2001222	1	0	42	42	1	21100	DAB2IP
GO:BP	regulation of hydrogen peroxide catabolic process	GO:2000295	1	0	3	42	1	21100	SNCA
GO:BP	regulation of DNA biosynthetic process	GO:2000278	1	0	124	42	2	21100	ING5,SH2B1
GO:BP	negative regulation of blood vessel morphogenesis	GO:2000181	1	0	104	42	1	21100	DAB2IP
GO:BP	positive regulation of cell motility	GO:2000147	1	0	547	42	1	21100	DAB2IP
GO:BP	positive regulation of response to endoplasmic reticulum stress	GO:1905898	1	0	36	42	1	21100	DAB2IP
GO:BP	regulation of amyloid fibril formation	GO:1905906	1	0	15	42	1	21100	APOE
GO:BP	negative regulation of amyloid fibril formation	GO:1905907	1	0	12	42	1	21100	APOE
GO:BP	positive regulation of amyloid fibril formation	GO:1905908	1	0	4	42	1	21100	APOE
GO:BP	regulation of lipid localization	GO:1905952	1	0	164	42	1	21100	APOE
GO:BP	positive regulation of lipid localization	GO:1905954	1	0	108	42	1	21100	APOE
GO:BP	amyloid fibril formation	GO:1990000	1	0	33	42	1	21100	APOE
GO:BP	neuron projection extension	GO:1990138	1	0	173	42	1	21100	APOE
GO:BP	positive regulation of neuron migration	GO:2001224	1	0	16	42	1	21100	DAB2IP
GO:BP	lipid transport across blood-brain barrier	GO:1990379	1	0	6	42	1	21100	APOE
GO:BP	regulation of multicellular organismal development	GO:2000026	1	0	1345	42	3	21100	CCND1,DAB2IP,PHLDB1
GO:BP	regulation of G1/S transition of mitotic cell cycle	GO:2000045	1	0	140	42	1	21100	CCND1
GO:BP	regulation of cellular macromolecule biosynthetic process	GO:2000112	1	0	483	42	1	21100	EIF3C
GO:BP	regulation of cysteine-type endopeptidase activity	GO:2000116	1	0	228	42	2	21100	HIP1,SNCA
GO:BP	negative regulation of cysteine-type endopeptidase activity	GO:2000117	1	0	83	42	1	21100	SNCA
GO:BP	negative regulation of G1/S transition of mitotic cell cycle	GO:2000134	1	0	74	42	1	21100	CCND1
GO:BP	regulation of cell motility	GO:2000145	1	0	952	42	3	21100	APOE,DAB2IP,STARD13
GO:BP	negative regulation of cell motility	GO:2000146	1	0	281	42	3	21100	APOE,DAB2IP,STARD13
GO:BP	cellular detoxification	GO:1990748	1	0	110	42	1	21100	APOE
GO:BP	regulation of response to endoplasmic reticulum stress	GO:1905897	1	0	83	42	1	21100	DAB2IP
GO:BP	regulation of apoptotic signaling pathway	GO:2001233	1	0	358	42	2	21100	DAB2IP,ING5
GO:BP	positive regulation of apoptotic signaling pathway	GO:2001235	1	0	128	42	2	21100	DAB2IP,ING5
GO:BP	regulation of cellular response to very-low-density lipoprotein particle stimulus	GO:1905890	1	0	1	42	1	21100	APOE
GO:BP	positive regulation of heparan sulfate proteoglycan binding	GO:1905860	1	0	1	42	1	21100	APOE
GO:BP	regulation of heparan sulfate proteoglycan binding	GO:1905858	1	0	1	42	1	21100	APOE
GO:BP	regulation of dendritic spine maintenance	GO:1902950	1	0	10	42	1	21100	APOE
GO:BP	positive regulation of dendritic spine maintenance	GO:1902952	1	0	3	42	1	21100	APOE
GO:BP	regulation of mitochondrial electron transport, NADH to ubiquinone	GO:1902956	1	0	5	42	1	21100	SNCA
GO:BP	negative regulation of mitochondrial electron transport, NADH to ubiquinone	GO:1902957	1	0	2	42	1	21100	SNCA
GO:BP	regulation of amyloid precursor protein catabolic process	GO:1902991	1	0	41	42	1	21100	APOE
GO:BP	negative regulation of amyloid precursor protein catabolic process	GO:1902992	1	0	21	42	1	21100	APOE
GO:BP	regulation of phospholipid efflux	GO:1902994	1	0	4	42	1	21100	APOE
GO:BP	positive regulation of phospholipid efflux	GO:1902995	1	0	4	42	1	21100	APOE
GO:BP	regulation of lipid transport across blood-brain barrier	GO:1903000	1	0	1	42	1	21100	APOE
GO:BP	positive regulation of lipid transport across blood-brain barrier	GO:1903002	1	0	1	42	1	21100	APOE
GO:BP	regulation of response to wounding	GO:1903034	1	0	159	42	1	21100	APOE
GO:BP	negative regulation of response to wounding	GO:1903035	1	0	87	42	1	21100	APOE
GO:BP	meiotic cell cycle process	GO:1903046	1	0	207	42	1	21100	RAD51B
GO:BP	mitotic cell cycle process	GO:1903047	1	0	755	42	4	21100	CCND1,RAD51B,SH2B1,TOM1L2
GO:BP	regulation of proteolysis involved in cellular protein catabolic process	GO:1903050	1	0	229	42	2	21100	APOE,DAB2IP
GO:BP	positive regulation of proteolysis involved in cellular protein catabolic process	GO:1903052	1	0	136	42	1	21100	DAB2IP
GO:BP	regulation of extracellular matrix organization	GO:1903053	1	0	47	42	1	21100	PHLDB1
GO:BP	positive regulation of alcohol biosynthetic process	GO:1902932	1	0	25	42	1	21100	SNCA
GO:BP	negative regulation of alcohol biosynthetic process	GO:1902931	1	0	13	42	1	21100	APOE
GO:BP	regulation of alcohol biosynthetic process	GO:1902930	1	0	47	42	2	21100	APOE,SNCA
GO:BP	positive regulation of supramolecular fiber organization	GO:1902905	1	0	177	42	1	21100	APOE
GO:BP	positive regulation of mRNA binding	GO:1902416	1	0	7	42	1	21100	EIF3C
GO:BP	negative regulation of amyloid-beta formation	GO:1902430	1	0	18	42	1	21100	APOE
GO:BP	regulation of intracellular signal transduction	GO:1902531	1	0	1691	42	4	21100	APOE,DAB2IP,HIP1,STARD13
GO:BP	negative regulation of intracellular signal transduction	GO:1902532	1	0	508	42	2	21100	APOE,DAB2IP
GO:BP	positive regulation of intracellular signal transduction	GO:1902533	1	0	975	42	3	21100	APOE,DAB2IP,HIP1
GO:BP	regulation of cellular response to vascular endothelial growth factor stimulus	GO:1902547	1	0	23	42	1	21100	DAB2IP
GO:BP	negative regulation of cellular response to vascular endothelial growth factor stimulus	GO:1902548	1	0	13	42	1	21100	DAB2IP
GO:BP	secondary alcohol metabolic process	GO:1902652	1	0	147	42	1	21100	APOE
GO:BP	positive regulation of extracellular matrix organization	GO:1903055	1	0	26	42	1	21100	PHLDB1
GO:BP	secondary alcohol biosynthetic process	GO:1902653	1	0	53	42	1	21100	APOE
GO:BP	positive regulation of RNA biosynthetic process	GO:1902680	1	0	1642	42	6	21100	APOE,DAB2IP,GMEB1,ING5,MSL1,NFATC2
GO:BP	regulation of cell cycle G2/M phase transition	GO:1902749	1	0	129	42	2	21100	CCND1,RAD51B
GO:BP	positive regulation of cell cycle G2/M phase transition	GO:1902751	1	0	31	42	2	21100	CCND1,RAD51B
GO:BP	regulation of cell cycle G1/S phase transition	GO:1902806	1	0	168	42	1	21100	CCND1
GO:BP	negative regulation of cell cycle G1/S phase transition	GO:1902807	1	0	82	42	1	21100	CCND1
GO:BP	positive regulation of cell cycle G1/S phase transition	GO:1902808	1	0	58	42	1	21100	CCND1
GO:BP	regulation of supramolecular fiber organization	GO:1902903	1	0	374	42	2	21100	APOE,SNCA
GO:BP	negative regulation of supramolecular fiber organization	GO:1902904	1	0	167	42	2	21100	APOE,SNCA
GO:BP	negative regulation of RNA biosynthetic process	GO:1902679	1	0	1297	42	5	21100	CCND1,DAB2IP,NFATC2,SNCA,ZFP69
GO:BP	regulation of calcium ion transmembrane transport	GO:1903169	1	0	168	42	1	21100	SNCA
GO:BP	regulation of glutathione peroxidase activity	GO:1903282	1	0	2	42	1	21100	SNCA
GO:BP	positive regulation of glutathione peroxidase activity	GO:1903284	1	0	1	42	1	21100	SNCA
GO:BP	regulation of cation transmembrane transport	GO:1904062	1	0	358	42	1	21100	SNCA
GO:BP	positive regulation of cation transmembrane transport	GO:1904064	1	0	157	42	1	21100	SNCA
GO:BP	regulation of basement membrane assembly involved in embryonic body morphogenesis	GO:1904259	1	0	5	42	1	21100	PHLDB1
GO:BP	positive regulation of basement membrane assembly involved in embryonic body morphogenesis	GO:1904261	1	0	5	42	1	21100	PHLDB1
GO:BP	positive regulation of calcium ion transmembrane transport	GO:1904427	1	0	82	42	1	21100	SNCA
GO:BP	regulation of chaperone-mediated autophagy	GO:1904714	1	0	8	42	1	21100	SNCA
GO:BP	negative regulation of chaperone-mediated autophagy	GO:1904715	1	0	3	42	1	21100	SNCA
GO:BP	negative regulation of establishment of protein localization	GO:1904950	1	0	121	42	1	21100	APOE
GO:BP	regulation of cyclin-dependent protein kinase activity	GO:1904029	1	0	116	42	3	21100	CCND1,CCNYL1,SPDYE17
GO:BP	regulation of vascular associated smooth muscle cell differentiation	GO:1905063	1	0	15	42	1	21100	NFATC2
GO:BP	cell surface receptor signaling pathway involved in cell-cell signaling	GO:1905114	1	0	571	42	5	21100	APOE,CCND1,CCNYL1,DAB2IP,SNCA
GO:BP	regulation of RNA binding	GO:1905214	1	0	12	42	1	21100	EIF3C
GO:BP	positive regulation of RNA binding	GO:1905216	1	0	8	42	1	21100	EIF3C
GO:BP	regulation of mitochondrial ATP synthesis coupled electron transport	GO:1905446	1	0	6	42	1	21100	SNCA
GO:BP	negative regulation of mitochondrial ATP synthesis coupled electron transport	GO:1905447	1	0	2	42	1	21100	SNCA
GO:BP	regulation of presynapse assembly	GO:1905606	1	0	34	42	1	21100	SNCA
GO:BP	regulation of heparan sulfate binding	GO:1905853	1	0	1	42	1	21100	APOE
GO:BP	positive regulation of heparan sulfate binding	GO:1905855	1	0	1	42	1	21100	APOE
GO:BP	negative regulation of vascular associated smooth muscle cell differentiation	GO:1905064	1	0	8	42	1	21100	NFATC2
GO:BP	epithelial cell apoptotic process	GO:1904019	1	0	113	42	1	21100	DAB2IP
GO:BP	regulation of IRE1-mediated unfolded protein response	GO:1903894	1	0	15	42	1	21100	DAB2IP
GO:BP	positive regulation of hydrogen peroxide catabolic process	GO:1903285	1	0	1	42	1	21100	SNCA
GO:BP	regulation of cellular protein catabolic process	GO:1903362	1	0	264	42	2	21100	APOE,DAB2IP
GO:BP	negative regulation of cellular protein catabolic process	GO:1903363	1	0	80	42	1	21100	DAB2IP
GO:BP	positive regulation of cellular protein catabolic process	GO:1903364	1	0	158	42	2	21100	APOE,DAB2IP
GO:BP	regulation of fear response	GO:1903365	1	0	9	42	1	21100	APOE
GO:BP	reactive oxygen species biosynthetic process	GO:1903409	1	0	55	42	1	21100	SNCA
GO:BP	regulation of synaptic vesicle recycling	GO:1903421	1	0	20	42	1	21100	SNCA
GO:BP	regulation of reactive oxygen species biosynthetic process	GO:1903426	1	0	42	42	1	21100	SNCA
GO:BP	positive regulation of IRE1-mediated unfolded protein response	GO:1903896	1	0	8	42	1	21100	DAB2IP
GO:BP	regulation of nucleic acid-templated transcription	GO:1903506	1	0	3452	42	12	21100	APOE,CCND1,DAB2IP,GMEB1,ING5,MSL1,MTERF2,NFATC2,SNCA,ZFP69,ZNF790,ZNF880
GO:BP	positive regulation of nucleic acid-templated transcription	GO:1903508	1	0	1636	42	6	21100	APOE,DAB2IP,GMEB1,ING5,MSL1,NFATC2
GO:BP	regulation of secretion by cell	GO:1903530	1	0	547	42	2	21100	APOE,SNCA
GO:BP	negative regulation of secretion by cell	GO:1903531	1	0	137	42	2	21100	APOE,SNCA
GO:BP	positive regulation of secretion by cell	GO:1903532	1	0	275	42	1	21100	SNCA
GO:BP	regulation of ATP metabolic process	GO:1903578	1	0	83	42	1	21100	SNCA
GO:BP	negative regulation of ATP metabolic process	GO:1903579	1	0	27	42	1	21100	SNCA
GO:BP	regulation of aerobic respiration	GO:1903715	1	0	30	42	1	21100	SNCA
GO:BP	negative regulation of protein localization	GO:1903828	1	0	193	42	1	21100	APOE
GO:BP	negative regulation of nucleic acid-templated transcription	GO:1903507	1	0	1295	42	5	21100	CCND1,DAB2IP,NFATC2,SNCA,ZFP69
GO:BP	positive regulation of JUN kinase activity	GO:0043507	1	0	42	42	1	21100	DAB2IP
GO:BP	regulation of JUN kinase activity	GO:0043506	1	0	59	42	1	21100	DAB2IP
GO:BP	regulation of generation of precursor metabolites and energy	GO:0043467	1	0	130	42	1	21100	SNCA
GO:BP	regulation of carbohydrate metabolic process	GO:0006109	1	0	179	42	1	21100	SNCA
GO:BP	oxidative phosphorylation	GO:0006119	1	0	142	42	1	21100	SNCA
GO:BP	mitochondrial electron transport, NADH to ubiquinone	GO:0006120	1	0	51	42	1	21100	SNCA
GO:BP	nucleobase-containing compound metabolic process	GO:0006139	1	0	7998	42	15	21100	APOE,CCND1,DAB2IP,GMEB1,GMPR,ING5,MSL1,MTERF2,NFATC2,RAD51B,SH2B1,SNCA,ZFP69,ZNF790,ZNF880
GO:BP	regulation of nucleotide metabolic process	GO:0006140	1	0	84	42	1	21100	SNCA
GO:BP	purine nucleobase metabolic process	GO:0006144	1	0	19	42	1	21100	GMPR
GO:BP	purine nucleotide metabolic process	GO:0006163	1	0	391	42	2	21100	GMPR,SNCA
GO:BP	purine nucleotide biosynthetic process	GO:0006164	1	0	190	42	1	21100	SNCA
GO:BP	DNA metabolic process	GO:0006259	1	0	1023	42	3	21100	ING5,RAD51B,SH2B1
GO:BP	DNA replication	GO:0006260	1	0	309	42	1	21100	ING5
GO:BP	regulation of DNA replication	GO:0006275	1	0	131	42	1	21100	ING5
GO:BP	DNA repair	GO:0006281	1	0	537	42	1	21100	RAD51B
GO:BP	double-strand break repair	GO:0006302	1	0	273	42	1	21100	RAD51B
GO:BP	DNA recombination	GO:0006310	1	0	321	42	1	21100	RAD51B
GO:BP	chromatin organization	GO:0006325	1	0	626	42	2	21100	ING5,MSL1
GO:BP	transcription, DNA-templated	GO:0006351	1	0	3579	42	12	21100	APOE,CCND1,DAB2IP,GMEB1,ING5,MSL1,MTERF2,NFATC2,SNCA,ZFP69,ZNF790,ZNF880
GO:BP	DNA-templated transcription, termination	GO:0006353	1	0	26	42	1	21100	MTERF2
GO:BP	generation of precursor metabolites and energy	GO:0006091	1	0	501	42	1	21100	SNCA
GO:BP	organic acid metabolic process	GO:0006082	1	0	988	42	3	21100	PTS,SNCA,UEVLD
GO:BP	alcohol metabolic process	GO:0006066	1	0	365	42	3	21100	APOE,PTS,SNCA
GO:BP	carbohydrate metabolic process	GO:0005975	1	0	590	42	1	21100	SNCA
GO:BP	immune response-regulating signaling pathway	GO:0002764	1	0	497	42	2	21100	DAB2IP,NFATC2
GO:BP	immune response-regulating cell surface receptor signaling pathway	GO:0002768	1	0	344	42	1	21100	NFATC2
GO:BP	regulation of response to biotic stimulus	GO:0002831	1	0	364	42	1	21100	APOE
GO:BP	developmental process involved in reproduction	GO:0003006	1	0	1013	42	1	21100	CCND1
GO:BP	heart morphogenesis	GO:0003007	1	0	252	42	1	21100	DNAH11
GO:BP	system process	GO:0003008	1	0	2235	42	3	21100	APOE,DNAH11,SNCA
GO:BP	circulatory system process	GO:0003013	1	0	587	42	1	21100	APOE
GO:BP	vascular process in circulatory system	GO:0003018	1	0	260	42	1	21100	APOE
GO:BP	regulation of transcription, DNA-templated	GO:0006355	1	0	3451	42	12	21100	APOE,CCND1,DAB2IP,GMEB1,ING5,MSL1,MTERF2,NFATC2,SNCA,ZFP69,ZNF790,ZNF880
GO:BP	endothelium development	GO:0003158	1	0	126	42	1	21100	STARD13
GO:BP	cardiac chamber development	GO:0003205	1	0	168	42	1	21100	DNAH11
GO:BP	cardiac chamber morphogenesis	GO:0003206	1	0	124	42	1	21100	DNAH11
GO:BP	cardiac septum development	GO:0003279	1	0	106	42	1	21100	DNAH11
GO:BP	cilium movement	GO:0003341	1	0	191	42	1	21100	DNAH11
GO:BP	epithelial cilium movement involved in extracellular fluid movement	GO:0003351	1	0	41	42	1	21100	DNAH11
GO:BP	regulation of cilium movement	GO:0003352	1	0	42	42	1	21100	DNAH11
GO:BP	regulation of cilium beat frequency	GO:0003356	1	0	16	42	1	21100	DNAH11
GO:BP	endochondral bone growth	GO:0003416	1	0	28	42	1	21100	EVC
GO:BP	morphogenesis of an endothelium	GO:0003159	1	0	18	42	1	21100	STARD13
GO:BP	immune response-activating signal transduction	GO:0002757	1	0	314	42	1	21100	NFATC2
GO:BP	regulation of transcription by RNA polymerase II	GO:0006357	1	0	2559	42	8	21100	CCND1,DAB2IP,GMEB1,NFATC2,SNCA,ZFP69,ZNF790,ZNF880
GO:BP	mitochondrial transcription	GO:0006390	1	0	17	42	1	21100	MTERF2
GO:BP	acylglycerol metabolic process	GO:0006639	1	0	131	42	1	21100	APOE
GO:BP	triglyceride metabolic process	GO:0006641	1	0	103	42	1	21100	APOE
GO:BP	phospholipid metabolic process	GO:0006644	1	0	393	42	2	21100	PLBD2,SNCA
GO:BP	steroid biosynthetic process	GO:0006694	1	0	170	42	1	21100	APOE
GO:BP	cholesterol biosynthetic process	GO:0006695	1	0	53	42	1	21100	APOE
GO:BP	steroid catabolic process	GO:0006706	1	0	26	42	1	21100	APOE
GO:BP	cholesterol catabolic process	GO:0006707	1	0	11	42	1	21100	APOE
GO:BP	cellular aromatic compound metabolic process	GO:0006725	1	0	8224	42	16	21100	APOE,CCND1,DAB2IP,GMEB1,GMPR,ING5,MSL1,MTERF2,NFATC2,PTS,RAD51B,SH2B1,SNCA,ZFP69,ZNF790,ZNF880
GO:BP	tetrahydrobiopterin biosynthetic process	GO:0006729	1	0	7	42	1	21100	PTS
GO:BP	nucleoside phosphate metabolic process	GO:0006753	1	0	495	42	2	21100	GMPR,SNCA
GO:BP	sulfur compound metabolic process	GO:0006790	1	0	343	42	1	21100	SNCA
GO:BP	phosphorus metabolic process	GO:0006793	1	0	2803	42	8	21100	APOE,CCND1,CCNYL1,DAB2IP,GMPR,PLBD2,SNCA,SPDYE17
GO:BP	phosphate-containing compound metabolic process	GO:0006796	1	0	2781	42	8	21100	APOE,CCND1,CCNYL1,DAB2IP,GMPR,PLBD2,SNCA,SPDYE17
GO:BP	nitrogen compound metabolic process	GO:0006807	1	0	12153	42	25	21100	APOE,CCND1,CCNYL1,DAB2IP,EIF3C,GMEB1,GMPR,HIP1,ING5,MRPL42,MSL1,MTERF2,NFATC2,PTS,RAD51B,RPN1,RPSAP58,SH2B1,SNCA,SPDYE17,UEVLD,USE1,ZFP69,ZNF790,ZNF880
GO:BP	transport	GO:0006810	1	0	4742	42	15	21100	ANO10,ANTXR2,APOE,CACNA2D3,CCND1,DNAH11,HEATR5A,HIP1,RFTN2,SNCA,TMEM63A,TOM1L2,TRAPPC10,UEVLD,USE1
GO:BP	ion transport	GO:0006811	1	0	1551	42	4	21100	ANO10,CACNA2D3,SNCA,TMEM63A
GO:BP	cation transport	GO:0006812	1	0	1173	42	4	21100	ANO10,CACNA2D3,SNCA,TMEM63A
GO:BP	neutral lipid metabolic process	GO:0006638	1	0	132	42	2	21100	APOE,SNCA
GO:BP	acyl-CoA metabolic process	GO:0006637	1	0	92	42	1	21100	SNCA
GO:BP	fatty acid metabolic process	GO:0006631	1	0	392	42	1	21100	SNCA
GO:BP	lipid metabolic process	GO:0006629	1	0	1392	42	5	21100	APOE,DAB2IP,PLBD2,SNCA,ZFP69
GO:BP	termination of mitochondrial transcription	GO:0006393	1	0	2	42	1	21100	MTERF2
GO:BP	RNA localization	GO:0006403	1	0	199	42	1	21100	RFTN2
GO:BP	translation	GO:0006412	1	0	707	42	3	21100	EIF3C,MRPL42,RPSAP58
GO:BP	translational initiation	GO:0006413	1	0	129	42	1	21100	EIF3C
GO:BP	regulation of translation	GO:0006417	1	0	393	42	1	21100	EIF3C
GO:BP	cellular protein modification process	GO:0006464	1	0	3719	42	10	21100	APOE,CCND1,CCNYL1,DAB2IP,ING5,MSL1,RPN1,SNCA,SPDYE17,UEVLD
GO:BP	protein phosphorylation	GO:0006468	1	0	1587	42	6	21100	APOE,CCND1,CCNYL1,DAB2IP,SNCA,SPDYE17
GO:BP	negative regulation of protein kinase activity	GO:0006469	1	0	203	42	3	21100	APOE,DAB2IP,SNCA
GO:BP	transcription by RNA polymerase II	GO:0006366	1	0	2653	42	8	21100	CCND1,DAB2IP,GMEB1,NFATC2,SNCA,ZFP69,ZNF790,ZNF880
GO:BP	protein acetylation	GO:0006473	1	0	219	42	3	21100	ING5,MSL1,SNCA
GO:BP	protein glycosylation	GO:0006486	1	0	229	42	1	21100	RPN1
GO:BP	protein N-linked glycosylation	GO:0006487	1	0	73	42	1	21100	RPN1
GO:BP	proteolysis	GO:0006508	1	0	1787	42	4	21100	APOE,DAB2IP,HIP1,SNCA
GO:BP	membrane protein ectodomain proteolysis	GO:0006509	1	0	44	42	1	21100	APOE
GO:BP	peptide metabolic process	GO:0006518	1	0	894	42	4	21100	APOE,EIF3C,MRPL42,RPSAP58
GO:BP	cellular amino acid metabolic process	GO:0006520	1	0	313	42	1	21100	PTS
GO:BP	cellular biogenic amine metabolic process	GO:0006576	1	0	104	42	1	21100	SNCA
GO:BP	catecholamine metabolic process	GO:0006584	1	0	58	42	1	21100	SNCA
GO:BP	internal protein amino acid acetylation	GO:0006475	1	0	179	42	3	21100	ING5,MSL1,SNCA
GO:BP	positive regulation of leukocyte activation	GO:0002696	1	0	415	42	1	21100	NFATC2
GO:BP	regulation of leukocyte activation	GO:0002694	1	0	620	42	2	21100	NFATC2,SNCA
GO:BP	positive regulation of immune system process	GO:0002684	1	0	936	42	1	21100	NFATC2
GO:BP	response to reactive oxygen species	GO:0000302	1	0	193	42	1	21100	APOE
GO:BP	re-entry into mitotic cell cycle	GO:0000320	1	0	2	42	1	21100	CCND1
GO:BP	double-strand break repair via homologous recombination	GO:0000724	1	0	164	42	1	21100	RAD51B
GO:BP	recombinational repair	GO:0000725	1	0	166	42	1	21100	RAD51B
GO:BP	syncytium formation by plasma membrane fusion	GO:0000768	1	0	59	42	1	21100	NFATC2
GO:BP	cell morphogenesis	GO:0000902	1	0	1012	42	3	21100	APOE,CNTN6,DAB2IP
GO:BP	cell morphogenesis involved in differentiation	GO:0000904	1	0	722	42	2	21100	APOE,CNTN6
GO:BP	mitochondrial RNA metabolic process	GO:0000959	1	0	50	42	1	21100	MTERF2
GO:BP	response to acid chemical	GO:0001101	1	0	134	42	1	21100	COL6A1
GO:BP	skeletal system development	GO:0001501	1	0	535	42	1	21100	EVC
GO:BP	ossification	GO:0001503	1	0	413	42	1	21100	COL6A1
GO:BP	neurotransmitter uptake	GO:0001504	1	0	42	42	1	21100	SNCA
GO:BP	regulation of neurotransmitter levels	GO:0001505	1	0	218	42	1	21100	SNCA
GO:BP	angiogenesis	GO:0001525	1	0	521	42	2	21100	DAB2IP,STARD13
GO:BP	cilium or flagellum-dependent cell motility	GO:0001539	1	0	153	42	1	21100	DNAH11
GO:BP	regulation of cell growth	GO:0001558	1	0	425	42	2	21100	APOE,ING5
GO:BP	blood vessel development	GO:0001568	1	0	700	42	3	21100	APOE,DAB2IP,STARD13
GO:BP	nuclear division	GO:0000280	1	0	454	42	3	21100	RAD51B,SH2B1,TOM1L2
GO:BP	mitotic cell cycle	GO:0000278	1	0	906	42	4	21100	CCND1,RAD51B,SH2B1,TOM1L2
GO:BP	microtubule cytoskeleton organization	GO:0000226	1	0	630	42	2	21100	PHLDB1,SNCA
GO:BP	MAPK cascade	GO:0000165	1	0	788	42	2	21100	APOE,DAB2IP
GO:BP	osteoblast differentiation	GO:0001649	1	0	229	42	1	21100	COL6A1
GO:BP	reproduction	GO:0000003	1	0	1527	42	3	21100	CCND1,DNAH11,RAD51B
GO:BP	cell cycle checkpoint signaling	GO:0000075	1	0	175	42	1	21100	CCND1
GO:BP	DNA damage checkpoint signaling	GO:0000077	1	0	119	42	1	21100	CCND1
GO:BP	regulation of cyclin-dependent protein serine/threonine kinase activity	GO:0000079	1	0	113	42	3	21100	CCND1,CCNYL1,SPDYE17
GO:BP	G1/S transition of mitotic cell cycle	GO:0000082	1	0	205	42	1	21100	CCND1
GO:BP	G2/M transition of mitotic cell cycle	GO:0000086	1	0	161	42	2	21100	CCND1,RAD51B
GO:BP	negative regulation of transcription by RNA polymerase II	GO:0000122	1	0	941	42	5	21100	CCND1,DAB2IP,NFATC2,SNCA,ZFP69
GO:BP	behavioral fear response	GO:0001662	1	0	35	42	1	21100	APOE
GO:BP	ameboidal-type cell migration	GO:0001667	1	0	418	42	3	21100	APOE,DAB2IP,STARD13
GO:BP	in utero embryonic development	GO:0001701	1	0	394	42	1	21100	RAD51B
GO:BP	synaptic transmission, dopaminergic	GO:0001963	1	0	27	42	1	21100	SNCA
GO:BP	morphogenesis of an epithelium	GO:0002009	1	0	535	42	1	21100	STARD13
GO:BP	response to dietary excess	GO:0002021	1	0	30	42	1	21100	APOE
GO:BP	sprouting angiogenesis	GO:0002040	1	0	125	42	1	21100	STARD13
GO:BP	cell migration involved in sprouting angiogenesis	GO:0002042	1	0	54	42	1	21100	STARD13
GO:BP	regulation of oxidative phosphorylation	GO:0002082	1	0	21	42	1	21100	SNCA
GO:BP	cytoplasmic translation	GO:0002181	1	0	157	42	1	21100	EIF3C
GO:BP	cytoplasmic translational initiation	GO:0002183	1	0	37	42	1	21100	EIF3C
GO:BP	positive regulation of neurotransmitter secretion	GO:0001956	1	0	17	42	1	21100	SNCA
GO:BP	behavioral defense response	GO:0002209	1	0	36	42	1	21100	APOE
GO:BP	toll-like receptor signaling pathway	GO:0002224	1	0	120	42	1	21100	DAB2IP
GO:BP	response to molecule of bacterial origin	GO:0002237	1	0	342	42	2	21100	DAB2IP,SNCA
GO:BP	activation of immune response	GO:0002253	1	0	400	42	1	21100	NFATC2
GO:BP	leukocyte activation involved in inflammatory response	GO:0002269	1	0	48	42	1	21100	SNCA
GO:BP	myeloid leukocyte activation	GO:0002274	1	0	229	42	1	21100	SNCA
GO:BP	immune system process	GO:0002376	1	0	2781	42	4	21100	APOE,DAB2IP,NFATC2,SNCA
GO:BP	immune response-activating cell surface receptor signaling pathway	GO:0002429	1	0	314	42	1	21100	NFATC2
GO:BP	regulation of immune system process	GO:0002682	1	0	1442	42	4	21100	APOE,DAB2IP,NFATC2,SNCA
GO:BP	pattern recognition receptor signaling pathway	GO:0002221	1	0	173	42	1	21100	DAB2IP
GO:BP	vasculature development	GO:0001944	1	0	731	42	4	21100	APOE,DAB2IP,NFATC2,STARD13
GO:BP	negative regulation of endothelial cell proliferation	GO:0001937	1	0	43	42	1	21100	APOE
GO:BP	formation of primary germ layer	GO:0001704	1	0	121	42	2	21100	COL6A1,ITGB5
GO:BP	endoderm formation	GO:0001706	1	0	55	42	2	21100	COL6A1,ITGB5
GO:BP	formation of cytoplasmic translation initiation complex	GO:0001732	1	0	16	42	1	21100	EIF3C
GO:BP	neuron migration	GO:0001764	1	0	164	42	1	21100	DAB2IP
GO:BP	microglial cell activation	GO:0001774	1	0	45	42	1	21100	SNCA
GO:BP	cell activation	GO:0001775	1	0	1094	42	3	21100	APOE,NFATC2,SNCA
GO:BP	blastocyst development	GO:0001824	1	0	114	42	1	21100	RAD51B
GO:BP	blastocyst growth	GO:0001832	1	0	21	42	1	21100	RAD51B
GO:BP	postsynaptic membrane organization	GO:0001941	1	0	37	42	1	21100	APOE
GO:BP	epithelial to mesenchymal transition	GO:0001837	1	0	154	42	2	21100	DAB2IP,PHLDB1
GO:BP	liver development	GO:0001889	1	0	134	42	1	21100	CCND1
GO:BP	regulation of receptor recycling	GO:0001919	1	0	22	42	1	21100	SNCA
GO:BP	positive regulation of receptor recycling	GO:0001921	1	0	12	42	1	21100	SNCA
GO:BP	regulation of protein phosphorylation	GO:0001932	1	0	1097	42	6	21100	APOE,CCND1,CCNYL1,DAB2IP,SNCA,SPDYE17
GO:BP	negative regulation of protein phosphorylation	GO:0001933	1	0	321	42	3	21100	APOE,DAB2IP,SNCA
GO:BP	positive regulation of protein phosphorylation	GO:0001934	1	0	735	42	5	21100	CCND1,CCNYL1,DAB2IP,SNCA,SPDYE17
GO:BP	endothelial cell proliferation	GO:0001935	1	0	152	42	1	21100	APOE
GO:BP	regulation of endothelial cell proliferation	GO:0001936	1	0	134	42	1	21100	APOE
GO:BP	receptor recycling	GO:0001881	1	0	33	42	1	21100	SNCA
GO:BP	calcium ion transport	GO:0006816	1	0	423	42	2	21100	CACNA2D3,SNCA
GO:BP	anion transport	GO:0006820	1	0	516	42	2	21100	ANO10,SNCA
GO:BP	chloride transport	GO:0006821	1	0	109	42	1	21100	ANO10
GO:BP	dicarboxylic acid transport	GO:0006835	1	0	90	42	1	21100	SNCA
GO:BP	positive regulation of cholesterol transport	GO:0032376	1	0	38	42	1	21100	APOE
GO:BP	regulation of transporter activity	GO:0032409	1	0	279	42	1	21100	SNCA
GO:BP	negative regulation of transporter activity	GO:0032410	1	0	78	42	1	21100	SNCA
GO:BP	Cdc42 protein signal transduction	GO:0032488	1	0	15	42	1	21100	APOE
GO:BP	regulation of Cdc42 protein signal transduction	GO:0032489	1	0	8	42	1	21100	APOE
GO:BP	response to lipopolysaccharide	GO:0032496	1	0	324	42	2	21100	DAB2IP,SNCA
GO:BP	multicellular organismal process	GO:0032501	1	0	7354	42	14	21100	APOE,CCND1,CNTN6,COL6A1,DAB2IP,DNAH11,EVC,ITGB5,NFATC2,PHLDB1,PTS,RAD51B,SNCA,STARD13
GO:BP	developmental process	GO:0032502	1	0	6317	42	15	21100	APOE,CCND1,CNTN6,COL6A1,DAB2IP,DNAH11,EVC,HIP1,ITGB5,NFATC2,PHLDB1,PTS,RAD51B,SNCA,STARD13
GO:BP	regulation of cellular component size	GO:0032535	1	0	357	42	1	21100	APOE
GO:BP	regulation of monooxygenase activity	GO:0032768	1	0	50	42	2	21100	APOE,SNCA
GO:BP	negative regulation of monooxygenase activity	GO:0032769	1	0	12	42	1	21100	SNCA
GO:BP	positive regulation of monooxygenase activity	GO:0032770	1	0	31	42	1	21100	APOE
GO:BP	RNA biosynthetic process	GO:0032774	1	0	3600	42	12	21100	APOE,CCND1,DAB2IP,GMEB1,ING5,MSL1,MTERF2,NFATC2,SNCA,ZFP69,ZNF790,ZNF880
GO:BP	monocarboxylic acid metabolic process	GO:0032787	1	0	597	42	1	21100	SNCA
GO:BP	low-density lipoprotein receptor particle metabolic process	GO:0032799	1	0	6	42	1	21100	APOE
GO:BP	receptor catabolic process	GO:0032801	1	0	27	42	1	21100	APOE
GO:BP	low-density lipoprotein particle receptor catabolic process	GO:0032802	1	0	6	42	1	21100	APOE
GO:BP	regulation of cholesterol transport	GO:0032374	1	0	64	42	1	21100	APOE
GO:BP	positive regulation of sterol transport	GO:0032373	1	0	38	42	1	21100	APOE
GO:BP	regulation of sterol transport	GO:0032371	1	0	64	42	1	21100	APOE
GO:BP	positive regulation of lipid transport	GO:0032370	1	0	86	42	1	21100	APOE
GO:BP	receptor internalization	GO:0031623	1	0	115	42	1	21100	SNCA
GO:BP	regulation of protein stability	GO:0031647	1	0	301	42	2	21100	HIP1,SNCA
GO:BP	protein destabilization	GO:0031648	1	0	49	42	1	21100	SNCA
GO:BP	response to nutrient levels	GO:0031667	1	0	458	42	2	21100	APOE,CCND1
GO:BP	response to corticosteroid	GO:0031960	1	0	158	42	1	21100	CCND1
GO:BP	response to magnesium ion	GO:0032026	1	0	19	42	2	21100	CCND1,SNCA
GO:BP	negative regulation of NF-kappaB transcription factor activity	GO:0032088	1	0	90	42	1	21100	DAB2IP
GO:BP	positive regulation of protein binding	GO:0032092	1	0	86	42	1	21100	APOE
GO:BP	regulation of low-density lipoprotein particle receptor catabolic process	GO:0032803	1	0	6	42	1	21100	APOE
GO:BP	regulation of response to external stimulus	GO:0032101	1	0	950	42	2	21100	APOE,SNCA
GO:BP	positive regulation of response to external stimulus	GO:0032103	1	0	453	42	1	21100	SNCA
GO:BP	regulation of cellular protein metabolic process	GO:0032268	1	0	2370	42	8	21100	APOE,CCND1,CCNYL1,DAB2IP,EIF3C,HIP1,SNCA,SPDYE17
GO:BP	negative regulation of cellular protein metabolic process	GO:0032269	1	0	970	42	3	21100	APOE,DAB2IP,SNCA
GO:BP	positive regulation of cellular protein metabolic process	GO:0032270	1	0	1406	42	8	21100	APOE,CCND1,CCNYL1,DAB2IP,EIF3C,HIP1,SNCA,SPDYE17
GO:BP	regulation of protein polymerization	GO:0032271	1	0	204	42	1	21100	SNCA
GO:BP	negative regulation of protein polymerization	GO:0032272	1	0	83	42	1	21100	SNCA
GO:BP	response to estradiol	GO:0032355	1	0	123	42	1	21100	CCND1
GO:BP	regulation of lipid transport	GO:0032368	1	0	136	42	1	21100	APOE
GO:BP	negative regulation of response to external stimulus	GO:0032102	1	0	389	42	1	21100	APOE
GO:BP	cell-substrate adhesion	GO:0031589	1	0	362	42	1	21100	ITGB5
GO:BP	positive regulation of low-density lipoprotein particle receptor catabolic process	GO:0032805	1	0	3	42	1	21100	APOE
GO:BP	positive regulation of stress-activated MAPK cascade	GO:0032874	1	0	128	42	1	21100	DAB2IP
GO:BP	protein localization to organelle	GO:0033365	1	0	1109	42	1	21100	DNAH11
GO:BP	cellular response to stress	GO:0033554	1	0	1875	42	5	21100	CCND1,DAB2IP,NFATC2,RAD51B,SNCA
GO:BP	multicellular organismal response to stress	GO:0033555	1	0	77	42	1	21100	APOE
GO:BP	mammary gland epithelial cell proliferation	GO:0033598	1	0	28	42	1	21100	CCND1
GO:BP	regulation of mammary gland epithelial cell proliferation	GO:0033599	1	0	17	42	1	21100	CCND1
GO:BP	positive regulation of mammary gland epithelial cell proliferation	GO:0033601	1	0	8	42	1	21100	CCND1
GO:BP	membrane protein proteolysis	GO:0033619	1	0	57	42	1	21100	APOE
GO:BP	cell adhesion mediated by integrin	GO:0033627	1	0	89	42	1	21100	ITGB5
GO:BP	negative regulation of kinase activity	GO:0033673	1	0	226	42	3	21100	APOE,DAB2IP,SNCA
GO:BP	positive regulation of kinase activity	GO:0033674	1	0	489	42	5	21100	CCND1,CCNYL1,DAB2IP,SNCA,SPDYE17
GO:BP	phospholipid efflux	GO:0033700	1	0	13	42	1	21100	APOE
GO:BP	nucleoside bisphosphate metabolic process	GO:0033865	1	0	123	42	1	21100	SNCA
GO:BP	nucleoside bisphosphate biosynthetic process	GO:0033866	1	0	60	42	1	21100	SNCA
GO:BP	ribonucleoside bisphosphate metabolic process	GO:0033875	1	0	123	42	1	21100	SNCA
GO:BP	response to lipid	GO:0033993	1	0	879	42	3	21100	CCND1,DAB2IP,SNCA
GO:BP	ribonucleoside bisphosphate biosynthetic process	GO:0034030	1	0	60	42	1	21100	SNCA
GO:BP	purine nucleoside bisphosphate metabolic process	GO:0034032	1	0	123	42	1	21100	SNCA
GO:BP	cholesterol efflux	GO:0033344	1	0	55	42	1	21100	APOE
GO:BP	Leydig cell differentiation	GO:0033327	1	0	10	42	1	21100	CCND1
GO:BP	response to vitamin	GO:0033273	1	0	86	42	1	21100	CCND1
GO:BP	dsRNA transport	GO:0033227	1	0	3	42	1	21100	RFTN2
GO:BP	regulation of localization	GO:0032879	1	0	2725	42	7	21100	APOE,CACNA2D3,DAB2IP,DNAH11,HIP1,SNCA,STARD13
GO:BP	regulation of protein localization	GO:0032880	1	0	845	42	1	21100	APOE
GO:BP	regulation of microtubule-based process	GO:0032886	1	0	256	42	3	21100	DNAH11,PHLDB1,SNCA
GO:BP	regulation of organic acid transport	GO:0032890	1	0	72	42	1	21100	SNCA
GO:BP	secretion by cell	GO:0032940	1	0	786	42	3	21100	APOE,SNCA,USE1
GO:BP	mononuclear cell proliferation	GO:0032943	1	0	302	42	1	21100	NFATC2
GO:BP	regulation of mononuclear cell proliferation	GO:0032944	1	0	234	42	1	21100	NFATC2
GO:BP	positive regulation of mononuclear cell proliferation	GO:0032946	1	0	143	42	1	21100	NFATC2
GO:BP	regulation of stress-activated MAPK cascade	GO:0032872	1	0	192	42	1	21100	DAB2IP
GO:BP	inositol phosphate biosynthetic process	GO:0032958	1	0	29	42	1	21100	SNCA
GO:BP	cell part morphogenesis	GO:0032990	1	0	661	42	3	21100	APOE,CNTN6,DAB2IP
GO:BP	muscle cell proliferation	GO:0033002	1	0	193	42	1	21100	APOE
GO:BP	macromolecule localization	GO:0033036	1	0	3125	42	8	21100	APOE,DNAH11,HEATR5A,HIP1,RFTN2,TOM1L2,UEVLD,USE1
GO:BP	regulation of organelle organization	GO:0033043	1	0	1137	42	4	21100	PHLDB1,SH2B1,SNCA,TOM1L2
GO:BP	regulation of peptidyl-serine phosphorylation	GO:0033135	1	0	143	42	1	21100	SNCA
GO:BP	positive regulation of peptidyl-serine phosphorylation	GO:0033138	1	0	108	42	1	21100	SNCA
GO:BP	calcineurin-NFAT signaling cascade	GO:0033173	1	0	43	42	1	21100	NFATC2
GO:BP	response to vitamin E	GO:0033197	1	0	10	42	1	21100	CCND1
GO:BP	cellular component morphogenesis	GO:0032989	1	0	757	42	4	21100	APOE,CNTN6,DAB2IP,PHLDB1
GO:BP	purine nucleoside bisphosphate biosynthetic process	GO:0034033	1	0	60	42	1	21100	SNCA
GO:BP	mitotic G1 DNA damage checkpoint signaling	GO:0031571	1	0	32	42	1	21100	CCND1
GO:BP	protein-containing complex localization	GO:0031503	1	0	161	42	1	21100	HIP1
GO:BP	protein catabolic process	GO:0030163	1	0	996	42	4	21100	APOE,DAB2IP,SNCA,USE1
GO:BP	platelet activation	GO:0030168	1	0	132	42	1	21100	APOE
GO:BP	negative regulation of Wnt signaling pathway	GO:0030178	1	0	190	42	2	21100	APOE,DAB2IP
GO:BP	neuron differentiation	GO:0030182	1	0	1366	42	3	21100	APOE,CNTN6,DAB2IP
GO:BP	regulation of blood coagulation	GO:0030193	1	0	67	42	1	21100	APOE
GO:BP	negative regulation of blood coagulation	GO:0030195	1	0	48	42	1	21100	APOE
GO:BP	extracellular matrix organization	GO:0030198	1	0	330	42	2	21100	ITGB5,PHLDB1
GO:BP	lipid modification	GO:0030258	1	0	216	42	1	21100	APOE
GO:BP	cholesterol transport	GO:0030301	1	0	104	42	1	21100	APOE
GO:BP	flagellated sperm motility	GO:0030317	1	0	128	42	1	21100	DNAH11
GO:BP	regulation of cell migration	GO:0030334	1	0	893	42	3	21100	APOE,DAB2IP,STARD13
GO:BP	positive regulation of cell migration	GO:0030335	1	0	523	42	1	21100	DAB2IP
GO:BP	negative regulation of cell migration	GO:0030336	1	0	265	42	3	21100	APOE,DAB2IP,STARD13
GO:BP	regulation of axon extension	GO:0030516	1	0	96	42	1	21100	APOE
GO:BP	adult behavior	GO:0030534	1	0	139	42	1	21100	SNCA
GO:BP	regulation of nucleotide biosynthetic process	GO:0030808	1	0	39	42	1	21100	SNCA
GO:BP	epithelial cell differentiation	GO:0030855	1	0	670	42	1	21100	CCND1
GO:BP	regulation of proteolysis	GO:0030162	1	0	731	42	4	21100	APOE,DAB2IP,HIP1,SNCA
GO:BP	cell differentiation	GO:0030154	1	0	4160	42	9	21100	APOE,CCND1,CNTN6,COL6A1,DAB2IP,HIP1,ITGB5,NFATC2,PHLDB1
GO:BP	regulation of Wnt signaling pathway	GO:0030111	1	0	346	42	3	21100	APOE,CCNYL1,DAB2IP
GO:BP	regulation of endocytosis	GO:0030100	1	0	203	42	3	21100	APOE,HIP1,SNCA
GO:BP	ribonucleoprotein complex biogenesis	GO:0022613	1	0	1862	42	1	21100	EIF3C
GO:BP	ribonucleoprotein complex assembly	GO:0022618	1	0	1613	42	1	21100	EIF3C
GO:BP	regulation of transmembrane transporter activity	GO:0022898	1	0	262	42	1	21100	SNCA
GO:BP	electron transport chain	GO:0022900	1	0	175	42	1	21100	SNCA
GO:BP	respiratory electron transport chain	GO:0022904	1	0	118	42	1	21100	SNCA
GO:BP	regulation of signaling	GO:0023051	1	0	3351	42	10	21100	APOE,CCNYL1,CNTN6,DAB2IP,EVC,HIP1,ING5,SH2B1,SNCA,STARD13
GO:BP	signaling	GO:0023052	1	0	6451	42	14	21100	APOE,CCND1,CCNYL1,CNTN6,DAB2IP,EVC,HIP1,ING5,ITGB5,NFATC2,SH2B1,SNCA,STARD13,TOM1L2
GO:BP	positive regulation of signaling	GO:0023056	1	0	1715	42	8	21100	APOE,CNTN6,DAB2IP,EVC,HIP1,ING5,SH2B1,SNCA
GO:BP	regulation of epithelial cell differentiation	GO:0030856	1	0	143	42	1	21100	CCND1
GO:BP	negative regulation of signaling	GO:0023057	1	0	1356	42	3	21100	APOE,DAB2IP,SNCA
GO:BP	metal ion transport	GO:0030001	1	0	886	42	2	21100	CACNA2D3,SNCA
GO:BP	cellular cation homeostasis	GO:0030003	1	0	491	42	2	21100	APOE,SNCA
GO:BP	actin filament-based process	GO:0030029	1	0	804	42	3	21100	HIP1,ITGB5,STARD13
GO:BP	cell projection organization	GO:0030030	1	0	1525	42	4	21100	APOE,CNTN6,DAB2IP,SH2B1
GO:BP	cell projection assembly	GO:0030031	1	0	567	42	1	21100	SH2B1
GO:BP	lamellipodium assembly	GO:0030032	1	0	73	42	1	21100	SH2B1
GO:BP	actin cytoskeleton organization	GO:0030036	1	0	715	42	3	21100	HIP1,ITGB5,STARD13
GO:BP	contractile actin filament bundle assembly	GO:0030038	1	0	105	42	1	21100	ITGB5
GO:BP	signal release	GO:0023061	1	0	459	42	1	21100	SNCA
GO:BP	DNA integrity checkpoint signaling	GO:0031570	1	0	127	42	1	21100	CCND1
GO:BP	negative regulation of epithelial cell differentiation	GO:0030857	1	0	45	42	1	21100	CCND1
GO:BP	regulation of B cell proliferation	GO:0030888	1	0	65	42	1	21100	NFATC2
GO:BP	positive regulation of cellular biosynthetic process	GO:0031328	1	0	1964	42	8	21100	APOE,DAB2IP,EIF3C,GMEB1,ING5,MSL1,NFATC2,SNCA
GO:BP	regulation of cellular catabolic process	GO:0031329	1	0	871	42	3	21100	APOE,DAB2IP,SNCA
GO:BP	negative regulation of cellular catabolic process	GO:0031330	1	0	267	42	2	21100	DAB2IP,SNCA
GO:BP	positive regulation of cellular catabolic process	GO:0031331	1	0	451	42	3	21100	APOE,DAB2IP,SNCA
GO:BP	negative regulation of protein-containing complex assembly	GO:0031333	1	0	147	42	1	21100	SNCA
GO:BP	positive regulation of protein-containing complex assembly	GO:0031334	1	0	194	42	2	21100	DAB2IP,SNCA
GO:BP	regulation of vesicle fusion	GO:0031338	1	0	22	42	1	21100	SNCA
GO:BP	positive regulation of vesicle fusion	GO:0031340	1	0	9	42	1	21100	SNCA
GO:BP	regulation of cell projection organization	GO:0031344	1	0	635	42	2	21100	APOE,DAB2IP
GO:BP	negative regulation of cell projection organization	GO:0031345	1	0	183	42	1	21100	APOE
GO:BP	positive regulation of cell projection organization	GO:0031346	1	0	340	42	2	21100	APOE,DAB2IP
GO:BP	regulation of defense response	GO:0031347	1	0	629	42	2	21100	APOE,SNCA
GO:BP	negative regulation of defense response	GO:0031348	1	0	234	42	1	21100	APOE
GO:BP	positive regulation of defense response	GO:0031349	1	0	302	42	1	21100	SNCA
GO:BP	regulation of protein modification process	GO:0031399	1	0	1527	42	6	21100	APOE,CCND1,CCNYL1,DAB2IP,SNCA,SPDYE17
GO:BP	negative regulation of protein modification process	GO:0031400	1	0	500	42	3	21100	APOE,DAB2IP,SNCA
GO:BP	positive regulation of protein modification process	GO:0031401	1	0	999	42	5	21100	CCND1,CCNYL1,DAB2IP,SNCA,SPDYE17
GO:BP	negative regulation of cellular biosynthetic process	GO:0031327	1	0	1566	42	5	21100	CCND1,DAB2IP,NFATC2,SNCA,ZFP69
GO:BP	regulation of cellular biosynthetic process	GO:0031326	1	0	4085	42	14	21100	APOE,CCND1,DAB2IP,EIF3C,GMEB1,ING5,MSL1,MTERF2,NFATC2,SH2B1,SNCA,ZFP69,ZNF790,ZNF880
GO:BP	positive regulation of cellular metabolic process	GO:0031325	1	0	3271	42	12	21100	APOE,CCND1,CCNYL1,DAB2IP,EIF3C,GMEB1,HIP1,ING5,MSL1,NFATC2,SNCA,SPDYE17
GO:BP	negative regulation of cellular metabolic process	GO:0031324	1	0	2506	42	6	21100	APOE,CCND1,DAB2IP,NFATC2,SNCA,ZFP69
GO:BP	positive regulation of B cell proliferation	GO:0030890	1	0	43	42	1	21100	NFATC2
GO:BP	forebrain development	GO:0030900	1	0	384	42	1	21100	DAB2IP
GO:BP	regulation of vascular endothelial growth factor receptor signaling pathway	GO:0030947	1	0	29	42	1	21100	DAB2IP
GO:BP	negative regulation of vascular endothelial growth factor receptor signaling pathway	GO:0030948	1	0	12	42	1	21100	DAB2IP
GO:BP	endoplasmic reticulum unfolded protein response	GO:0030968	1	0	77	42	2	21100	CCND1,DAB2IP
GO:BP	actomyosin structure organization	GO:0031032	1	0	196	42	1	21100	ITGB5
GO:BP	regulation of histone modification	GO:0031056	1	0	181	42	1	21100	SNCA
GO:BP	negative regulation of histone modification	GO:0031057	1	0	52	42	1	21100	SNCA
GO:BP	mammary gland development	GO:0030879	1	0	138	42	1	21100	CCND1
GO:BP	stress-activated protein kinase signaling cascade	GO:0031098	1	0	246	42	1	21100	DAB2IP
GO:BP	animal organ regeneration	GO:0031100	1	0	65	42	1	21100	CCND1
GO:BP	microtubule polymerization or depolymerization	GO:0031109	1	0	123	42	1	21100	SNCA
GO:BP	regulation of microtubule polymerization or depolymerization	GO:0031110	1	0	89	42	1	21100	SNCA
GO:BP	negative regulation of microtubule polymerization or depolymerization	GO:0031111	1	0	42	42	1	21100	SNCA
GO:BP	regulation of microtubule polymerization	GO:0031113	1	0	56	42	1	21100	SNCA
GO:BP	negative regulation of microtubule polymerization	GO:0031115	1	0	14	42	1	21100	SNCA
GO:BP	neuron projection development	GO:0031175	1	0	957	42	3	21100	APOE,CNTN6,DAB2IP
GO:BP	regulation of cellular metabolic process	GO:0031323	1	0	6004	42	17	21100	APOE,CCND1,CCNYL1,DAB2IP,EIF3C,GMEB1,HIP1,ING5,MSL1,MTERF2,NFATC2,SH2B1,SNCA,SPDYE17,ZFP69,ZNF790,ZNF880
GO:BP	regeneration	GO:0031099	1	0	187	42	1	21100	CCND1
GO:BP	response to cytokine	GO:0034097	1	0	921	42	2	21100	DAB2IP,SNCA
GO:BP	regulation of toll-like receptor signaling pathway	GO:0034121	1	0	71	42	1	21100	DAB2IP
GO:BP	negative regulation of toll-like receptor signaling pathway	GO:0034122	1	0	36	42	1	21100	DAB2IP
GO:BP	catecholamine biosynthetic process	GO:0042423	1	0	21	42	1	21100	SNCA
GO:BP	pteridine-containing compound metabolic process	GO:0042558	1	0	33	42	1	21100	PTS
GO:BP	pteridine-containing compound biosynthetic process	GO:0042559	1	0	14	42	1	21100	PTS
GO:BP	homeostatic process	GO:0042592	1	0	1658	42	2	21100	APOE,SNCA
GO:BP	fear response	GO:0042596	1	0	40	42	1	21100	APOE
GO:BP	cholesterol homeostasis	GO:0042632	1	0	86	42	1	21100	APOE
GO:BP	muscle cell differentiation	GO:0042692	1	0	362	42	1	21100	NFATC2
GO:BP	hydrogen peroxide metabolic process	GO:0042743	1	0	53	42	1	21100	SNCA
GO:BP	hydrogen peroxide catabolic process	GO:0042744	1	0	29	42	1	21100	SNCA
GO:BP	regulation of sulfur metabolic process	GO:0042762	1	0	10	42	1	21100	SNCA
GO:BP	signal transduction in response to DNA damage	GO:0042770	1	0	180	42	1	21100	CCND1
GO:BP	ATP synthesis coupled electron transport	GO:0042773	1	0	96	42	1	21100	SNCA
GO:BP	mitochondrial ATP synthesis coupled electron transport	GO:0042775	1	0	96	42	1	21100	SNCA
GO:BP	regulation of apoptotic process	GO:0042981	1	0	1419	42	5	21100	APOE,DAB2IP,HIP1,ING5,SNCA
GO:BP	amyloid precursor protein metabolic process	GO:0042982	1	0	72	42	1	21100	APOE
GO:BP	amyloid precursor protein catabolic process	GO:0042987	1	0	55	42	1	21100	APOE
GO:BP	chordate embryonic development	GO:0043009	1	0	653	42	1	21100	RAD51B
GO:BP	dopamine metabolic process	GO:0042417	1	0	41	42	1	21100	SNCA
GO:BP	dopamine biosynthetic process	GO:0042416	1	0	12	42	1	21100	SNCA
GO:BP	cellular biogenic amine biosynthetic process	GO:0042401	1	0	38	42	1	21100	SNCA
GO:BP	regulation of membrane potential	GO:0042391	1	0	420	42	1	21100	SNCA
GO:BP	gliogenesis	GO:0042063	1	0	294	42	1	21100	DAB2IP
GO:BP	B cell proliferation	GO:0042100	1	0	101	42	1	21100	NFATC2
GO:BP	B cell activation	GO:0042113	1	0	337	42	1	21100	NFATC2
GO:BP	macrophage activation	GO:0042116	1	0	102	42	1	21100	SNCA
GO:BP	regulation of cell population proliferation	GO:0042127	1	0	1658	42	6	21100	APOE,CCND1,DAB2IP,ING5,NFATC2,RAD51B
GO:BP	retrograde transport, endosome to Golgi	GO:0042147	1	0	93	42	2	21100	HEATR5A,TRAPPC10
GO:BP	lipoprotein metabolic process	GO:0042157	1	0	139	42	1	21100	APOE
GO:BP	lipoprotein biosynthetic process	GO:0042158	1	0	101	42	1	21100	APOE
GO:BP	regulation of macrophage activation	GO:0043030	1	0	58	42	1	21100	SNCA
GO:BP	lipoprotein catabolic process	GO:0042159	1	0	16	42	1	21100	APOE
GO:BP	negative regulation of protein catabolic process	GO:0042177	1	0	126	42	2	21100	DAB2IP,SNCA
GO:BP	cellular ketone metabolic process	GO:0042180	1	0	231	42	1	21100	SNCA
GO:BP	response to chemical	GO:0042221	1	0	4336	42	9	21100	APOE,CCND1,CNTN6,COL6A1,DAB2IP,ITGB5,NFATC2,RFTN2,SNCA
GO:BP	vasodilation	GO:0042311	1	0	48	42	1	21100	APOE
GO:BP	regulation of phosphorylation	GO:0042325	1	0	1242	42	6	21100	APOE,CCND1,CCNYL1,DAB2IP,SNCA,SPDYE17
GO:BP	negative regulation of phosphorylation	GO:0042326	1	0	362	42	3	21100	APOE,DAB2IP,SNCA
GO:BP	positive regulation of phosphorylation	GO:0042327	1	0	816	42	5	21100	CCND1,CCNYL1,DAB2IP,SNCA,SPDYE17
GO:BP	taxis	GO:0042330	1	0	615	42	1	21100	CNTN6
GO:BP	regulation of protein catabolic process	GO:0042176	1	0	404	42	3	21100	APOE,DAB2IP,SNCA
GO:BP	wound healing	GO:0042060	1	0	429	42	1	21100	APOE
GO:BP	peptide biosynthetic process	GO:0043043	1	0	736	42	3	21100	EIF3C,MRPL42,RPSAP58
GO:BP	positive regulation of apoptotic process	GO:0043065	1	0	505	42	3	21100	DAB2IP,ING5,SNCA
GO:BP	negative regulation of ion transport	GO:0043271	1	0	141	42	1	21100	SNCA
GO:BP	positive regulation of cysteine-type endopeptidase activity involved in apoptotic process	GO:0043280	1	0	126	42	2	21100	HIP1,SNCA
GO:BP	regulation of cysteine-type endopeptidase activity involved in apoptotic process	GO:0043281	1	0	202	42	2	21100	HIP1,SNCA
GO:BP	response to exogenous dsRNA	GO:0043330	1	0	49	42	1	21100	RFTN2
GO:BP	response to dsRNA	GO:0043331	1	0	56	42	1	21100	RFTN2
GO:BP	regulation of protein binding	GO:0043393	1	0	198	42	1	21100	APOE
GO:BP	regulation of MAP kinase activity	GO:0043405	1	0	182	42	2	21100	APOE,DAB2IP
GO:BP	positive regulation of MAP kinase activity	GO:0043406	1	0	114	42	1	21100	DAB2IP
GO:BP	negative regulation of MAP kinase activity	GO:0043407	1	0	58	42	2	21100	APOE,DAB2IP
GO:BP	regulation of MAPK cascade	GO:0043408	1	0	664	42	2	21100	APOE,DAB2IP
GO:BP	negative regulation of MAPK cascade	GO:0043409	1	0	169	42	2	21100	APOE,DAB2IP
GO:BP	positive regulation of MAPK cascade	GO:0043410	1	0	479	42	2	21100	APOE,DAB2IP
GO:BP	macromolecule modification	GO:0043412	1	0	3936	42	10	21100	APOE,CCND1,CCNYL1,DAB2IP,ING5,MSL1,RPN1,SNCA,SPDYE17,UEVLD
GO:BP	macromolecule glycosylation	GO:0043413	1	0	229	42	1	21100	RPN1
GO:BP	negative regulation of DNA-binding transcription factor activity	GO:0043433	1	0	174	42	1	21100	DAB2IP
GO:BP	oxoacid metabolic process	GO:0043436	1	0	966	42	3	21100	PTS,SNCA,UEVLD
GO:BP	regulation of cellular respiration	GO:0043457	1	0	48	42	1	21100	SNCA
GO:BP	positive regulation of ion transport	GO:0043270	1	0	272	42	1	21100	SNCA
GO:BP	regulation of ion transport	GO:0043269	1	0	681	42	2	21100	CACNA2D3,SNCA
GO:BP	regulation of carbohydrate biosynthetic process	GO:0043255	1	0	96	42	1	21100	SNCA
GO:BP	regulation of protein-containing complex assembly	GO:0043254	1	0	402	42	3	21100	APOE,DAB2IP,SNCA
GO:BP	negative regulation of apoptotic process	GO:0043066	1	0	869	42	2	21100	APOE,SNCA
GO:BP	regulation of programmed cell death	GO:0043067	1	0	1448	42	5	21100	APOE,DAB2IP,HIP1,ING5,SNCA
GO:BP	positive regulation of programmed cell death	GO:0043068	1	0	518	42	3	21100	DAB2IP,ING5,SNCA
GO:BP	negative regulation of programmed cell death	GO:0043069	1	0	887	42	2	21100	APOE,SNCA
GO:BP	positive regulation of catalytic activity	GO:0043085	1	0	1170	42	7	21100	APOE,CCND1,CCNYL1,DAB2IP,HIP1,SNCA,SPDYE17
GO:BP	negative regulation of catalytic activity	GO:0043086	1	0	755	42	3	21100	APOE,DAB2IP,SNCA
GO:BP	regulation of GTPase activity	GO:0043087	1	0	367	42	1	21100	DAB2IP
GO:BP	receptor metabolic process	GO:0043112	1	0	60	42	2	21100	APOE,SNCA
GO:BP	extracellular structure organization	GO:0043062	1	0	331	42	2	21100	ITGB5,PHLDB1
GO:BP	receptor clustering	GO:0043113	1	0	56	42	1	21100	APOE
GO:BP	positive regulation of vascular permeability	GO:0043117	1	0	16	42	1	21100	APOE
GO:BP	regulation of I-kappaB kinase/NF-kappaB signaling	GO:0043122	1	0	255	42	1	21100	DAB2IP
GO:BP	negative regulation of I-kappaB kinase/NF-kappaB signaling	GO:0043124	1	0	47	42	1	21100	DAB2IP
GO:BP	stress fiber assembly	GO:0043149	1	0	105	42	1	21100	ITGB5
GO:BP	negative regulation of cysteine-type endopeptidase activity involved in apoptotic process	GO:0043154	1	0	75	42	1	21100	SNCA
GO:BP	macromolecule metabolic process	GO:0043170	1	0	12360	42	23	21100	APOE,CCND1,CCNYL1,DAB2IP,EIF3C,GMEB1,HIP1,ING5,MRPL42,MSL1,MTERF2,NFATC2,RAD51B,RPN1,RPSAP58,SH2B1,SNCA,SPDYE17,UEVLD,USE1,ZFP69,ZNF790,ZNF880
GO:BP	response to amino acid	GO:0043200	1	0	119	42	1	21100	COL6A1
GO:BP	response to external biotic stimulus	GO:0043207	1	0	1509	42	4	21100	APOE,DAB2IP,FER1L6,SNCA
GO:BP	regulation of vascular permeability	GO:0043114	1	0	47	42	1	21100	APOE
GO:BP	negative regulation of epidermal growth factor receptor signaling pathway	GO:0042059	1	0	31	42	1	21100	DAB2IP
GO:BP	regulation of epidermal growth factor receptor signaling pathway	GO:0042058	1	0	70	42	2	21100	DAB2IP,HIP1
GO:BP	regulation of gene expression, epigenetic	GO:0040029	1	0	154	42	1	21100	MSL1
GO:BP	high-density lipoprotein particle assembly	GO:0034380	1	0	14	42	1	21100	APOE
GO:BP	plasma lipoprotein particle clearance	GO:0034381	1	0	40	42	1	21100	APOE
GO:BP	chylomicron remnant clearance	GO:0034382	1	0	6	42	1	21100	APOE
GO:BP	high-density lipoprotein particle clearance	GO:0034384	1	0	11	42	1	21100	APOE
GO:BP	steroid esterification	GO:0034433	1	0	16	42	1	21100	APOE
GO:BP	sterol esterification	GO:0034434	1	0	16	42	1	21100	APOE
GO:BP	cholesterol esterification	GO:0034435	1	0	16	42	1	21100	APOE
GO:BP	very-low-density lipoprotein particle clearance	GO:0034447	1	0	6	42	1	21100	APOE
GO:BP	early endosome to Golgi transport	GO:0034498	1	0	9	42	1	21100	TRAPPC10
GO:BP	cellular response to oxidative stress	GO:0034599	1	0	274	42	1	21100	SNCA
GO:BP	response to tumor necrosis factor	GO:0034612	1	0	262	42	1	21100	DAB2IP
GO:BP	cellular protein localization	GO:0034613	1	0	1913	42	3	21100	APOE,DNAH11,TOM1L2
GO:BP	cellular response to unfolded protein	GO:0034620	1	0	99	42	2	21100	CCND1,DAB2IP
GO:BP	cellular nitrogen compound metabolic process	GO:0034641	1	0	8829	42	19	21100	APOE,CCND1,DAB2IP,EIF3C,GMEB1,GMPR,ING5,MRPL42,MSL1,MTERF2,NFATC2,PTS,RAD51B,RPSAP58,SH2B1,SNCA,ZFP69,ZNF790,ZNF880
GO:BP	cellular macromolecule biosynthetic process	GO:0034645	1	0	1171	42	5	21100	APOE,EIF3C,MRPL42,RPN1,RPSAP58
GO:BP	nucleobase-containing compound biosynthetic process	GO:0034654	1	0	3984	42	13	21100	APOE,CCND1,DAB2IP,GMEB1,ING5,MSL1,MTERF2,NFATC2,SH2B1,SNCA,ZFP69,ZNF790,ZNF880
GO:BP	regulation of transmembrane transport	GO:0034762	1	0	569	42	2	21100	CACNA2D3,SNCA
GO:BP	plasma lipoprotein particle assembly	GO:0034377	1	0	25	42	1	21100	APOE
GO:BP	high-density lipoprotein particle remodeling	GO:0034375	1	0	16	42	1	21100	APOE
GO:BP	low-density lipoprotein particle remodeling	GO:0034374	1	0	16	42	1	21100	APOE
GO:BP	very-low-density lipoprotein particle remodeling	GO:0034372	1	0	12	42	1	21100	APOE
GO:BP	toll-like receptor 4 signaling pathway	GO:0034142	1	0	39	42	1	21100	DAB2IP
GO:BP	regulation of toll-like receptor 4 signaling pathway	GO:0034143	1	0	23	42	1	21100	DAB2IP
GO:BP	negative regulation of toll-like receptor 4 signaling pathway	GO:0034144	1	0	10	42	1	21100	DAB2IP
GO:BP	amyloid-beta formation	GO:0034205	1	0	43	42	1	21100	APOE
GO:BP	ion transmembrane transport	GO:0034220	1	0	1113	42	4	21100	ANO10,CACNA2D3,SNCA,TMEM63A
GO:BP	regulation of cellular amide metabolic process	GO:0034248	1	0	449	42	3	21100	APOE,EIF3C,SNCA
GO:BP	negative regulation of cellular amide metabolic process	GO:0034249	1	0	196	42	1	21100	APOE
GO:BP	positive regulation of cellular amide metabolic process	GO:0034250	1	0	167	42	1	21100	EIF3C
GO:BP	positive regulation of transmembrane transport	GO:0034764	1	0	220	42	1	21100	SNCA
GO:BP	negative regulation of GTPase activity	GO:0034260	1	0	32	42	1	21100	DAB2IP
GO:BP	diol biosynthetic process	GO:0034312	1	0	22	42	1	21100	PTS
GO:BP	cell junction assembly	GO:0034329	1	0	424	42	1	21100	SNCA
GO:BP	cell junction organization	GO:0034330	1	0	691	42	3	21100	APOE,DAB2IP,SNCA
GO:BP	response to interferon-gamma	GO:0034341	1	0	149	42	1	21100	SNCA
GO:BP	protein-containing complex remodeling	GO:0034367	1	0	32	42	1	21100	APOE
GO:BP	protein-lipid complex remodeling	GO:0034368	1	0	30	42	1	21100	APOE
GO:BP	plasma lipoprotein particle remodeling	GO:0034369	1	0	30	42	1	21100	APOE
GO:BP	triglyceride-rich lipoprotein particle remodeling	GO:0034370	1	0	12	42	1	21100	APOE
GO:BP	diol metabolic process	GO:0034311	1	0	30	42	1	21100	PTS
GO:BP	regulation of ion transmembrane transport	GO:0034765	1	0	487	42	2	21100	CACNA2D3,SNCA
GO:BP	positive regulation of ion transmembrane transport	GO:0034767	1	0	171	42	1	21100	SNCA
GO:BP	response to endoplasmic reticulum stress	GO:0034976	1	0	258	42	2	21100	CCND1,DAB2IP
GO:BP	cellular response to vascular endothelial growth factor stimulus	GO:0035924	1	0	62	42	1	21100	DAB2IP
GO:BP	response to topologically incorrect protein	GO:0035966	1	0	159	42	2	21100	CCND1,DAB2IP
GO:BP	cellular response to topologically incorrect protein	GO:0035967	1	0	118	42	2	21100	CCND1,DAB2IP
GO:BP	endodermal cell differentiation	GO:0035987	1	0	46	42	2	21100	COL6A1,ITGB5
GO:BP	protein modification process	GO:0036211	1	0	3719	42	10	21100	APOE,CCND1,CCNYL1,DAB2IP,ING5,MSL1,RPN1,SNCA,SPDYE17,UEVLD
GO:BP	vascular endothelial growth factor receptor-2 signaling pathway	GO:0036324	1	0	5	42	1	21100	DAB2IP
GO:BP	synaptic vesicle recycling	GO:0036465	1	0	74	42	1	21100	SNCA
GO:BP	IRE1-mediated unfolded protein response	GO:0036498	1	0	20	42	1	21100	DAB2IP
GO:BP	vascular associated smooth muscle cell differentiation	GO:0035886	1	0	27	42	1	21100	NFATC2
GO:BP	reelin-mediated signaling pathway	GO:0038026	1	0	9	42	1	21100	DAB2IP
GO:BP	vascular endothelial growth factor signaling pathway	GO:0038084	1	0	42	42	1	21100	DAB2IP
GO:BP	ERBB signaling pathway	GO:0038127	1	0	119	42	2	21100	DAB2IP,HIP1
GO:BP	growth	GO:0040007	1	0	959	42	5	21100	APOE,DAB2IP,EVC,ING5,RAD51B
GO:BP	regulation of growth	GO:0040008	1	0	665	42	3	21100	APOE,DAB2IP,ING5
GO:BP	locomotion	GO:0040011	1	0	1833	42	8	21100	APOE,CNTN6,DAB2IP,DNAH11,ITGB5,NFATC2,SNCA,STARD13
GO:BP	regulation of locomotion	GO:0040012	1	0	997	42	4	21100	APOE,DAB2IP,SNCA,STARD13
GO:BP	negative regulation of locomotion	GO:0040013	1	0	317	42	3	21100	APOE,DAB2IP,STARD13
GO:BP	positive regulation of locomotion	GO:0040017	1	0	563	42	1	21100	DAB2IP
GO:BP	p38MAPK cascade	GO:0038066	1	0	53	42	1	21100	DAB2IP
GO:BP	cellular component assembly	GO:0022607	1	0	4587	42	8	21100	APOE,DAB2IP,EIF3C,HIP1,ITGB5,PHLDB1,SH2B1,SNCA
GO:BP	homologous recombination	GO:0035825	1	0	59	42	1	21100	RAD51B
GO:BP	locomotory exploration behavior	GO:0035641	1	0	15	42	1	21100	APOE
GO:BP	regulation of Rho protein signal transduction	GO:0035023	1	0	88	42	2	21100	APOE,STARD13
GO:BP	regulation of histone acetylation	GO:0035065	1	0	62	42	1	21100	SNCA
GO:BP	negative regulation of histone acetylation	GO:0035067	1	0	18	42	1	21100	SNCA
GO:BP	tube formation	GO:0035148	1	0	154	42	1	21100	DAB2IP
GO:BP	regulation of tube size	GO:0035150	1	0	140	42	1	21100	APOE
GO:BP	tube morphogenesis	GO:0035239	1	0	854	42	3	21100	APOE,DAB2IP,STARD13
GO:BP	organ growth	GO:0035265	1	0	156	42	1	21100	EVC
GO:BP	tube development	GO:0035295	1	0	1054	42	3	21100	APOE,DAB2IP,STARD13
GO:BP	platelet-derived growth factor receptor-beta signaling pathway	GO:0035791	1	0	15	42	1	21100	HIP1
GO:BP	regulation of tube diameter	GO:0035296	1	0	139	42	1	21100	APOE
GO:BP	thioester biosynthetic process	GO:0035384	1	0	45	42	1	21100	SNCA
GO:BP	SNARE complex assembly	GO:0035493	1	0	16	42	1	21100	SNCA
GO:BP	regulation of SNARE complex assembly	GO:0035542	1	0	6	42	1	21100	SNCA
GO:BP	positive regulation of SNARE complex assembly	GO:0035543	1	0	1	42	1	21100	SNCA
GO:BP	determination of left/right asymmetry in nervous system	GO:0035545	1	0	2	42	1	21100	DNAH11
GO:BP	intracellular signal transduction	GO:0035556	1	0	2629	42	7	21100	APOE,CCND1,DAB2IP,HIP1,NFATC2,SH2B1,STARD13
GO:BP	establishment of protein localization to extracellular region	GO:0035592	1	0	340	42	1	21100	APOE
GO:BP	exploration behavior	GO:0035640	1	0	27	42	1	21100	APOE
GO:BP	thioester metabolic process	GO:0035383	1	0	92	42	1	21100	SNCA
GO:BP	regulation of anatomical structure morphogenesis	GO:0022603	1	0	930	42	2	21100	DAB2IP,PHLDB1
GO:BP	reproductive process	GO:0022414	1	0	1519	42	3	21100	CCND1,DNAH11,RAD51B
GO:BP	cell cycle process	GO:0022402	1	0	1206	42	5	21100	CCND1,DAB2IP,RAD51B,SH2B1,TOM1L2
GO:BP	endosome to lysosome transport	GO:0008333	1	0	60	42	1	21100	UEVLD
GO:BP	adult locomotory behavior	GO:0008344	1	0	80	42	1	21100	SNCA
GO:BP	glial cell migration	GO:0008347	1	0	52	42	1	21100	DAB2IP
GO:BP	regulation of cell size	GO:0008361	1	0	184	42	1	21100	APOE
GO:BP	gonad development	GO:0008406	1	0	226	42	1	21100	CCND1
GO:BP	male gonad development	GO:0008584	1	0	141	42	1	21100	CCND1
GO:BP	regulation of smoothened signaling pathway	GO:0008589	1	0	84	42	1	21100	EVC
GO:BP	regulation of Notch signaling pathway	GO:0008593	1	0	95	42	1	21100	CNTN6
GO:BP	lipid biosynthetic process	GO:0008610	1	0	700	42	1	21100	APOE
GO:BP	extrinsic apoptotic signaling pathway via death domain receptors	GO:0008625	1	0	83	42	1	21100	DAB2IP
GO:BP	dosage compensation by inactivation of X chromosome	GO:0009048	1	0	29	42	1	21100	MSL1
GO:BP	catabolic process	GO:0009056	1	0	2559	42	5	21100	APOE,DAB2IP,PLBD2,SNCA,USE1
GO:BP	macromolecule catabolic process	GO:0009057	1	0	1359	42	4	21100	APOE,DAB2IP,SNCA,USE1
GO:BP	biosynthetic process	GO:0009058	1	0	5861	42	18	21100	APOE,CCND1,DAB2IP,EIF3C,GMEB1,ING5,MRPL42,MSL1,MTERF2,NFATC2,PTS,RPN1,RPSAP58,SH2B1,SNCA,ZFP69,ZNF790,ZNF880
GO:BP	macromolecule biosynthetic process	GO:0009059	1	0	4770	42	17	21100	APOE,CCND1,DAB2IP,EIF3C,GMEB1,ING5,MRPL42,MSL1,MTERF2,NFATC2,RPN1,RPSAP58,SH2B1,SNCA,ZFP69,ZNF790,ZNF880
GO:BP	aerobic respiration	GO:0009060	1	0	192	42	1	21100	SNCA
GO:BP	glycoprotein metabolic process	GO:0009100	1	0	379	42	1	21100	RPN1
GO:BP	negative regulation of cell population proliferation	GO:0008285	1	0	713	42	3	21100	APOE,DAB2IP,ING5
GO:BP	positive regulation of cell population proliferation	GO:0008284	1	0	929	42	3	21100	CCND1,NFATC2,RAD51B
GO:BP	cell population proliferation	GO:0008283	1	0	1958	42	6	21100	APOE,CCND1,DAB2IP,ING5,NFATC2,RAD51B
GO:BP	regulation of G protein-coupled receptor signaling pathway	GO:0008277	1	0	137	42	1	21100	SNCA
GO:BP	body fluid secretion	GO:0007589	1	0	90	42	1	21100	CCND1
GO:BP	lactation	GO:0007595	1	0	44	42	1	21100	CCND1
GO:BP	blood coagulation	GO:0007596	1	0	226	42	1	21100	APOE
GO:BP	hemostasis	GO:0007599	1	0	232	42	1	21100	APOE
GO:BP	behavior	GO:0007610	1	0	611	42	3	21100	APOE,DNAH11,SNCA
GO:BP	learning or memory	GO:0007611	1	0	263	42	2	21100	APOE,DNAH11
GO:BP	memory	GO:0007613	1	0	119	42	1	21100	APOE
GO:BP	long-term memory	GO:0007616	1	0	34	42	1	21100	APOE
GO:BP	glycoprotein biosynthetic process	GO:0009101	1	0	307	42	1	21100	RPN1
GO:BP	locomotory behavior	GO:0007626	1	0	197	42	2	21100	APOE,SNCA
GO:BP	cell recognition	GO:0008037	1	0	226	42	1	21100	CNTN6
GO:BP	neuron recognition	GO:0008038	1	0	48	42	1	21100	CNTN6
GO:BP	protein localization	GO:0008104	1	0	2665	42	7	21100	APOE,DNAH11,HEATR5A,HIP1,TOM1L2,UEVLD,USE1
GO:BP	biological_process	GO:0008150	1	0	21100	42	42	21100	ANO10,ANTXR2,APOE,CACNA2D3,CCND1,CCNYL1,CNTN6,COL6A1,DAB2IP,DNAH11,EIF3C,EVC,FER1L6,GMEB1,GMPR,HEATR5A,HIP1,ING5,ITGB5,MRPL42,MSL1,MTERF2,NFATC2,PHLDB1,PLBD2,PTS,RAD51B,RFTN2,RPN1,RPSAP58,SH2B1,SNCA,SPDYE17,STARD13,TMEM63A,TOM1L2,TRAPPC10,UEVLD,USE1,ZFP69,ZNF790,ZNF880
GO:BP	metabolic process	GO:0008152	1	0	14415	42	26	21100	APOE,CCND1,CCNYL1,DAB2IP,EIF3C,GMEB1,GMPR,HIP1,ING5,MRPL42,MSL1,MTERF2,NFATC2,PLBD2,PTS,RAD51B,RPN1,RPSAP58,SH2B1,SNCA,SPDYE17,UEVLD,USE1,ZFP69,ZNF790,ZNF880
GO:BP	steroid metabolic process	GO:0008202	1	0	319	42	1	21100	APOE
GO:BP	cholesterol metabolic process	GO:0008203	1	0	137	42	1	21100	APOE
GO:BP	cell death	GO:0008219	1	0	2074	42	5	21100	APOE,DAB2IP,HIP1,ING5,SNCA
GO:BP	blood circulation	GO:0008015	1	0	502	42	1	21100	APOE
GO:BP	response to nutrient	GO:0007584	1	0	154	42	1	21100	CCND1
GO:BP	nucleobase metabolic process	GO:0009112	1	0	33	42	1	21100	GMPR
GO:BP	purine ribonucleotide metabolic process	GO:0009150	1	0	364	42	1	21100	SNCA
GO:BP	catechol-containing compound biosynthetic process	GO:0009713	1	0	21	42	1	21100	SNCA
GO:BP	response to endogenous stimulus	GO:0009719	1	0	1557	42	6	21100	APOE,CCND1,COL6A1,DAB2IP,ITGB5,SNCA
GO:BP	response to hormone	GO:0009725	1	0	839	42	1	21100	CCND1
GO:BP	embryo development	GO:0009790	1	0	1110	42	4	21100	COL6A1,ITGB5,PHLDB1,RAD51B
GO:BP	embryo development ending in birth or egg hatching	GO:0009792	1	0	674	42	1	21100	RAD51B
GO:BP	specification of symmetry	GO:0009799	1	0	139	42	1	21100	DNAH11
GO:BP	determination of bilateral symmetry	GO:0009855	1	0	138	42	1	21100	DNAH11
GO:BP	animal organ morphogenesis	GO:0009887	1	0	1072	42	1	21100	DNAH11
GO:BP	tissue development	GO:0009888	1	0	1940	42	8	21100	CCND1,COL6A1,DAB2IP,EVC,ITGB5,PHLDB1,RAD51B,STARD13
GO:BP	regulation of biosynthetic process	GO:0009889	1	0	4145	42	14	21100	APOE,CCND1,DAB2IP,EIF3C,GMEB1,ING5,MSL1,MTERF2,NFATC2,SH2B1,SNCA,ZFP69,ZNF790,ZNF880
GO:BP	negative regulation of biosynthetic process	GO:0009890	1	0	1595	42	6	21100	APOE,CCND1,DAB2IP,NFATC2,SNCA,ZFP69
GO:BP	positive regulation of biosynthetic process	GO:0009891	1	0	1999	42	8	21100	APOE,DAB2IP,EIF3C,GMEB1,ING5,MSL1,NFATC2,SNCA
GO:BP	negative regulation of metabolic process	GO:0009892	1	0	3570	42	6	21100	APOE,CCND1,DAB2IP,NFATC2,SNCA,ZFP69
GO:BP	positive regulation of metabolic process	GO:0009893	1	0	3776	42	12	21100	APOE,CCND1,CCNYL1,DAB2IP,EIF3C,GMEB1,HIP1,ING5,MSL1,NFATC2,SNCA,SPDYE17
GO:BP	regulation of catabolic process	GO:0009894	1	0	1009	42	3	21100	APOE,DAB2IP,SNCA
GO:BP	negative regulation of catabolic process	GO:0009895	1	0	325	42	2	21100	DAB2IP,SNCA
GO:BP	positive regulation of catabolic process	GO:0009896	1	0	519	42	3	21100	APOE,DAB2IP,SNCA
GO:BP	catechol-containing compound metabolic process	GO:0009712	1	0	58	42	1	21100	SNCA
GO:BP	anatomical structure morphogenesis	GO:0009653	1	0	2702	42	9	21100	APOE,CNTN6,COL6A1,DAB2IP,DNAH11,ITGB5,NFATC2,PHLDB1,STARD13
GO:BP	response to toxic substance	GO:0009636	1	0	231	42	1	21100	APOE
GO:BP	response to abiotic stimulus	GO:0009628	1	0	1130	42	2	21100	CCND1,GMPR
GO:BP	purine ribonucleotide biosynthetic process	GO:0009152	1	0	168	42	1	21100	SNCA
GO:BP	nucleotide biosynthetic process	GO:0009165	1	0	253	42	1	21100	SNCA
GO:BP	ribonucleotide metabolic process	GO:0009259	1	0	383	42	1	21100	SNCA
GO:BP	ribonucleotide biosynthetic process	GO:0009260	1	0	182	42	1	21100	SNCA
GO:BP	response to temperature stimulus	GO:0009266	1	0	180	42	1	21100	GMPR
GO:BP	protein secretion	GO:0009306	1	0	339	42	1	21100	APOE
GO:BP	amine metabolic process	GO:0009308	1	0	141	42	1	21100	SNCA
GO:BP	amine biosynthetic process	GO:0009309	1	0	39	42	1	21100	SNCA
GO:BP	nucleotide metabolic process	GO:0009117	1	0	485	42	2	21100	GMPR,SNCA
GO:BP	response to radiation	GO:0009314	1	0	442	42	1	21100	CCND1
GO:BP	response to cold	GO:0009409	1	0	52	42	1	21100	GMPR
GO:BP	response to xenobiotic stimulus	GO:0009410	1	0	408	42	3	21100	CCND1,NFATC2,SNCA
GO:BP	response to UV	GO:0009411	1	0	148	42	1	21100	CCND1
GO:BP	response to light stimulus	GO:0009416	1	0	314	42	1	21100	CCND1
GO:BP	response to external stimulus	GO:0009605	1	0	2788	42	6	21100	APOE,CCND1,CNTN6,DAB2IP,FER1L6,SNCA
GO:BP	response to biotic stimulus	GO:0009607	1	0	1549	42	4	21100	APOE,DAB2IP,FER1L6,SNCA
GO:BP	response to wounding	GO:0009611	1	0	558	42	1	21100	APOE
GO:BP	response to bacterium	GO:0009617	1	0	748	42	3	21100	DAB2IP,FER1L6,SNCA
GO:BP	phospholipid catabolic process	GO:0009395	1	0	54	42	1	21100	PLBD2
GO:BP	dosage compensation	GO:0007549	1	0	31	42	1	21100	MSL1
GO:BP	sex differentiation	GO:0007548	1	0	282	42	1	21100	CCND1
GO:BP	myoblast fusion	GO:0007520	1	0	46	42	1	21100	NFATC2
GO:BP	defense response	GO:0006952	1	0	1736	42	3	21100	APOE,DAB2IP,SNCA
GO:BP	inflammatory response	GO:0006954	1	0	778	42	3	21100	APOE,DAB2IP,SNCA
GO:BP	immune response	GO:0006955	1	0	1906	42	4	21100	APOE,DAB2IP,NFATC2,SNCA
GO:BP	cellular response to DNA damage stimulus	GO:0006974	1	0	826	42	3	21100	CCND1,NFATC2,RAD51B
GO:BP	response to oxidative stress	GO:0006979	1	0	420	42	2	21100	APOE,SNCA
GO:BP	response to unfolded protein	GO:0006986	1	0	138	42	2	21100	CCND1,DAB2IP
GO:BP	organelle organization	GO:0006996	1	0	3874	42	11	21100	APOE,HIP1,ING5,ITGB5,MSL1,PHLDB1,RAD51B,SH2B1,SNCA,STARD13,TOM1L2
GO:BP	mitochondrion organization	GO:0007005	1	0	528	42	1	21100	SNCA
GO:BP	mitochondrial membrane organization	GO:0007006	1	0	117	42	1	21100	SNCA
GO:BP	plasma membrane organization	GO:0007009	1	0	156	42	1	21100	FER1L6
GO:BP	cytoskeleton organization	GO:0007010	1	0	1453	42	6	21100	APOE,HIP1,ITGB5,PHLDB1,SNCA,STARD13
GO:BP	actin filament organization	GO:0007015	1	0	448	42	2	21100	HIP1,ITGB5
GO:BP	microtubule-based process	GO:0007017	1	0	904	42	3	21100	DNAH11,PHLDB1,SNCA
GO:BP	microtubule-based movement	GO:0007018	1	0	398	42	1	21100	DNAH11
GO:BP	vacuolar transport	GO:0007034	1	0	154	42	2	21100	UEVLD,USE1
GO:BP	lysosomal transport	GO:0007041	1	0	118	42	2	21100	UEVLD,USE1
GO:BP	cell cycle	GO:0007049	1	0	1774	42	8	21100	CCND1,CCNYL1,DAB2IP,ING5,RAD51B,SH2B1,SPDYE17,TOM1L2
GO:BP	response to stress	GO:0006950	1	0	3851	42	7	21100	APOE,CCND1,DAB2IP,GMPR,NFATC2,RAD51B,SNCA
GO:BP	syncytium formation	GO:0006949	1	0	63	42	1	21100	NFATC2
GO:BP	chemotaxis	GO:0006935	1	0	613	42	1	21100	CNTN6
GO:BP	movement of cell or subcellular component	GO:0006928	1	0	2085	42	7	21100	APOE,CNTN6,DAB2IP,DNAH11,ITGB5,NFATC2,STARD13
GO:BP	neurotransmitter transport	GO:0006836	1	0	211	42	1	21100	SNCA
GO:BP	serotonin transport	GO:0006837	1	0	18	42	1	21100	SNCA
GO:BP	extracellular transport	GO:0006858	1	0	44	42	1	21100	DNAH11
GO:BP	amino acid transport	GO:0006865	1	0	147	42	1	21100	SNCA
GO:BP	lipid transport	GO:0006869	1	0	408	42	1	21100	APOE
GO:BP	cellular ion homeostasis	GO:0006873	1	0	506	42	2	21100	APOE,SNCA
GO:BP	cellular calcium ion homeostasis	GO:0006874	1	0	287	42	2	21100	APOE,SNCA
GO:BP	cellular metal ion homeostasis	GO:0006875	1	0	418	42	2	21100	APOE,SNCA
GO:BP	regulation of mitotic nuclear division	GO:0007088	1	0	113	42	2	21100	SH2B1,TOM1L2
GO:BP	intracellular protein transport	GO:0006886	1	0	1084	42	1	21100	TOM1L2
GO:BP	retrograde vesicle-mediated transport, Golgi to endoplasmic reticulum	GO:0006890	1	0	52	42	1	21100	USE1
GO:BP	intra-Golgi vesicle-mediated transport	GO:0006891	1	0	38	42	1	21100	TRAPPC10
GO:BP	endocytosis	GO:0006897	1	0	641	42	4	21100	APOE,HEATR5A,HIP1,SNCA
GO:BP	receptor-mediated endocytosis	GO:0006898	1	0	243	42	3	21100	APOE,HIP1,SNCA
GO:BP	vesicle fusion	GO:0006906	1	0	105	42	1	21100	SNCA
GO:BP	autophagy	GO:0006914	1	0	541	42	1	21100	SNCA
GO:BP	apoptotic process	GO:0006915	1	0	1865	42	5	21100	APOE,DAB2IP,HIP1,ING5,SNCA
GO:BP	activation of cysteine-type endopeptidase activity involved in apoptotic process	GO:0006919	1	0	83	42	2	21100	HIP1,SNCA
GO:BP	exocytosis	GO:0006887	1	0	360	42	1	21100	SNCA
GO:BP	mitotic cell cycle checkpoint signaling	GO:0007093	1	0	134	42	1	21100	CCND1
GO:BP	meiosis I	GO:0007127	1	0	128	42	1	21100	RAD51B
GO:BP	reciprocal meiotic recombination	GO:0007131	1	0	57	42	1	21100	RAD51B
GO:BP	cell-cell signaling	GO:0007267	1	0	1661	42	5	21100	APOE,CCND1,CCNYL1,DAB2IP,SNCA
GO:BP	chemical synaptic transmission	GO:0007268	1	0	709	42	2	21100	APOE,SNCA
GO:BP	neurotransmitter secretion	GO:0007269	1	0	150	42	1	21100	SNCA
GO:BP	synaptic transmission, cholinergic	GO:0007271	1	0	29	42	1	21100	APOE
GO:BP	multicellular organism development	GO:0007275	1	0	4768	42	14	21100	APOE,CCND1,CNTN6,COL6A1,DAB2IP,DNAH11,EVC,ITGB5,NFATC2,PHLDB1,PTS,RAD51B,SNCA,STARD13
GO:BP	regulation of mitotic cell cycle	GO:0007346	1	0	475	42	4	21100	CCND1,RAD51B,SH2B1,TOM1L2
GO:BP	determination of left/right symmetry	GO:0007368	1	0	129	42	1	21100	DNAH11
GO:BP	gastrulation	GO:0007369	1	0	185	42	3	21100	COL6A1,ITGB5,PHLDB1
GO:BP	Rho protein signal transduction	GO:0007266	1	0	137	42	2	21100	APOE,STARD13
GO:BP	pattern specification process	GO:0007389	1	0	465	42	1	21100	DNAH11
GO:BP	axonogenesis	GO:0007409	1	0	438	42	2	21100	APOE,CNTN6
GO:BP	axon guidance	GO:0007411	1	0	237	42	1	21100	CNTN6
GO:BP	synapse assembly	GO:0007416	1	0	183	42	1	21100	SNCA
GO:BP	central nervous system development	GO:0007417	1	0	1037	42	3	21100	CNTN6,DAB2IP,PTS
GO:BP	brain development	GO:0007420	1	0	762	42	1	21100	DAB2IP
GO:BP	endoderm development	GO:0007492	1	0	81	42	2	21100	COL6A1,ITGB5
GO:BP	heart development	GO:0007507	1	0	574	42	1	21100	DNAH11
GO:BP	muscle organ development	GO:0007517	1	0	337	42	1	21100	EVC
GO:BP	nervous system development	GO:0007399	1	0	2430	42	6	21100	APOE,CNTN6,DAB2IP,DNAH11,PTS,SNCA
GO:BP	regulation of signal transduction	GO:0009966	1	0	2947	42	10	21100	APOE,CCNYL1,CNTN6,DAB2IP,EVC,HIP1,ING5,SH2B1,SNCA,STARD13
GO:BP	Ras protein signal transduction	GO:0007265	1	0	348	42	3	21100	APOE,DAB2IP,STARD13
GO:BP	nitric oxide mediated signal transduction	GO:0007263	1	0	27	42	1	21100	APOE
GO:BP	cell communication	GO:0007154	1	0	6508	42	14	21100	APOE,CCND1,CCNYL1,CNTN6,DAB2IP,EVC,HIP1,ING5,ITGB5,NFATC2,SH2B1,SNCA,STARD13,TOM1L2
GO:BP	cell adhesion	GO:0007155	1	0	1489	42	3	21100	CNTN6,COL6A1,ITGB5
GO:BP	homophilic cell adhesion via plasma membrane adhesion molecules	GO:0007156	1	0	168	42	1	21100	CNTN6
GO:BP	cell-matrix adhesion	GO:0007160	1	0	234	42	1	21100	ITGB5
GO:BP	signal transduction	GO:0007165	1	0	5957	42	14	21100	APOE,CCND1,CCNYL1,CNTN6,DAB2IP,EVC,HIP1,ING5,ITGB5,NFATC2,SH2B1,SNCA,STARD13,TOM1L2
GO:BP	cell surface receptor signaling pathway	GO:0007166	1	0	2811	42	11	21100	APOE,CCND1,CCNYL1,CNTN6,DAB2IP,EVC,HIP1,ITGB5,NFATC2,SH2B1,SNCA
GO:BP	enzyme-linked receptor protein signaling pathway	GO:0007167	1	0	951	42	5	21100	DAB2IP,HIP1,ITGB5,SH2B1,SNCA
GO:BP	transmembrane receptor protein tyrosine kinase signaling pathway	GO:0007169	1	0	613	42	4	21100	DAB2IP,HIP1,SH2B1,SNCA
GO:BP	small GTPase mediated signal transduction	GO:0007264	1	0	510	42	3	21100	APOE,DAB2IP,STARD13
GO:BP	epidermal growth factor receptor signaling pathway	GO:0007173	1	0	104	42	2	21100	DAB2IP,HIP1
GO:BP	transforming growth factor beta receptor signaling pathway	GO:0007179	1	0	188	42	1	21100	ITGB5
GO:BP	G protein-coupled receptor signaling pathway	GO:0007186	1	0	1247	42	2	21100	APOE,SNCA
GO:BP	Notch signaling pathway	GO:0007219	1	0	182	42	1	21100	CNTN6
GO:BP	smoothened signaling pathway	GO:0007224	1	0	142	42	1	21100	EVC
GO:BP	integrin-mediated signaling pathway	GO:0007229	1	0	112	42	1	21100	ITGB5
GO:BP	I-kappaB kinase/NF-kappaB signaling	GO:0007249	1	0	288	42	1	21100	DAB2IP
GO:BP	I-kappaB phosphorylation	GO:0007252	1	0	20	42	1	21100	DAB2IP
GO:BP	JNK cascade	GO:0007254	1	0	174	42	1	21100	DAB2IP
GO:BP	transmembrane receptor protein serine/threonine kinase signaling pathway	GO:0007178	1	0	356	42	2	21100	ITGB5,SH2B1
GO:BP	protein kinase B signaling	GO:0043491	1	0	199	42	1	21100	HIP1
GO:BP	positive regulation of signal transduction	GO:0009967	1	0	1513	42	7	21100	APOE,CNTN6,DAB2IP,EVC,HIP1,ING5,SH2B1
GO:BP	cellular process	GO:0009987	1	0	19395	42	40	21100	ANO10,APOE,CACNA2D3,CCND1,CCNYL1,CNTN6,COL6A1,DAB2IP,DNAH11,EIF3C,EVC,FER1L6,GMEB1,GMPR,HEATR5A,HIP1,ING5,ITGB5,MRPL42,MSL1,MTERF2,NFATC2,PHLDB1,PLBD2,PTS,RAD51B,RPN1,RPSAP58,SH2B1,SNCA,SPDYE17,STARD13,TMEM63A,TOM1L2,TRAPPC10,UEVLD,USE1,ZFP69,ZNF790,ZNF880
GO:BP	synaptic vesicle exocytosis	GO:0016079	1	0	112	42	1	21100	SNCA
GO:BP	synaptic vesicle priming	GO:0016082	1	0	19	42	1	21100	SNCA
GO:BP	sterol metabolic process	GO:0016125	1	0	153	42	1	21100	APOE
GO:BP	sterol biosynthetic process	GO:0016126	1	0	60	42	1	21100	APOE
GO:BP	sterol catabolic process	GO:0016127	1	0	11	42	1	21100	APOE
GO:BP	vesicle-mediated transport	GO:0016192	1	0	1604	42	7	21100	APOE,HEATR5A,HIP1,SNCA,TRAPPC10,UEVLD,USE1
GO:BP	endosomal transport	GO:0016197	1	0	232	42	2	21100	HEATR5A,TRAPPC10
GO:BP	phosphorylation	GO:0016310	1	0	1882	42	6	21100	APOE,CCND1,CCNYL1,DAB2IP,SNCA,SPDYE17
GO:BP	dendrite development	GO:0016358	1	0	234	42	2	21100	APOE,DAB2IP
GO:BP	cell migration	GO:0016477	1	0	1461	42	5	21100	APOE,DAB2IP,ITGB5,NFATC2,STARD13
GO:BP	cytosolic transport	GO:0016482	1	0	170	42	2	21100	HEATR5A,TRAPPC10
GO:BP	negative regulation of angiogenesis	GO:0016525	1	0	103	42	1	21100	DAB2IP
GO:BP	histone modification	GO:0016570	1	0	505	42	3	21100	ING5,MSL1,SNCA
GO:BP	histone acetylation	GO:0016573	1	0	172	42	3	21100	ING5,MSL1,SNCA
GO:BP	protein import	GO:0017038	1	0	8	42	1	21100	APOE
GO:BP	regulation of exocytosis	GO:0017157	1	0	208	42	1	21100	SNCA
GO:BP	peptidyl-serine phosphorylation	GO:0018105	1	0	313	42	1	21100	SNCA
GO:BP	RNA metabolic process	GO:0016070	1	0	6983	42	12	21100	APOE,CCND1,DAB2IP,GMEB1,ING5,MSL1,MTERF2,NFATC2,SNCA,ZFP69,ZNF790,ZNF880
GO:BP	Wnt signaling pathway	GO:0016055	1	0	470	42	4	21100	APOE,CCND1,CCNYL1,DAB2IP
GO:BP	carbohydrate biosynthetic process	GO:0016051	1	0	204	42	1	21100	SNCA
GO:BP	vesicle organization	GO:0016050	1	0	304	42	1	21100	SNCA
GO:BP	organophosphate ester transport	GO:0015748	1	0	146	42	1	21100	APOE
GO:BP	acidic amino acid transport	GO:0015800	1	0	63	42	1	21100	SNCA
GO:BP	amine transport	GO:0015837	1	0	101	42	1	21100	SNCA
GO:BP	monoamine transport	GO:0015844	1	0	82	42	1	21100	SNCA
GO:BP	organic acid transport	GO:0015849	1	0	323	42	2	21100	APOE,SNCA
GO:BP	organic hydroxy compound transport	GO:0015850	1	0	271	42	2	21100	APOE,SNCA
GO:BP	dopamine transport	GO:0015872	1	0	51	42	1	21100	SNCA
GO:BP	norepinephrine transport	GO:0015874	1	0	22	42	1	21100	SNCA
GO:BP	heterocycle biosynthetic process	GO:0018130	1	0	4057	42	14	21100	APOE,CCND1,DAB2IP,GMEB1,ING5,MSL1,MTERF2,NFATC2,PTS,SH2B1,SNCA,ZFP69,ZNF790,ZNF880
GO:BP	fatty acid transport	GO:0015908	1	0	102	42	1	21100	APOE
GO:BP	phospholipid transport	GO:0015914	1	0	101	42	1	21100	APOE
GO:BP	sterol transport	GO:0015918	1	0	118	42	1	21100	APOE
GO:BP	nucleobase-containing compound transport	GO:0015931	1	0	226	42	1	21100	RFTN2
GO:BP	energy derivation by oxidation of organic compounds	GO:0015980	1	0	328	42	1	21100	SNCA
GO:BP	viral process	GO:0016032	1	0	419	42	2	21100	APOE,ITGB5
GO:BP	lipid catabolic process	GO:0016042	1	0	336	42	2	21100	APOE,PLBD2
GO:BP	cellular component organization	GO:0016043	1	0	7868	42	17	21100	APOE,CNTN6,DAB2IP,EIF3C,FER1L6,HIP1,ING5,ITGB5,MSL1,NFATC2,PHLDB1,RAD51B,SH2B1,SNCA,STARD13,TOM1L2,USE1
GO:BP	cell growth	GO:0016049	1	0	490	42	2	21100	APOE,ING5
GO:BP	long-chain fatty acid transport	GO:0015909	1	0	67	42	1	21100	APOE
GO:BP	organic anion transport	GO:0015711	1	0	363	42	1	21100	SNCA
GO:BP	peptidyl-amino acid modification	GO:0018193	1	0	1285	42	4	21100	ING5,MSL1,RPN1,SNCA
GO:BP	peptidyl-lysine modification	GO:0018205	1	0	403	42	3	21100	ING5,MSL1,SNCA
GO:BP	lipid storage	GO:0019915	1	0	82	42	1	21100	APOE
GO:BP	second-messenger-mediated signaling	GO:0019932	1	0	308	42	2	21100	APOE,NFATC2
GO:BP	cGMP-mediated signaling	GO:0019934	1	0	33	42	1	21100	APOE
GO:BP	cyclic-nucleotide-mediated signaling	GO:0019935	1	0	85	42	1	21100	APOE
GO:BP	telencephalon development	GO:0021537	1	0	252	42	1	21100	DAB2IP
GO:BP	pallium development	GO:0021543	1	0	172	42	1	21100	DAB2IP
GO:BP	developmental maturation	GO:0021700	1	0	300	42	1	21100	DAB2IP
GO:BP	cerebral cortex cell migration	GO:0021795	1	0	46	42	1	21100	DAB2IP
GO:BP	cerebral cortex radially oriented cell migration	GO:0021799	1	0	35	42	1	21100	DAB2IP
GO:BP	cerebral cortex radial glia-guided migration	GO:0021801	1	0	26	42	1	21100	DAB2IP
GO:BP	cell motility involved in cerebral cortex radial glia guided migration	GO:0021814	1	0	8	42	1	21100	DAB2IP
GO:BP	layer formation in cerebral cortex	GO:0021819	1	0	14	42	1	21100	DAB2IP
GO:BP	forebrain cell migration	GO:0021885	1	0	63	42	1	21100	DAB2IP
GO:BP	cerebral cortex development	GO:0021987	1	0	117	42	1	21100	DAB2IP
GO:BP	neurogenesis	GO:0022008	1	0	1642	42	3	21100	APOE,CNTN6,DAB2IP
GO:BP	telencephalon cell migration	GO:0022029	1	0	60	42	1	21100	DAB2IP
GO:BP	telencephalon glial cell migration	GO:0022030	1	0	26	42	1	21100	DAB2IP
GO:BP	carboxylic acid metabolic process	GO:0019752	1	0	940	42	3	21100	PTS,SNCA,UEVLD
GO:BP	polyol metabolic process	GO:0019751	1	0	122	42	2	21100	PTS,SNCA
GO:BP	cellular homeostasis	GO:0019725	1	0	751	42	2	21100	APOE,SNCA
GO:BP	calcium-mediated signaling	GO:0019722	1	0	203	42	1	21100	NFATC2
GO:BP	peptidyl-serine modification	GO:0018209	1	0	336	42	1	21100	SNCA
GO:BP	protein N-linked glycosylation via asparagine	GO:0018279	1	0	23	42	1	21100	RPN1
GO:BP	internal peptidyl-lysine acetylation	GO:0018393	1	0	177	42	3	21100	ING5,MSL1,SNCA
GO:BP	peptidyl-lysine acetylation	GO:0018394	1	0	188	42	3	21100	ING5,MSL1,SNCA
GO:BP	phenol-containing compound metabolic process	GO:0018958	1	0	113	42	1	21100	SNCA
GO:BP	viral life cycle	GO:0019058	1	0	313	42	2	21100	APOE,ITGB5
GO:BP	virion assembly	GO:0019068	1	0	35	42	1	21100	APOE
GO:BP	regulation of lipid metabolic process	GO:0019216	1	0	331	42	4	21100	APOE,DAB2IP,SNCA,ZFP69
GO:BP	peptidyl-asparagine modification	GO:0018196	1	0	24	42	1	21100	RPN1
GO:BP	regulation of fatty acid metabolic process	GO:0019217	1	0	87	42	1	21100	SNCA
GO:BP	regulation of nucleobase-containing compound metabolic process	GO:0019219	1	0	4048	42	13	21100	APOE,CCND1,DAB2IP,GMEB1,ING5,MSL1,MTERF2,NFATC2,SH2B1,SNCA,ZFP69,ZNF790,ZNF880
GO:BP	regulation of phosphate metabolic process	GO:0019220	1	0	1386	42	6	21100	APOE,CCND1,CCNYL1,DAB2IP,SNCA,SPDYE17
GO:BP	regulation of metabolic process	GO:0019222	1	0	7313	42	17	21100	APOE,CCND1,CCNYL1,DAB2IP,EIF3C,GMEB1,HIP1,ING5,MSL1,MTERF2,NFATC2,SH2B1,SNCA,SPDYE17,ZFP69,ZNF790,ZNF880
GO:BP	aromatic compound biosynthetic process	GO:0019438	1	0	4068	42	14	21100	APOE,CCND1,DAB2IP,GMEB1,ING5,MSL1,MTERF2,NFATC2,PTS,SH2B1,SNCA,ZFP69,ZNF790,ZNF880
GO:BP	protein metabolic process	GO:0019538	1	0	5487	42	15	21100	APOE,CCND1,CCNYL1,DAB2IP,EIF3C,HIP1,ING5,MRPL42,MSL1,RPN1,RPSAP58,SNCA,SPDYE17,UEVLD,USE1
GO:BP	organophosphate metabolic process	GO:0019637	1	0	943	42	3	21100	GMPR,PLBD2,SNCA
GO:BP	aerobic electron transport chain	GO:0019646	1	0	88	42	1	21100	SNCA
GO:BP	ribose phosphate metabolic process	GO:0019693	1	0	393	42	1	21100	SNCA
GO:BP	regulation of steroid metabolic process	GO:0019218	1	0	97	42	1	21100	APOE
GO:BP	inorganic anion transport	GO:0015698	1	0	180	42	1	21100	ANO10
GO:BP	protein transport	GO:0015031	1	0	1778	42	5	21100	APOE,HIP1,TOM1L2,UEVLD,USE1
GO:BP	myotube cell development	GO:0014904	1	0	44	42	1	21100	NFATC2
GO:BP	regulation of phospholipase activity	GO:0010517	1	0	66	42	1	21100	SNCA
GO:BP	regulation of platelet activation	GO:0010543	1	0	48	42	1	21100	APOE
GO:BP	negative regulation of platelet activation	GO:0010544	1	0	19	42	1	21100	APOE
GO:BP	regulation of macromolecule biosynthetic process	GO:0010556	1	0	3926	42	14	21100	APOE,CCND1,DAB2IP,EIF3C,GMEB1,ING5,MSL1,MTERF2,NFATC2,SH2B1,SNCA,ZFP69,ZNF790,ZNF880
GO:BP	positive regulation of macromolecule biosynthetic process	GO:0010557	1	0	1859	42	7	21100	APOE,DAB2IP,EIF3C,GMEB1,ING5,MSL1,NFATC2
GO:BP	negative regulation of macromolecule biosynthetic process	GO:0010558	1	0	1508	42	5	21100	CCND1,DAB2IP,NFATC2,SNCA,ZFP69
GO:BP	positive regulation of phosphorus metabolic process	GO:0010562	1	0	895	42	5	21100	CCND1,CCNYL1,DAB2IP,SNCA,SPDYE17
GO:BP	negative regulation of phosphorus metabolic process	GO:0010563	1	0	418	42	3	21100	APOE,DAB2IP,SNCA
GO:BP	regulation of cell cycle process	GO:0010564	1	0	695	42	5	21100	CCND1,DAB2IP,RAD51B,SH2B1,TOM1L2
GO:BP	regulation of cellular ketone metabolic process	GO:0010565	1	0	147	42	1	21100	SNCA
GO:BP	regulation of endothelial cell migration	GO:0010594	1	0	167	42	3	21100	APOE,DAB2IP,STARD13
GO:BP	positive regulation of macromolecule metabolic process	GO:0010604	1	0	3465	42	12	21100	APOE,CCND1,CCNYL1,DAB2IP,EIF3C,GMEB1,HIP1,ING5,MSL1,NFATC2,SNCA,SPDYE17
GO:BP	negative regulation of macromolecule metabolic process	GO:0010605	1	0	3361	42	6	21100	APOE,CCND1,DAB2IP,NFATC2,SNCA,ZFP69
GO:BP	post-transcriptional regulation of gene expression	GO:0010608	1	0	1104	42	1	21100	EIF3C
GO:BP	positive regulation of gene expression	GO:0010628	1	0	1135	42	2	21100	EIF3C,NFATC2
GO:BP	negative regulation of gene expression	GO:0010629	1	0	1579	42	1	21100	APOE
GO:BP	epithelial cell migration	GO:0010631	1	0	293	42	3	21100	APOE,DAB2IP,STARD13
GO:BP	negative regulation of autophagy	GO:0010507	1	0	83	42	1	21100	SNCA
GO:BP	regulation of autophagy	GO:0010506	1	0	339	42	1	21100	SNCA
GO:BP	proteasomal protein catabolic process	GO:0010498	1	0	509	42	2	21100	APOE,DAB2IP
GO:BP	regulation of gastrulation	GO:0010470	1	0	17	42	1	21100	PHLDB1
GO:BP	response to extracellular stimulus	GO:0009991	1	0	490	42	2	21100	APOE,CCND1
GO:BP	response to organic substance	GO:0010033	1	0	3010	42	7	21100	APOE,CCND1,COL6A1,DAB2IP,ITGB5,RFTN2,SNCA
GO:BP	response to inorganic substance	GO:0010035	1	0	538	42	2	21100	CCND1,SNCA
GO:BP	response to metal ion	GO:0010038	1	0	350	42	2	21100	CCND1,SNCA
GO:BP	response to iron ion	GO:0010039	1	0	31	42	2	21100	CCND1,SNCA
GO:BP	response to iron(II) ion	GO:0010040	1	0	6	42	1	21100	SNCA
GO:BP	response to X-ray	GO:0010165	1	0	32	42	1	21100	CCND1
GO:BP	body morphogenesis	GO:0010171	1	0	49	42	1	21100	PHLDB1
GO:BP	regulation of epithelial cell migration	GO:0010632	1	0	225	42	3	21100	APOE,DAB2IP,STARD13
GO:BP	embryonic body morphogenesis	GO:0010172	1	0	11	42	1	21100	PHLDB1
GO:BP	vascular transport	GO:0010232	1	0	87	42	1	21100	APOE
GO:BP	response to organonitrogen compound	GO:0010243	1	0	1010	42	4	21100	APOE,CCND1,COL6A1,SNCA
GO:BP	endomembrane system organization	GO:0010256	1	0	550	42	1	21100	FER1L6
GO:BP	regulation of hydrogen peroxide metabolic process	GO:0010310	1	0	19	42	1	21100	SNCA
GO:BP	regulation of G2/M transition of mitotic cell cycle	GO:0010389	1	0	117	42	2	21100	CCND1,RAD51B
GO:BP	negative regulation of peptidase activity	GO:0010466	1	0	249	42	1	21100	SNCA
GO:BP	gene expression	GO:0010467	1	0	8963	42	15	21100	APOE,CCND1,DAB2IP,EIF3C,GMEB1,ING5,MRPL42,MSL1,MTERF2,NFATC2,RPSAP58,SNCA,ZFP69,ZNF790,ZNF880
GO:BP	regulation of gene expression	GO:0010468	1	0	5452	42	13	21100	APOE,CCND1,DAB2IP,EIF3C,GMEB1,ING5,MSL1,MTERF2,NFATC2,SNCA,ZFP69,ZNF790,ZNF880
GO:BP	response to ionizing radiation	GO:0010212	1	0	142	42	1	21100	CCND1
GO:BP	positive regulation of organelle organization	GO:0010638	1	0	509	42	2	21100	SH2B1,SNCA
GO:BP	negative regulation of organelle organization	GO:0010639	1	0	352	42	2	21100	SNCA,TOM1L2
GO:BP	regulation of platelet-derived growth factor receptor signaling pathway	GO:0010640	1	0	24	42	2	21100	HIP1,SNCA
GO:BP	positive regulation of endopeptidase activity	GO:0010950	1	0	171	42	2	21100	HIP1,SNCA
GO:BP	negative regulation of endopeptidase activity	GO:0010951	1	0	240	42	1	21100	SNCA
GO:BP	positive regulation of peptidase activity	GO:0010952	1	0	189	42	2	21100	HIP1,SNCA
GO:BP	regulation of metal ion transport	GO:0010959	1	0	392	42	1	21100	SNCA
GO:BP	positive regulation of G2/M transition of mitotic cell cycle	GO:0010971	1	0	28	42	2	21100	CCND1,RAD51B
GO:BP	regulation of neuron projection development	GO:0010975	1	0	431	42	2	21100	APOE,DAB2IP
GO:BP	positive regulation of neuron projection development	GO:0010976	1	0	149	42	2	21100	APOE,DAB2IP
GO:BP	negative regulation of neuron projection development	GO:0010977	1	0	135	42	1	21100	APOE
GO:BP	negative regulation of cell cycle process	GO:0010948	1	0	305	42	3	21100	CCND1,DAB2IP,TOM1L2
GO:BP	programmed cell death	GO:0012501	1	0	1918	42	5	21100	APOE,DAB2IP,HIP1,ING5,SNCA
GO:BP	glutamate secretion	GO:0014047	1	0	25	42	1	21100	SNCA
GO:BP	regulation of glutamate secretion	GO:0014048	1	0	19	42	1	21100	SNCA
GO:BP	regulation of dopamine secretion	GO:0014059	1	0	37	42	1	21100	SNCA
GO:BP	phosphatidylinositol 3-kinase signaling	GO:0014065	1	0	145	42	1	21100	DAB2IP
GO:BP	regulation of phosphatidylinositol 3-kinase signaling	GO:0014066	1	0	110	42	1	21100	DAB2IP
GO:BP	negative regulation of phosphatidylinositol 3-kinase signaling	GO:0014067	1	0	16	42	1	21100	DAB2IP
GO:BP	response to organic cyclic compound	GO:0014070	1	0	901	42	3	21100	CCND1,RFTN2,SNCA
GO:BP	myotube differentiation	GO:0014902	1	0	122	42	1	21100	NFATC2
GO:BP	dopamine secretion	GO:0014046	1	0	37	42	1	21100	SNCA
GO:BP	negative regulation of signal transduction	GO:0009968	1	0	1243	42	3	21100	APOE,DAB2IP,SNCA
GO:BP	positive regulation of cell death	GO:0010942	1	0	579	42	3	21100	DAB2IP,ING5,SNCA
GO:BP	cellular component assembly involved in morphogenesis	GO:0010927	1	0	114	42	1	21100	PHLDB1
GO:BP	positive regulation of platelet-derived growth factor receptor signaling pathway	GO:0010641	1	0	5	42	1	21100	HIP1
GO:BP	negative regulation of platelet-derived growth factor receptor signaling pathway	GO:0010642	1	0	13	42	1	21100	SNCA
GO:BP	regulation of cell communication	GO:0010646	1	0	3336	42	10	21100	APOE,CCNYL1,CNTN6,DAB2IP,EVC,HIP1,ING5,SH2B1,SNCA,STARD13
GO:BP	positive regulation of cell communication	GO:0010647	1	0	1711	42	8	21100	APOE,CNTN6,DAB2IP,EVC,HIP1,ING5,SH2B1,SNCA
GO:BP	negative regulation of cell communication	GO:0010648	1	0	1351	42	3	21100	APOE,DAB2IP,SNCA
GO:BP	regulation of cellular carbohydrate metabolic process	GO:0010675	1	0	148	42	1	21100	SNCA
GO:BP	positive regulation of cellular carbohydrate metabolic process	GO:0010676	1	0	53	42	1	21100	SNCA
GO:BP	regulation of epithelial to mesenchymal transition	GO:0010717	1	0	94	42	2	21100	DAB2IP,PHLDB1
GO:BP	regulation of cell death	GO:0010941	1	0	1592	42	5	21100	APOE,DAB2IP,HIP1,ING5,SNCA
GO:BP	negative regulation of epithelial to mesenchymal transition	GO:0010719	1	0	35	42	1	21100	DAB2IP
GO:BP	regulation of cholesterol esterification	GO:0010872	1	0	12	42	1	21100	APOE
GO:BP	positive regulation of cholesterol esterification	GO:0010873	1	0	9	42	1	21100	APOE
GO:BP	regulation of cholesterol efflux	GO:0010874	1	0	37	42	1	21100	APOE
GO:BP	positive regulation of cholesterol efflux	GO:0010875	1	0	26	42	1	21100	APOE
GO:BP	lipid localization	GO:0010876	1	0	455	42	1	21100	APOE
GO:BP	lipid transport involved in lipid storage	GO:0010877	1	0	2	42	1	21100	APOE
GO:BP	negative regulation of steroid biosynthetic process	GO:0010894	1	0	23	42	1	21100	APOE
GO:BP	regulation of inositol phosphate biosynthetic process	GO:0010919	1	0	16	42	1	21100	SNCA
GO:BP	positive regulation of hydrogen peroxide metabolic process	GO:0010726	1	0	6	42	1	21100	SNCA
GO:CC	proximal portion of axoneme	GO:0120134	0.570386	0.243831	1	50	1	21698	DNAH11
GO:CC	cytoplasmic vesicle	GO:0031410	0.77404	0.111237	2463	50	13	21698	ANTXR2,APOE,CLEC12A,DAB2IP,HEATR5A,HIP1,ITGB5,RPN1,SNCA,TMEM63A,TOM1L2,TRAPPC10,UEVLD
GO:CC	intracellular vesicle	GO:0097708	0.77959	0.108134	2465	50	13	21698	ANTXR2,APOE,CLEC12A,DAB2IP,HEATR5A,HIP1,ITGB5,RPN1,SNCA,TMEM63A,TOM1L2,TRAPPC10,UEVLD
GO:CC	intracellular organelle lumen	GO:0070013	1	0	6625	50	12	21698	APOE,CCND1,COL6A1,GMEB1,ING5,MRPL42,MSL1,MTERF2,NFATC2,NPIPB8,PLBD2,RAD51B
GO:CC	extracellular exosome	GO:0070062	1	0	2110	50	7	21698	APOE,COL6A1,ITGB5,PLBD2,TMEM63A,TOM1L2,UEVLD
GO:CC	tight junction	GO:0070160	1	0	134	50	1	21698	CCND1
GO:CC	anchoring junction	GO:0070161	1	0	848	50	2	21698	CCND1,ITGB5
GO:CC	exocytic vesicle	GO:0070382	1	0	220	50	1	21698	SNCA
GO:CC	H3 histone acetyltransferase complex	GO:0070775	1	0	10	50	1	21698	ING5
GO:CC	MOZ/MORF histone acetyltransferase complex	GO:0070776	1	0	9	50	1	21698	ING5
GO:CC	tertiary granule	GO:0070820	1	0	163	50	2	21698	CLEC12A,TMEM63A
GO:CC	tertiary granule membrane	GO:0070821	1	0	72	50	2	21698	CLEC12A,TMEM63A
GO:CC	translation preinitiation complex	GO:0070993	1	0	18	50	1	21698	EIF3C
GO:CC	endocytic vesicle lumen	GO:0071682	1	0	23	50	1	21698	APOE
GO:CC	cell periphery	GO:0071944	1	0	6237	50	19	21698	ANO10,ANTXR2,APOE,CACNA2D3,CCNYL1,CLEC12A,CLEC2B,CNTN6,COL6A1,DAB2IP,EVC,HIP1,ITGB5,MRPL42,PHLDB1,RFTN2,SH2B1,SNCA,TMEM63A
GO:CC	MSL complex	GO:0072487	1	0	4	50	1	21698	MSL1
GO:CC	blood microparticle	GO:0072562	1	0	137	50	1	21698	APOE
GO:CC	RNA polymerase II transcription regulator complex	GO:0090575	1	0	245	50	1	21698	NFATC2
GO:CC	ciliary plasm	GO:0097014	1	0	135	50	1	21698	DNAH11
GO:CC	synaptic membrane	GO:0097060	1	0	372	50	2	21698	CNTN6,HIP1
GO:CC	extracellular membrane-bounded organelle	GO:0065010	1	0	2134	50	7	21698	APOE,COL6A1,ITGB5,PLBD2,TMEM63A,TOM1L2,UEVLD
GO:CC	collagen-containing extracellular matrix	GO:0062023	1	0	423	50	2	21698	APOE,COL6A1
GO:CC	transferase complex, transferring phosphorus-containing groups	GO:0061695	1	0	288	50	1	21698	CCND1
GO:CC	ciliary membrane	GO:0060170	1	0	76	50	1	21698	EVC
GO:CC	axon terminus	GO:0043679	1	0	115	50	1	21698	SNCA
GO:CC	cell body	GO:0044297	1	0	558	50	3	21698	APOE,DAB2IP,SNCA
GO:CC	cell body membrane	GO:0044298	1	0	30	50	1	21698	DAB2IP
GO:CC	cerebellar mossy fiber	GO:0044300	1	0	7	50	1	21698	DAB2IP
GO:CC	climbing fiber	GO:0044301	1	0	2	50	1	21698	DAB2IP
GO:CC	neuron projection terminus	GO:0044306	1	0	130	50	1	21698	SNCA
GO:CC	ribosomal subunit	GO:0044391	1	0	189	50	2	21698	MRPL42,RPSAP58
GO:CC	intercellular bridge	GO:0045171	1	0	92	50	1	21698	PHLDB1
GO:CC	cyclin D1-CDK4 complex	GO:0097128	1	0	2	50	1	21698	CCND1
GO:CC	basal part of cell	GO:0045178	1	0	268	50	1	21698	PHLDB1
GO:CC	synapse	GO:0045202	1	0	1305	50	4	21698	APOE,CNTN6,HIP1,SNCA
GO:CC	postsynaptic membrane	GO:0045211	1	0	272	50	1	21698	HIP1
GO:CC	clathrin-coated endocytic vesicle	GO:0045334	1	0	89	50	1	21698	APOE
GO:CC	phagocytic vesicle	GO:0045335	1	0	140	50	1	21698	ITGB5
GO:CC	anchored component of plasma membrane	GO:0046658	1	0	63	50	1	21698	CNTN6
GO:CC	perinuclear region of cytoplasm	GO:0048471	1	0	718	50	1	21698	SNCA
GO:CC	pigment granule	GO:0048770	1	0	109	50	1	21698	RPN1
GO:CC	excitatory synapse	GO:0060076	1	0	51	50	1	21698	CNTN6
GO:CC	basal cortex	GO:0045180	1	0	5	50	1	21698	PHLDB1
GO:CC	apical junction complex	GO:0043296	1	0	151	50	1	21698	CCND1
GO:CC	dendritic tree	GO:0097447	1	0	612	50	2	21698	APOE,DAB2IP
GO:CC	9+2 motile cilium	GO:0097729	1	0	157	50	1	21698	DNAH11
GO:CC	supramolecular polymer	GO:0099081	1	0	1010	50	3	21698	COL6A1,DNAH11,SNCA
GO:CC	anchored component of synaptic membrane	GO:0099144	1	0	12	50	1	21698	CNTN6
GO:CC	intrinsic component of synaptic membrane	GO:0099240	1	0	165	50	1	21698	CNTN6
GO:CC	extrinsic component of synaptic membrane	GO:0099243	1	0	10	50	1	21698	HIP1
GO:CC	exocytic vesicle membrane	GO:0099501	1	0	108	50	1	21698	SNCA
GO:CC	secretory vesicle	GO:0099503	1	0	1031	50	3	21698	CLEC12A,SNCA,TMEM63A
GO:CC	supramolecular fiber	GO:0099512	1	0	1001	50	3	21698	COL6A1,DNAH11,SNCA
GO:CC	polymeric cytoskeletal fiber	GO:0099513	1	0	769	50	1	21698	DNAH11
GO:CC	cytoplasmic region	GO:0099568	1	0	260	50	2	21698	DNAH11,PHLDB1
GO:CC	cell cortex region	GO:0099738	1	0	39	50	1	21698	PHLDB1
[truncated: 9,063 more rows]

## Sheet: 14DIV_UR
g:Profiler gene enrichment analysis of 14 DIV Up-regulated genes
source	term_name	term_id	adjusted_p_value	negative_log10_of_adjusted_p_value	term_size	query_size	intersection_size	effective_domain_size	intersections
GO:MF	protein binding	GO:0005515	1.23599e-07	6.90799	14833	688	574	20183	ABCA12,ABCB4,ABL2,ACOT11,ACTG1,ADAMTS1,ADAMTSL5,ADARB1,ADD3,ADGRA3,ADGRB1,ADGRG1,ADGRL3,ADRA1B,ADRA2C,AEBP2,AGBL4,AGMO,AGPS,ANK1,ANKRD13B,ANKRD65,ANOS1,ANP32B,ANTXR2,ANXA11,AP3B1,ARHGAP22,ARHGEF4,ARID3A,ARNTL2,ARPP21,ASAP3,ASB6,ASPA,ATIC,ATP10A,AVPI1,AXL,B3GALT5,B3GNT7,BARX2,BCL7A,BDKRB1,BEND5,BEX1,BHLHE40,BMP1,BMPR1B,BTBD11,BTN3A2,C10ORF67,C1QTNF6,C1QTNF9,CA13,CABLES1,CACNA1B,CAMK1D,CAPRIN1,CARD…
GO:MF	extracellular matrix structural constituent	GO:0005201	3.11279e-06	5.50685	173	688	24	20183	ANOS1,COL11A1,COL17A1,COL21A1,DPT,EDIL3,FBN1,LAMA1,LAMB3,LAMB4,LAMC2,LTBP2,LUM,MATN2,MFAP4,MFAP5,MFGE8,MGP,PCOLCE,PXDN,SPON1,THBS1,THBS2,VCAN
GO:MF	calcium ion binding	GO:0005509	0.000506033	3.29582	725	688	51	20183	ACER3,ADGRL3,ANXA11,BMP1,CACNA1B,CALML4,CDH13,CDH20,CDH7,CLSTN2,CPS1,CRACR2A,CRB1,DSG2,DUOX1,DUOX2,EDIL3,EFCAB2,EGF,EHD2,FAT2,FBN1,FLG,LTBP2,MACF1,MATN2,MGP,NCALD,NKD1,PCDH10,PCDH20,PCDH7,PCDHGB4,PKD2,PLCB4,PLS1,PLSCR4,PRNP,RASEF,RCN3,RYR3,SYT1,SYT4,THBS1,THBS2,TLL2,TUBB4A,UNC13A,VCAN,VSNL1,WDR49
GO:MF	growth factor binding	GO:0019838	0.00648885	2.18783	132	688	16	20183	GPC1,IGFBP3,IL1R1,IL2RB,ITGB3,KLB,LTBP2,NRP1,NRP2,PDGFA,PXDN,RPS2,SCN5A,SORT1,TGFBR2,THBS1
GO:MF	ion binding	GO:0043167	0.0104977	1.97891	6066	688	257	20183	ABCA12,ABCA6,ABCA7,ABCB4,ABCC1,ABL2,ACER3,ACTG1,ADAMTS1,ADAMTS19,ADARB1,ADGRL3,AEBP2,AGBL4,AGMO,AGPS,ANTXR2,ANXA11,APOBEC3D,ASAP3,ASPA,ATP10A,AXL,BMP1,BMPR1B,CA13,CACNA1B,CACNA2D2,CADPS2,CALML4,CAMK1D,CBR4,CDH13,CDH20,CDH7,CDK6,CDKL2,CHD3,CHN1,CHPT1,CHRNA1,CLCN3,CLSTN2,COL11A1,COQ8A,COQ8B,CPS1,CRACR2A,CRB1,DDX39A,DDX60,DGKH,DHX33,DIRAS3,DNAH11,DNM3,DNMT3A,DNMT3B,DSG2,DUOX1,DUOX2,DYRK3,EDIL3,EFCAB…
GO:MF	phosphatidylserine binding	GO:0001786	0.0137159	1.86278	58	688	10	20183	ADGRB1,AXL,GSDMB,MFGE8,OSBPL10,RPE65,SCARB1,SYT1,SYT4,THBS1
GO:MF	protein-containing complex binding	GO:0044877	0.0216335	1.66487	1283	688	71	20183	ABL2,ADD3,ADGRG1,ANK1,ANXA11,CD177,CD44,CDH13,CFAP100,CLTA,CORO2B,CPS1,DHX33,EDIL3,EIF3C,EPB41L2,EPS8L1,FBN1,FERMT2,FSTL3,GBP1,GNA14,GPSM2,H3-3A,HMBOX1,ICAM1,IFNA1,IFNE,ITGB1,ITGB3,ITGB5,ITPRID2,JAM2,KIFAP3,LAMB3,LETMD1,LUM,MACF1,MFGE8,MICAL3,MYH9,MYO16,MYO1D,MYO6,NEIL3,NOP58,PAFAH1B3,PCOLCE,PDGFA,PLS1,PPARA,PRKCA,PRNP,RIPK1,RPAIN,RPL23A,SAMD14,SCARB1,SEMA7A,SHROOM1,SKIL,SLC27A5,SORT1,TAB1,TAGLN,…
GO:MF	modified amino acid binding	GO:0072341	0.0279606	1.55345	89	688	12	20183	ADGRB1,AXL,CPS1,GSDMB,GSTM2,MFGE8,OSBPL10,RPE65,SCARB1,SYT1,SYT4,THBS1
GO:MF	metal ion binding	GO:0046872	0.0325386	1.4876	4273	688	188	20183	ABL2,ACER3,ADAMTS1,ADAMTS19,ADARB1,ADGRL3,AEBP2,AGBL4,AGMO,ANTXR2,ANXA11,APOBEC3D,ASAP3,ASPA,ATP10A,BMP1,BMPR1B,CA13,CACNA1B,CACNA2D2,CADPS2,CALML4,CDH13,CDH20,CDH7,CHD3,CHN1,CHPT1,CLSTN2,COL11A1,CPS1,CRACR2A,CRB1,DGKH,DNMT3A,DNMT3B,DSG2,DUOX1,DUOX2,DYRK3,EDIL3,EFCAB2,EGF,EHD2,ENOSF1,ENPP4,ENPP5,ENTPD7,EPHX2,ESRRG,FAT2,FBLIM1,FBN1,FBP2,FLG,FXN,GALNT10,GALNTL6,GATA3,GNA14,GPC1,GYG2,HLTF,HNF4G,IDO1…
GO:BP	anatomical structure development	GO:0048856	8.11836e-17	16.0905	5754	663	289	21100	ABCA12,ABL2,ACER3,ACP6,ACTG1,ADAMTS1,ADARB1,ADGRB1,ADGRG1,ADGRL3,ADRA2C,AGBL4,ANOS1,ANP32B,AP3B1,ARHGAP22,ASPA,ATIC,ATP10A,AXL,BARX2,BEX1,BHLHE40,BMP1,BMPR1B,CABLES1,CAMK1D,CAPRIN1,CARD11,CCDC40,CD40,CD44,CDC25B,CDC42EP1,CDC42EP2,CDH13,CDH20,CDH7,CDK6,CDKN2B,CHMP4C,CHN1,CHRNA1,CLDN1,CLSTN2,CNTN4,COL11A1,COL17A1,COLEC10,COQ8B,CPS1,CRACR2A,CRB1,CRISPLD1,CRYBG3,CSRNP1,CST3,CYFIP2,CYSLTR1,DCC,DHRS3,D…
GO:BP	developmental process	GO:0032502	7.05417e-16	15.1516	6317	663	306	21100	ABCA12,ABL2,ACER3,ACP6,ACTG1,ADAMTS1,ADARB1,ADGRB1,ADGRG1,ADGRL3,ADRA2C,AGBL4,ANOS1,ANP32B,AP3B1,ARHGAP22,ASPA,ATIC,ATP10A,AXL,BARX2,BEX1,BHLHE40,BMP1,BMPR1B,CABLES1,CAMK1D,CAPRIN1,CARD11,CCDC40,CD40,CD44,CDC25B,CDC42EP1,CDC42EP2,CDH13,CDH20,CDH7,CDK6,CDKL2,CDKN2B,CHMP4C,CHN1,CHRNA1,CLCN3,CLDN1,CLSTN2,CNTN4,COL11A1,COL17A1,COLEC10,COQ8B,CPS1,CRACR2A,CRB1,CRISPLD1,CRYBG3,CSRNP1,CST3,CYFIP2,CYSLTR1…
GO:BP	cell adhesion	GO:0007155	2.60736e-12	11.5838	1489	663	106	21100	ABCA12,ABL2,ACTG1,ADGRB1,ADGRG1,ADGRL3,ANOS1,AP3B1,AXL,C2CD4A,CARD11,CD177,CD44,CDC42EP1,CDH13,CDH20,CDH7,CDK6,CEACAM6,CLDN1,CLSTN2,CNTN4,CNTNAP5,COL17A1,COL26A1,CORO2B,CRB1,CYFIP2,DCC,DOCK5,DPT,DSG2,EBI3,EDIL3,EFNA5,FAT2,FBLIM1,FBN1,FERMT2,FSTL3,FUT3,GATA3,GBP1,GRHL2,ICAM1,IDO1,IL1A,IL1RAPL1,IL4R,ILDR2,ITGB1,ITGB3,ITGB5,JAK2,JAM2,KIFAP3,LAMA1,LAMB3,LAMB4,LAMC2,LAMC3,LGALS1,LGALS3BP,LIF,LIMS1,LIM…
GO:BP	regulation of developmental process	GO:0050793	7.62963e-12	11.1175	2425	663	146	21100	ABCA12,ADAMTS1,ADGRB1,ADRA2C,AGBL4,ANP32B,AP3B1,ASPA,ATP10A,AXL,BHLHE40,BMP1,BMPR1B,CAMK1D,CAPRIN1,CARD11,CD40,CD44,CDC42EP1,CDC42EP2,CDK6,CDKN2B,CHN1,CLSTN2,CNTN4,CST3,CYSLTR1,DCC,DKK1,DNM3,DOCK5,DUOXA1,EDNRB,EFNA5,EGF,EHD2,EIF2AK3,FANCA,FBLIM1,FBN1,FERMT2,FSTL3,FXN,GAB1,GATA3,GBP1,GDF15,GJC2,GPC1,GRHL2,GRIP1,HECW1,HECW2,HEXB,HHEX,HLTF,HMGB2,HOXB7,HOXC11,HSF4,HTR2C,IFITM1,IGFBP3,IL1A,IL1RAPL1,IL…
GO:BP	multicellular organism development	GO:0007275	9.10858e-12	11.0405	4768	663	237	21100	ABCA12,ABL2,ACER3,ACP6,ACTG1,ADAMTS1,ADARB1,ADGRB1,ADGRG1,ADGRL3,ADRA2C,AGBL4,ANOS1,ANP32B,AP3B1,ARHGAP22,ASPA,ATIC,AXL,BARX2,BEX1,BHLHE40,BMP1,BMPR1B,CABLES1,CAMK1D,CAPRIN1,CARD11,CCDC40,CD40,CD44,CDH13,CDK6,CDKN2B,CHMP4C,CHN1,CLDN1,CLSTN2,CNTN4,COL11A1,COQ8B,CPS1,CRACR2A,CRB1,CRYBG3,CSRNP1,CYFIP2,CYSLTR1,DCC,DHRS3,DKK1,DNAH11,DNM3,DNMT3A,DPYSL5,DSG2,DUOX1,DUOX2,DUOXA1,DUSP5,DYRK3,EDNRB,EFNA5,EG…
GO:BP	cellular developmental process	GO:0048869	2.25781e-11	10.6463	4184	663	214	21100	ABCA12,ABL2,ACP6,ACTG1,ADARB1,ADGRB1,ADGRG1,ADGRL3,ADRA2C,AGBL4,ANOS1,ANP32B,AP3B1,ARHGAP22,ASPA,AXL,BARX2,BEX1,BHLHE40,BMP1,BMPR1B,CAMK1D,CAPRIN1,CARD11,CD44,CDC25B,CDK6,CDKN2B,CHN1,CLDN1,CNTN4,COL11A1,CPS1,CRACR2A,CRB1,CYFIP2,DCC,DKK1,DNM3,DNMT3A,DOCK5,DPY19L2,DPYSL5,DUOXA1,DYRK3,EDNRB,EFNA5,EHD2,EIF2AK3,ENAH,ENTPD7,EPHA6,ERG,ERVW-1,ETV5,FANCA,FBN1,FERMT2,FGF5,FLG,FMN2,FOSL2,FRY,FSTL3,GATA3,GBP…
GO:BP	cell differentiation	GO:0030154	2.41621e-11	10.6169	4160	663	213	21100	ABCA12,ABL2,ACP6,ACTG1,ADARB1,ADGRB1,ADGRG1,ADGRL3,ADRA2C,AGBL4,ANOS1,ANP32B,AP3B1,ARHGAP22,ASPA,AXL,BARX2,BEX1,BHLHE40,BMP1,BMPR1B,CAMK1D,CAPRIN1,CARD11,CDC25B,CDK6,CDKN2B,CHN1,CLDN1,CNTN4,COL11A1,CPS1,CRACR2A,CRB1,CYFIP2,DCC,DKK1,DNM3,DNMT3A,DOCK5,DPY19L2,DPYSL5,DUOXA1,DYRK3,EDNRB,EFNA5,EHD2,EIF2AK3,ENAH,ENTPD7,EPHA6,ERG,ERVW-1,ETV5,FANCA,FBN1,FERMT2,FGF5,FLG,FMN2,FOSL2,FRY,FSTL3,GATA3,GBP1,GDF…
GO:BP	anatomical structure morphogenesis	GO:0009653	5.33504e-11	10.2729	2702	663	155	21100	ACTG1,ADAMTS1,ADARB1,ADGRB1,ADGRG1,ANOS1,AP3B1,ARHGAP22,ATP10A,AXL,BARX2,BMP1,BMPR1B,CAPRIN1,CCDC40,CD40,CD44,CDC42EP1,CDC42EP2,CDH13,CDH20,CDH7,CHN1,CNTN4,COL11A1,COQ8B,CRB1,CRISPLD1,CSRNP1,CST3,CYFIP2,CYSLTR1,DCC,DHRS3,DKK1,DNAH11,DNM3,DOCK5,DPYSL5,DUOX2,DUSP5,EFNA5,EGF,EHD2,EIF2AK3,ENAH,EPHA6,ERVW-1,FBLIM1,FBN1,FERMT2,FGF5,FRY,GAB1,GATA3,GBP1,GDF15,GPC1,GRHL2,GRIP1,HBEGF,HECW1,HECW2,HEXB,HHEX,…
GO:BP	regulation of localization	GO:0032879	1.09266e-10	9.96151	2725	663	155	21100	ABCA12,ABCA7,ABCB4,ABL2,ACTG1,ADAMTS1,ADARB1,ADGRB1,ADGRG1,ADRA2C,ANKRD13B,ANP32B,AXL,BDKRB1,CACNA1B,CACNA2D2,CADPS2,CAMK1D,CBARP,CCDC40,CD177,CD40,CDH13,CDK6,CEACAM6,CFAP298-TCP10L,CLDN1,CLIC2,COLEC10,CORIN,CORO2B,CRACR2A,DKK1,DNAH11,DNM3,DOCK5,DSG2,DUOX1,DUOX2,EDNRB,EFNA5,EGF,EHD2,EIF2AK3,EPB41L2,FERMT2,FGF5,FUT3,GAB1,GATA3,GBP1,GJC2,GPC1,GPSM2,GSTM2,HBEGF,HECW1,HECW2,HTR2C,ICAM1,IFITM1,IGFBP3,…
GO:BP	multicellular organismal process	GO:0032501	2.62373e-10	9.58108	7354	663	322	21100	ABCA12,ABCA7,ABCC1,ABL2,ACER3,ACOT11,ACP6,ACTG1,ADAMTS1,ADARB1,ADGRB1,ADGRG1,ADGRL3,ADRA1B,ADRA2C,AGBL4,ANOS1,ANP32B,AP3B1,ARHGAP22,ARNTL2,ASPA,ATIC,AXL,BARX2,BDKRB1,BEX1,BHLHE40,BMP1,BMPR1B,BTN3A2,C2CD4A,CABLES1,CAMK1D,CAPRIN1,CARD11,CCDC40,CD40,CD44,CDC25B,CDH13,CDK6,CDKN2B,CES3,CGB8,CHMP4C,CHN1,CHRNA1,CLCN3,CLDN1,CLIC2,CLSTN2,CNTN4,COL11A1,COQ8B,CORIN,CORO2B,CPS1,CRACR2A,CRB1,CRYBG3,CSRNP1,CST…
GO:BP	system development	GO:0048731	2.95034e-10	9.53013	4313	663	215	21100	ABCA12,ABL2,ACER3,ACP6,ACTG1,ADAMTS1,ADARB1,ADGRB1,ADGRG1,ADGRL3,ADRA2C,AGBL4,ANOS1,ANP32B,AP3B1,ARHGAP22,ASPA,ATIC,AXL,BARX2,BEX1,BHLHE40,BMP1,BMPR1B,CABLES1,CAMK1D,CAPRIN1,CARD11,CCDC40,CD40,CD44,CDH13,CDK6,CDKN2B,CHN1,CLDN1,CLSTN2,CNTN4,COL11A1,COQ8B,CPS1,CRACR2A,CRB1,CRYBG3,CSRNP1,CYFIP2,CYSLTR1,DCC,DHRS3,DKK1,DNAH11,DNM3,DNMT3A,DPYSL5,DSG2,DUOX2,DUOXA1,DYRK3,EDNRB,EFNA5,EGF,EIF2AK3,ENAH,ENTP…
GO:BP	cell morphogenesis	GO:0000902	4.52555e-10	9.34433	1012	663	78	21100	ADARB1,ADGRB1,ANOS1,AP3B1,ATP10A,AXL,BMPR1B,CAPRIN1,CD44,CDC42EP1,CDC42EP2,CDH20,CDH7,CHN1,CNTN4,CRB1,CYFIP2,DCC,DKK1,DNM3,DOCK5,DPYSL5,EFNA5,ENAH,EPHA6,FBLIM1,FERMT2,FRY,GATA3,GBP1,GRHL2,GRIP1,HECW1,HECW2,HEXB,IL1RAPL1,ISL2,ITGB1,ITGB3,LAMA1,LAMB3,LAMB4,LAMC2,LAMC3,LGR6,LIMS1,LIMS2,LZTS3,MACF1,MEF2C,MELTF,MET,METRN,MNX1,MYH9,MYO16,NEDD4L,NEDD9,NFASC,NRP1,NRP2,NTN4,PHACTR1,PLS1,SEMA3B,SEMA3F,SEMA…
GO:BP	positive regulation of biological process	GO:0048518	6.75232e-10	9.17055	6224	663	282	21100	ABCA12,ABCA7,ABCB4,ABCC1,ABL2,ACER3,ACTG1,ADAMTS1,ADARB1,ADGRB1,ADGRG1,ADRA1B,ADRA2C,AGBL4,ANP32B,AP3B1,ARID3A,ARNTL2,ASPA,ATP10A,AVPI1,AXL,BARX2,BDKRB1,BEX1,BMP1,BMPR1B,BTN3A2,C2CD4A,CADPS2,CAMK1D,CAPRIN1,CARD11,CD177,CD40,CD44,CDC25B,CDC42EP1,CDC42EP2,CDH13,CDK6,CDKN2B,CEACAM6,CLCN3,CLDN1,CLIC2,CLSTN2,COL26A1,COLEC10,CORO2B,CRACR2A,CSRNP1,CYFIP2,CYSLTR1,DDX60,DENND1B,DHRS4,DHX33,DKK1,DNM3,DNMT3…
GO:BP	regulation of cellular process	GO:0050794	1.41208e-09	8.85014	11193	663	441	21100	ABCA12,ABCA7,ABCB4,ABL2,ACER3,ACOT11,ACTG1,ADAMTS1,ADARB1,ADD3,ADGRA3,ADGRB1,ADGRG1,ADGRL3,ADRA1B,ADRA2C,AEBP2,AGBL4,ANK1,ANKRD13B,ANOS1,ANP32B,AP3B1,APOBEC3D,ARFGEF3,ARHGAP22,ARHGAP28,ARHGEF4,ARID3A,ARNTL2,ASAP3,ASB6,ASPA,ATP10A,AVPI1,AXL,BARX2,BCL7A,BDKRB1,BEND5,BEX1,BHLHE40,BMP1,BMPR1B,BTBD11,BTN3A2,C1QTNF9,C2CD4A,CABLES1,CACNA1B,CACNA2D2,CADPS2,CAMK1D,CAPRIN1,CARD11,CAST,CBARP,CCDC40,CCDC68,C…
GO:BP	cell development	GO:0048468	5.04777e-09	8.2969	2094	663	124	21100	ABCA12,ABL2,ACTG1,ADARB1,ADGRB1,AGBL4,ANOS1,ASPA,AXL,BHLHE40,BMPR1B,CAMK1D,CAPRIN1,CDC25B,CDK6,CDKN2B,CHN1,CLDN1,CNTN4,COL11A1,CRB1,CYFIP2,DCC,DKK1,DNM3,DOCK5,DPY19L2,DPYSL5,EDNRB,EFNA5,EIF2AK3,ENAH,EPHA6,FBN1,FERMT2,FMN2,FOSL2,FRY,GATA3,GBP1,GJC2,GPRIN2,GRHL2,GRIP1,H3-3A,HECW1,HECW2,HEXB,HLTF,HMGB2,HOXB13,HSF4,ICAM1,IL1A,IL1RAPL1,ISL2,ITGB1,ITGB3,JAK2,JAM2,LAMA1,LAMB3,LAMB4,LAMC2,LAMC3,LGR6,LIF,…
GO:BP	signaling	GO:0023052	6.26943e-09	8.20277	6451	663	286	21100	ABCA12,ABCA7,ABL2,ACOT11,ADAMTS1,ADARB1,ADGRA3,ADGRB1,ADGRG1,ADGRL3,ADRA1B,ADRA2C,ANK1,AP3B1,ARFGEF3,ARHGAP22,ARHGAP28,ARHGEF4,ASB6,AVPI1,AXL,BDKRB1,BEX1,BMP1,BMPR1B,BTBD11,BTN3A2,C1QTNF9,CACNA1B,CADPS2,CARD11,CCDC68,CD177,CD40,CD44,CDC42EP1,CDC42EP2,CDH13,CDK6,CDKL2,CDKN2B,CEACAM6,CGB8,CHMP4C,CHMP5,CHN1,CHRNA1,CLCN3,CLIC2,CLSTN2,CNTN4,CORIN,CRACR2A,CRB1,CSRNP1,CYFIP2,CYSLTR1,DCC,DDX60,DENND1B,DE…
GO:BP	regulation of multicellular organismal process	GO:0051239	6.97402e-09	8.15652	2666	663	147	21100	ABCA12,ABCA7,ACOT11,ADAMTS1,ADGRB1,ADRA1B,ADRA2C,AP3B1,ASPA,AXL,BHLHE40,BMP1,BMPR1B,BTN3A2,CAPRIN1,CARD11,CD40,CDK6,CDKN2B,CLIC2,CLSTN2,CORIN,CORO2B,CST3,CYSLTR1,DCC,DENND1B,DHRS3,DHX33,DKK1,DOCK5,DSG2,EBI3,EDNRB,EFNA5,EGF,EIF2AK3,ENPP4,ESRRG,FANCA,FBN1,FERMT2,FSTL3,FXN,GAB1,GATA3,GBP1,GDF15,GJC2,GRHL2,GSTM2,HBEGF,HHEX,HLTF,HMGB2,HMSD,HOXB7,HOXC11,HTR2C,IDO1,IL1A,IL1R1,IL1RAPL1,IL4R,ITGB1,ITGB3,J…
GO:BP	movement of cell or subcellular component	GO:0006928	8.19054e-09	8.08669	2085	663	123	21100	ABCC1,ABL2,ACTG1,ADAMTS1,ADARB1,ADGRB1,ADGRG1,ADGRL3,AGBL4,ANOS1,AP3B1,ASAP3,AVL9,AXL,BDKRB1,BMPR1B,CAMK1D,CCDC40,CD177,CD40,CD44,CDH13,CDK6,CEACAM6,CFAP100,CFAP298-TCP10L,CFAP46,CFAP61,CHN1,CLDN1,CNTN4,DCC,DNAH11,DOCK5,DPYSL5,DSG2,DUOX1,DUOX2,EDNRB,EFNA5,EGF,ENAH,EPHA6,FAT2,FERMT2,FGF5,FMN2,FUT3,FUT8,GAB1,GATA3,GPC1,HBEGF,HEXB,HMGB2,ICAM1,IFITM1,IGFBP3,IL1A,IL1R1,ISL2,ITGB1,ITGB3,ITGB5,JAK2,JAM2…
GO:BP	biological regulation	GO:0065007	9.86158e-09	8.00605	13001	663	491	21100	ABCA12,ABCA7,ABCB4,ABCC1,ABL2,ACER3,ACOT11,ACTG1,ADAMTS1,ADARB1,ADD3,ADGRA3,ADGRB1,ADGRG1,ADGRL3,ADRA1B,ADRA2C,AEBP2,AGBL4,ANK1,ANKRD13B,ANOS1,ANP32B,AP3B1,APOBEC3D,ARFGEF3,ARHGAP22,ARHGAP28,ARHGEF4,ARID3A,ARNTL2,ASAP3,ASB6,ASPA,ATP10A,AVPI1,AXL,BARX2,BCL7A,BDKRB1,BEND5,BEX1,BHLHE40,BMP1,BMPR1B,BTBD11,BTN3A2,C1QTNF9,C2CD4A,CABLES1,CACNA1B,CACNA2D2,CADPS2,CALML4,CAMK1D,CAPRIN1,CARD11,CAST,CBARP,CC…
GO:BP	regulation of anatomical structure morphogenesis	GO:0022603	2.60696e-08	7.58387	930	663	70	21100	ADAMTS1,ADGRB1,ATP10A,CAPRIN1,CD40,CD44,CDC42EP1,CDC42EP2,CHN1,CST3,CYSLTR1,DCC,DKK1,DNM3,DOCK5,EFNA5,EGF,FBLIM1,FERMT2,GAB1,GATA3,GBP1,GRIP1,HECW1,HECW2,HEXB,HHEX,HOXB7,HOXC11,IL1A,IL1RAPL1,ITGB1,JHY,LFNG,LIF,LIMS1,LIMS2,LZTS3,MACF1,MEF2C,MELTF,METRN,MYH9,NEDD4L,NEDD9,NKD1,NRP1,NTN4,PDGFA,PRKCA,SAPCD2,SEMA3B,SEMA3F,SEMA7A,SERPINF1,SKIL,SYT1,SYT4,TEK,TGFB2,TGFBR2,THBS1,THBS2,TIAM2,TNFAIP3,TNFRSF1…
GO:BP	cell communication	GO:0007154	3.28542e-08	7.48341	6508	663	285	21100	ABCA12,ABCA7,ABL2,ACOT11,ADAMTS1,ADARB1,ADGRA3,ADGRB1,ADGRG1,ADGRL3,ADRA1B,ADRA2C,ANK1,AP3B1,ARFGEF3,ARHGAP22,ARHGAP28,ARHGEF4,ASB6,AVPI1,AXL,BDKRB1,BEX1,BMP1,BMPR1B,BTBD11,BTN3A2,C1QTNF9,CACNA1B,CADPS2,CARD11,CCDC68,CD177,CD40,CD44,CDC42EP1,CDC42EP2,CDH13,CDK6,CDKL2,CDKN2B,CEACAM6,CGB8,CHMP4C,CHN1,CHRNA1,CLCN3,CLIC2,CLSTN2,CNTN4,CRACR2A,CRB1,CSRNP1,CYFIP2,CYSLTR1,DCC,DDX60,DENND1B,DEPDC7,DGKH,DH…
GO:BP	regulation of biological process	GO:0050789	5.25638e-08	7.27931	12276	663	467	21100	ABCA12,ABCA7,ABCB4,ABCC1,ABL2,ACER3,ACOT11,ACTG1,ADAMTS1,ADARB1,ADD3,ADGRA3,ADGRB1,ADGRG1,ADGRL3,ADRA1B,ADRA2C,AEBP2,AGBL4,ANK1,ANKRD13B,ANOS1,ANP32B,AP3B1,APOBEC3D,ARFGEF3,ARHGAP22,ARHGAP28,ARHGEF4,ARID3A,ARNTL2,ASAP3,ASB6,ASPA,ATP10A,AVPI1,AXL,BARX2,BCL7A,BDKRB1,BEND5,BEX1,BHLHE40,BMP1,BMPR1B,BTBD11,BTN3A2,C1QTNF9,C2CD4A,CABLES1,CACNA1B,CACNA2D2,CADPS2,CAMK1D,CAPRIN1,CARD11,CAST,CBARP,CCDC40,CC…
GO:BP	positive regulation of cellular process	GO:0048522	8.35604e-08	7.078	5687	663	255	21100	ABCA12,ABCA7,ABCB4,ABL2,ACER3,ACTG1,ADAMTS1,ADGRB1,ADGRG1,ADRA1B,ADRA2C,AGBL4,ANP32B,AP3B1,ARID3A,ARNTL2,ASPA,ATP10A,AVPI1,AXL,BARX2,BDKRB1,BEX1,BMPR1B,CADPS2,CAMK1D,CAPRIN1,CARD11,CD177,CD40,CD44,CDC25B,CDC42EP1,CDC42EP2,CDH13,CDK6,CDKN2B,CEACAM6,CLCN3,CLDN1,CLIC2,CLSTN2,COL26A1,COLEC10,CRACR2A,CSRNP1,CYFIP2,DDX60,DHRS4,DHX33,DKK1,DNM3,DNMT3A,DNMT3B,DOCK5,DUOX1,DUOX2,DUOXA1,DYRK3,EBI3,EDIL3,EDNR…
GO:BP	regulation of biological quality	GO:0065008	2.53939e-07	6.59527	3768	663	184	21100	ABCA12,ABCA7,ABCB4,ABCC1,ABL2,ACOT11,ACTG1,ADD3,ADGRB1,ADGRG1,ADRA1B,ADRA2C,AP3B1,ARHGAP22,ARHGAP28,ATP10A,AXL,BDKRB1,C2CD4A,CADPS2,CAPRIN1,CARD11,CD40,CDC42EP1,CDC42EP2,CDK6,CHRNA1,CLCN3,CLDN1,CLIC2,CLSTN2,CNTN4,CORIN,CORO2B,CPS1,CRB1,CRISPLD1,CSDC2,CYFIP2,CYSLTR1,DCC,DGKH,DHRS3,DHRS4,DKK1,DNM3,DOCK5,DSG2,DUOX1,DUOX2,DUOXA1,DYRK3,EDNRB,EFNA5,ENPP4,EPHX2,ERC2,ESRRG,FBLIM1,FERMT2,FLG,FXN,GAD1,GATA…
GO:BP	cell morphogenesis involved in differentiation	GO:0000904	1.13821e-06	5.94378	722	663	56	21100	ADARB1,ADGRB1,ANOS1,AXL,BMPR1B,CAPRIN1,CHN1,CNTN4,DCC,DKK1,DNM3,DOCK5,DPYSL5,EFNA5,ENAH,EPHA6,FERMT2,GATA3,GBP1,GRHL2,HECW1,HECW2,IL1RAPL1,ISL2,ITGB1,ITGB3,LAMA1,LAMB3,LAMB4,LAMC2,LAMC3,LGR6,LIMS1,LIMS2,LZTS3,MACF1,MEF2C,MELTF,MET,METRN,MYH9,NEDD4L,NEDD9,NFASC,NRP1,NRP2,NTN4,PHACTR1,PLS1,SEMA3B,SEMA3F,SEMA7A,SKIL,TEK,TIAM2,UST
GO:BP	cell-cell adhesion	GO:0098609	1.51285e-06	5.8202	913	663	65	21100	ABCA12,ACTG1,ADGRL3,AP3B1,CARD11,CD177,CD44,CDC42EP1,CDH13,CDH20,CDH7,CEACAM6,CLDN1,CLSTN2,CNTN4,CRB1,CYFIP2,DCC,DSG2,EBI3,EFNA5,FAT2,FBLIM1,FSTL3,FUT3,GATA3,ICAM1,IDO1,IL1A,IL1RAPL1,IL4R,ILDR2,ITGB1,ITGB3,ITGB5,JAK2,JAM2,KIFAP3,LGALS1,LIMS1,LIMS2,LOXL3,LRFN5,MYH9,NFASC,NT5E,OLR1,PCDH10,PCDH20,PCDH7,PCDHGB4,PLEKHA7,PODXL,PPARA,PRKCA,PRNP,RUNX3,SERPINB8,TGFB2,TGFBR2,TLN2,TNFSF4,VTCN1,ZDHHC2,ZDHHC21
GO:BP	localization	GO:0051179	1.78526e-06	5.7483	6436	663	275	21100	ABCA12,ABCA6,ABCA7,ABCB4,ABCC1,ABL2,ACTG1,ADAMTS1,ADARB1,ADGRB1,ADGRG1,ADGRL3,ADRA2C,AGBL4,ANK1,ANKRD13B,ANP32B,ANTXR2,ANXA11,AP3B1,ASAP3,ATP10A,AVL9,AXL,BDKRB1,CACNA1B,CACNA2D2,CADPS2,CAMK1D,CBARP,CCDC40,CCDC68,CD177,CD40,CD44,CDH13,CDK6,CEACAM6,CENPC,CFAP298-TCP10L,CFAP46,CHMP4C,CHMP5,CHRNA1,CLCN3,CLDN1,CLIC2,CLTA,CNTLN,COG6,COLEC10,COPZ2,CORIN,CORO2B,CRACR2A,CRB1,CTAGE8,CYSLTR1,DCC,DDX39A,DENN…
GO:BP	locomotion	GO:0040011	2.25641e-06	5.64658	1833	663	105	21100	ABCC1,ABL2,ACTG1,ADAMTS1,ADARB1,ADGRB1,ADGRG1,ADGRL3,ANOS1,ASAP3,AVL9,AXL,BDKRB1,BMPR1B,CAMK1D,CCDC40,CD177,CD40,CD44,CDH13,CDK6,CEACAM6,CFAP46,CHN1,CLDN1,CNTN4,COLEC10,CYSLTR1,DCC,DNAH11,DOCK5,DPYSL5,DUOX1,DUOX2,EDNRB,EFNA5,EGF,ENAH,EPHA6,FAT2,FERMT2,FGF5,FUT3,FUT8,GAB1,GATA3,GPC1,HBEGF,HEXB,HMGB2,ICAM1,IFITM1,IGFBP3,IL1A,IL1R1,ISL2,ITGB1,ITGB3,ITGB5,JAK2,JAM2,LAMA1,LAMB3,LAMB4,LAMC2,LAMC3,LGR6,…
GO:BP	response to stimulus	GO:0050896	4.20701e-06	5.37603	8885	663	354	21100	ABCA12,ABCA7,ABCB4,ABCC1,ABL2,ACER3,ACOT11,ACTG1,ADAMTS1,ADARB1,ADGRA3,ADGRB1,ADGRG1,ADGRL3,ADRA1B,ADRA2C,AGBL4,ANK1,ANOS1,ANXA11,AP3B1,APOBEC3D,ARFGEF3,ARHGAP22,ARHGAP28,ARHGEF4,ARNTL2,ARPP21,ASB6,ATIC,AVPI1,AXL,B3GALT5,BDKRB1,BEX1,BHLHE40,BMP1,BMPR1B,BTBD11,BTN3A2,C1QTNF9,C2CD4A,CACNA1B,CAMK1D,CARD11,CCDC68,CD177,CD40,CD44,CDC42EP1,CDC42EP2,CDH13,CDK6,CDKL2,CDKN2B,CEACAM6,CES3,CGB8,CHMP4C,CHMP5…
GO:BP	signal transduction	GO:0007165	1.7898e-05	4.7472	5957	663	254	21100	ABCA7,ABL2,ACOT11,ADAMTS1,ADGRA3,ADGRB1,ADGRG1,ADGRL3,ADRA1B,ADRA2C,ANK1,AP3B1,ARFGEF3,ARHGAP22,ARHGAP28,ARHGEF4,ASB6,AVPI1,AXL,BDKRB1,BEX1,BMP1,BMPR1B,BTBD11,BTN3A2,C1QTNF9,CARD11,CCDC68,CD177,CD40,CD44,CDC42EP1,CDC42EP2,CDH13,CDK6,CDKL2,CDKN2B,CEACAM6,CGB8,CHMP4C,CHN1,CHRNA1,CLIC2,CRACR2A,CSRNP1,CYFIP2,CYSLTR1,DCC,DDX60,DENND1B,DEPDC7,DGKH,DHRS3,DHX33,DIRAS3,DKK1,DOCK5,DPYSL5,DUOX1,DUOX2,DUSP5,…
GO:BP	regulation of cellular component movement	GO:0051270	2.89773e-05	4.53794	1028	663	67	21100	ABL2,ACTG1,ADAMTS1,ADARB1,ADGRB1,ADGRG1,BDKRB1,CAMK1D,CCDC40,CD40,CDH13,CDK6,CEACAM6,CFAP298-TCP10L,CLDN1,DNAH11,DOCK5,DSG2,DUOX1,DUOX2,EGF,FERMT2,FGF5,FUT3,GAB1,GATA3,HBEGF,ICAM1,IFITM1,IGFBP3,IL1A,IL1R1,ITGB1,ITGB3,JAK2,JAM2,LAMA1,LAMC2,LGR6,MACF1,MEF2C,MET,NAV3,NEDD9,NKD1,NRP1,NRP2,PDGFA,PHACTR1,PODXL,PRKCA,PTP4A1,SCARB1,SCN5A,SEMA3B,SEMA3F,SEMA7A,SERPINF1,SH3RF2,SRGAP1,STK26,TEK,TGFB2,TGFBR2,…
GO:BP	cellular response to stimulus	GO:0051716	3.62882e-05	4.44023	7399	663	301	21100	ABCA12,ABCA7,ABCB4,ABCC1,ABL2,ACOT11,ACTG1,ADAMTS1,ADGRA3,ADGRB1,ADGRG1,ADGRL3,ADRA1B,ADRA2C,ANK1,AP3B1,ARFGEF3,ARHGAP22,ARHGAP28,ARHGEF4,ARPP21,ASB6,ATIC,AVPI1,AXL,BDKRB1,BEX1,BMP1,BMPR1B,BTBD11,BTN3A2,C1QTNF9,CAMK1D,CARD11,CCDC68,CD177,CD40,CD44,CDC42EP1,CDC42EP2,CDH13,CDK6,CDKL2,CDKN2B,CEACAM6,CES3,CGB8,CHMP4C,CHMP5,CHN1,CHRNA1,CLDN1,CLIC2,CORO2B,CPS1,CRACR2A,CRB1,CSRNP1,CYFIP2,CYSLTR1,DCC,DDX…
GO:BP	positive regulation of developmental process	GO:0051094	4.69674e-05	4.3282	1268	663	77	21100	ADGRB1,ADRA2C,AP3B1,ASPA,AXL,BMP1,BMPR1B,CAPRIN1,CD40,CDKN2B,CLSTN2,CYSLTR1,DKK1,DOCK5,DUOXA1,EFNA5,EGF,EHD2,FERMT2,GAB1,GATA3,GDF15,GJC2,GPC1,GRIP1,HMGB2,HOXB7,HOXC11,HSF4,HTR2C,IFITM1,IGFBP3,IL1A,IL1RAPL1,IL4R,ITGB1,JAK2,LIF,LIMS1,LIMS2,MACF1,MAP3K5,MEF2C,METRN,NCOA3,NEDD4L,NEDD9,NEK5,NFATC2,NRP1,PLS1,PRKCA,RCOR1,RFX3,RIPK1,RUNX3,SEMA7A,SERPINF1,SH3GL3,SKIL,STAT6,SUCO,SYT1,SYT4,TEK,TGFB1I1,TGFB…
GO:BP	tissue development	GO:0009888	4.70751e-05	4.32721	1940	663	105	21100	ABCA12,ACTG1,ADARB1,AP3B1,BARX2,BMP1,BMPR1B,CCDC40,CD44,CDK6,CDKN2B,CHRNA1,CLDN1,COL11A1,COL17A1,CPS1,DKK1,DSG2,DUOX2,DUSP5,EDNRB,EGF,EIF2AK3,FERMT2,FLG,FOSL2,GATA3,GPC1,GRHL2,HBEGF,HOXB13,HOXB2,HOXB7,HOXC11,HSF4,ICAM1,IL1A,IL31RA,IRF6,ITGB1,ITGB3,ITGB5,JAK2,JHY,KRT13,KRT4,LAMA1,LAMB3,LAMB4,LAMC2,LAMC3,LFNG,LIF,LIPK,LOXL3,MEF2C,MEST,MET,MGP,MSI1,MYO6,MYORG,NCOA3,NKD1,NRP1,NRP2,NTN4,PDE2A,PDGFA,PK…
GO:BP	animal organ development	GO:0048513	5.89536e-05	4.22949	3513	663	165	21100	ABCA12,ACP6,ADAMTS1,ADARB1,ADGRB1,ADGRG1,ADGRL3,ANP32B,AP3B1,ATIC,AXL,BARX2,BMP1,BMPR1B,CARD11,CCDC40,CD44,CDK6,CDKN2B,CHRNA1,CLDN1,CNTN4,COL11A1,COQ8B,CPS1,CRACR2A,CRB1,CRYBG3,CSRNP1,DCC,DHRS3,DKK1,DNAH11,DSG2,DUOX2,DYRK3,EDNRB,EGF,EIF2AK3,ENTPD7,FANCA,FBN1,FERMT2,FGF5,FLG,FOSL2,FSTL3,GATA3,GJC2,GPC1,GRHL2,H3-3A,HBEGF,HHEX,HMGB2,HOXA10,HOXB13,HOXB2,HOXB7,HOXC11,HSF4,IFNA1,IFNE,IL11,IL1A,IL31RA,I…
GO:BP	cell motility	GO:0048870	6.04443e-05	4.21864	1655	663	93	21100	ABCC1,ABL2,ACTG1,ADAMTS1,ADARB1,ADGRB1,ADGRG1,ADGRL3,ASAP3,AVL9,AXL,BDKRB1,CAMK1D,CCDC40,CD177,CD40,CD44,CDH13,CDK6,CEACAM6,CFAP46,CLDN1,DCC,DNAH11,DOCK5,DUOX1,DUOX2,EDNRB,EGF,ENAH,FAT2,FERMT2,FGF5,FUT3,FUT8,GAB1,GATA3,GPC1,HBEGF,HEXB,HMGB2,ICAM1,IFITM1,IGFBP3,IL1A,IL1R1,ITGB1,ITGB3,ITGB5,JAK2,JAM2,LAMA1,LAMB3,LAMB4,LAMC2,LAMC3,LGR6,MACF1,MEF2C,MET,MYH9,NAV3,NEDD9,NFATC2,NKD1,NRP1,NRP2,NTN4,PDGFA…
GO:BP	localization of cell	GO:0051674	6.04443e-05	4.21864	1655	663	93	21100	ABCC1,ABL2,ACTG1,ADAMTS1,ADARB1,ADGRB1,ADGRG1,ADGRL3,ASAP3,AVL9,AXL,BDKRB1,CAMK1D,CCDC40,CD177,CD40,CD44,CDH13,CDK6,CEACAM6,CFAP46,CLDN1,DCC,DNAH11,DOCK5,DUOX1,DUOX2,EDNRB,EGF,ENAH,FAT2,FERMT2,FGF5,FUT3,FUT8,GAB1,GATA3,GPC1,HBEGF,HEXB,HMGB2,ICAM1,IFITM1,IGFBP3,IL1A,IL1R1,ITGB1,ITGB3,ITGB5,JAK2,JAM2,LAMA1,LAMB3,LAMB4,LAMC2,LAMC3,LGR6,MACF1,MEF2C,MET,MYH9,NAV3,NEDD9,NFATC2,NKD1,NRP1,NRP2,NTN4,PDGFA…
GO:BP	positive regulation of cell motility	GO:2000147	8.57884e-05	4.06657	547	663	43	21100	ACTG1,ADAMTS1,BDKRB1,CAMK1D,CD40,CDH13,CEACAM6,CLDN1,DOCK5,DUOX1,DUOX2,EGF,FERMT2,GAB1,GATA3,HBEGF,ICAM1,IL1A,IL1R1,ITGB1,ITGB3,JAK2,JAM2,LAMC2,LGR6,MET,NEDD9,NRP1,NRP2,PDGFA,PODXL,PRKCA,PTP4A1,SCARB1,SEMA3B,SEMA3F,SEMA7A,SH3RF2,TEK,TGFB2,TGFBR2,THBS1,TNFSF18
GO:BP	circulatory system process	GO:0003013	8.65096e-05	4.06294	587	663	45	21100	ABCC1,ADRA1B,ADRA2C,BDKRB1,C2CD4A,CLIC2,CORIN,CORO2B,CPS1,CYSLTR1,DOCK5,DSG2,EDNRB,FERMT2,GSTM2,HBEGF,HOXB2,HSD11B2,HTR7,JAK2,KCNE1,MAP2K6,NCALD,NEDD4L,NOS1AP,NPR3,OLR1,P2RY2,PDE2A,PLA2G6,PPARA,RPS6KA2,RYR3,SCN4B,SCN5A,SLC2A10,SLC38A1,SLC7A2,SLC7A5,TEK,TGFB2,THRB,TNNI1,TRPC1,ZDHHC21
GO:BP	positive regulation of response to stimulus	GO:0048584	9.76119e-05	4.0105	2169	663	113	21100	ABCA7,ABCC1,ACTG1,ADGRG1,ADRA1B,ADRA2C,AVPI1,AXL,BMPR1B,BTN3A2,C2CD4A,CAMK1D,CARD11,CD177,CD40,CD44,CDH13,CDKN2B,CLDN1,COLEC10,CRACR2A,CYFIP2,DDX60,DENND1B,DHX33,DKK1,DUOX1,DUOX2,EGF,ENPP4,FERMT2,FMN2,GATA3,GBP1,GDF15,HBEGF,HHEX,HMGB2,HMSD,HTR2C,ICAM1,IDO1,IGFBP3,IL11,IL1A,IL1R1,IL4R,ITGB1,ITGB3,JAK2,KLB,LFNG,LGALS1,LGR6,LIF,LIMS1,LIMS2,LOXL3,LYPD6,MACF1,MAP2K6,MAP3K5,MEF2C,MET,MFAP4,MRAP2,MYORG,…
GO:BP	nervous system development	GO:0007399	0.000110767	3.95559	2430	663	123	21100	ABL2,ACER3,ADARB1,ADGRB1,ADGRG1,ADGRL3,ADRA2C,AGBL4,ANOS1,ANP32B,ASPA,ATIC,AXL,BEX1,BHLHE40,BMPR1B,CABLES1,CAMK1D,CAPRIN1,CDK6,CDKN2B,CHN1,CLDN1,CLSTN2,CNTN4,COQ8B,CRB1,CYFIP2,DCC,DKK1,DNAH11,DNM3,DNMT3A,DPYSL5,DUOX2,DUOXA1,EDNRB,EFNA5,EGF,EIF2AK3,ENAH,EPHA6,FGF5,FRY,GATA3,GJC2,GPC1,GPRIN2,GRHL2,GRIP1,HECW1,HECW2,HEXB,HLTF,HMGB2,HOXB2,IL1RAPL1,IL1RAPL2,ISL2,ITGB1,JAK2,JAM2,JHY,LAMA1,LAMC2,LAMC3,L…
GO:BP	cell migration	GO:0016477	0.000116129	3.93506	1461	663	84	21100	ABCC1,ACTG1,ADAMTS1,ADARB1,ADGRB1,ADGRG1,ADGRL3,ASAP3,AVL9,AXL,BDKRB1,CAMK1D,CD177,CD40,CD44,CDH13,CEACAM6,CLDN1,DCC,DOCK5,EDNRB,EGF,FAT2,FERMT2,FGF5,FUT3,FUT8,GAB1,GATA3,GPC1,HBEGF,HEXB,HMGB2,ICAM1,IFITM1,IGFBP3,IL1A,IL1R1,ITGB1,ITGB3,ITGB5,JAK2,JAM2,LAMA1,LAMB3,LAMB4,LAMC2,LAMC3,LGR6,MACF1,MEF2C,MET,MYH9,NAV3,NEDD9,NFATC2,NKD1,NRP1,NRP2,NTN4,PDGFA,PHACTR1,PIK3C2G,PODXL,PRKCA,PTP4A1,SCARB1,SDC1,…
GO:BP	regulation of cell adhesion	GO:0030155	0.000129505	3.88771	740	663	52	21100	ABCA12,ABL2,ACTG1,ADGRG1,AP3B1,C2CD4A,CARD11,CD44,CDH13,CDK6,CEACAM6,COL26A1,CORO2B,DOCK5,EBI3,EDIL3,EFNA5,FERMT2,FSTL3,FUT3,GATA3,GBP1,IDO1,IL1A,IL4R,ILDR2,JAK2,KIFAP3,LAMA1,LGALS1,LIF,LIMS1,LIMS2,LOXL3,MACF1,MELTF,NEDD9,NRP1,PODXL,PPARA,PRKCA,PRNP,RUNX3,TEK,TGFB2,TGFBR2,THBS1,TNFSF18,TNFSF4,VTCN1,ZDHHC2,ZDHHC21
GO:BP	cell surface receptor signaling pathway	GO:0007166	0.000156497	3.80549	2811	663	137	21100	ABCA7,ADAMTS1,ADGRA3,ADGRB1,ADGRG1,ADGRL3,AXL,BMPR1B,BTBD11,BTN3A2,CARD11,CD177,CD40,CD44,CDH13,CDK6,CDKN2B,CHN1,CHRNA1,CSRNP1,CYFIP2,CYSLTR1,DCC,DENND1B,DKK1,DUOX1,DUOX2,EBI3,EDNRB,EFNA5,EGF,EIF2AK3,EPHA6,FANCA,FBN1,FERMT2,FGF5,FSTL3,FUT8,GAB1,GATA3,GBP1,GDF15,GLP2R,GPC1,HBEGF,HECW1,HHEX,HMGB2,ICAM1,IFITM1,IFNA1,IFNE,IFNLR1,IGFBP3,IL1A,IL1R1,IL1RAPL2,IL2RB,IL31RA,IL4R,INSYN2A,IRF6,ITGB1,ITGB3,IT…
GO:BP	regulation of response to stimulus	GO:0048583	0.000163153	3.7874	3895	663	177	21100	ABCA7,ABCC1,ABL2,ACTG1,ADGRG1,ADRA1B,ADRA2C,AP3B1,ARFGEF3,ARHGAP22,ARHGAP28,ARHGEF4,AVPI1,AXL,BMPR1B,BTN3A2,C2CD4A,CAMK1D,CARD11,CD177,CD40,CD44,CDH13,CDKN2B,CHN1,CLDN1,COLEC10,CORO2B,CRACR2A,CYFIP2,DDX60,DENND1B,DHRS3,DHX33,DKK1,DUOX1,DUOX2,DUOXA1,DUSP5,DYRK3,EDNRB,EGF,EIF2AK3,ENPP4,ENTPD7,EPS8L1,FAM13A,FANCA,FBN1,FERMT2,FMN2,FSTL3,FUT8,FXN,GATA3,GBP1,GDF15,GPC1,HBEGF,HECW1,HHEX,HMGB2,HMSD,HTR2C…
GO:BP	positive regulation of cellular component movement	GO:0051272	0.000175619	3.75543	561	663	43	21100	ACTG1,ADAMTS1,BDKRB1,CAMK1D,CD40,CDH13,CEACAM6,CLDN1,DOCK5,DUOX1,DUOX2,EGF,FERMT2,GAB1,GATA3,HBEGF,ICAM1,IL1A,IL1R1,ITGB1,ITGB3,JAK2,JAM2,LAMC2,LGR6,MET,NEDD9,NRP1,NRP2,PDGFA,PODXL,PRKCA,PTP4A1,SCARB1,SEMA3B,SEMA3F,SEMA7A,SH3RF2,TEK,TGFB2,TGFBR2,THBS1,TNFSF18
GO:BP	blood circulation	GO:0008015	0.000180094	3.7445	502	663	40	21100	ADRA1B,ADRA2C,BDKRB1,C2CD4A,CLIC2,CORIN,CORO2B,CPS1,CYSLTR1,DOCK5,DSG2,EDNRB,FERMT2,GSTM2,HBEGF,HOXB2,HSD11B2,HTR7,JAK2,KCNE1,MAP2K6,NCALD,NEDD4L,NOS1AP,NPR3,OLR1,P2RY2,PDE2A,PLA2G6,PPARA,RPS6KA2,RYR3,SCN4B,SCN5A,TEK,TGFB2,THRB,TNNI1,TRPC1,ZDHHC21
GO:BP	regulation of cell differentiation	GO:0045595	0.000190819	3.71938	1550	663	87	21100	ABCA12,ADRA2C,ANP32B,AP3B1,ASPA,AXL,BHLHE40,BMPR1B,CAPRIN1,CARD11,CDK6,CDKN2B,CNTN4,DCC,DKK1,DOCK5,DUOXA1,EDNRB,EFNA5,FANCA,FBN1,FERMT2,FSTL3,GATA3,GBP1,GJC2,GPC1,GRHL2,HLTF,HMGB2,HSF4,HTR2C,IFITM1,IGFBP3,IL1A,IL1RAPL1,IL4R,ISL2,ITGB1,ITGB3,JAK2,LIF,LIMS1,LIMS2,LOXL3,MACF1,MAP3K5,MBNL3,MEF2C,MELTF,METRN,NCOA3,NEDD9,NEK5,NFATC2,NRP1,PPARA,PRKCA,RARG,RASSF2,RBPMS2,RCOR1,RFX3,RIPK1,RUNX3,SEMA3B,SEMA…
GO:BP	positive regulation of cell migration	GO:0030335	0.000192959	3.71454	523	663	41	21100	ACTG1,ADAMTS1,BDKRB1,CAMK1D,CD40,CDH13,CEACAM6,CLDN1,DOCK5,EGF,FERMT2,GAB1,GATA3,HBEGF,ICAM1,IL1A,IL1R1,ITGB1,ITGB3,JAK2,JAM2,LAMC2,LGR6,MET,NEDD9,NRP1,NRP2,PDGFA,PODXL,PRKCA,PTP4A1,SCARB1,SEMA3B,SEMA3F,SEMA7A,SH3RF2,TEK,TGFB2,TGFBR2,THBS1,TNFSF18
GO:BP	positive regulation of locomotion	GO:0040017	0.000194079	3.71202	563	663	43	21100	ACTG1,ADAMTS1,BDKRB1,CAMK1D,CD40,CDH13,CEACAM6,CLDN1,DOCK5,DUOX1,DUOX2,EGF,FERMT2,GAB1,GATA3,HBEGF,ICAM1,IL1A,IL1R1,ITGB1,ITGB3,JAK2,JAM2,LAMC2,LGR6,MET,NEDD9,NRP1,NRP2,PDGFA,PODXL,PRKCA,PTP4A1,SCARB1,SEMA3B,SEMA3F,SEMA7A,SH3RF2,TEK,TGFB2,TGFBR2,THBS1,TNFSF18
GO:BP	response to organic substance	GO:0010033	0.000205979	3.68618	3010	663	144	21100	ABCA12,ABCA7,ABCB4,ABCC1,ABL2,ACTG1,ATIC,AXL,BDKRB1,BMPR1B,CACNA1B,CD40,CD44,CDC42EP2,CDH13,CDKN2B,CHMP5,CLDN1,CPS1,CRACR2A,CYFIP2,DKK1,DNMT3A,DUOX1,DUOX2,EBI3,EDNRB,EFNA5,EIF2AK3,ESRRG,FBN1,FERMT2,FGF5,FSTL3,FUT8,GAB1,GATA3,GBP1,GDF15,GLP2R,GNA14,GPC1,GSTM2,HHEX,HMGB2,HOXA10,HOXB13,HSD11B2,HTR2C,HTR7,ICAM1,IDO1,IFITM1,IFNA1,IFNE,IFNLR1,IL1A,IL1R1,IL1RAPL1,IL1RAPL2,IL2RB,IL31RA,IL4R,ILDR2,IRF6,IT…
GO:BP	regulation of cell motility	GO:2000145	0.000247643	3.60617	952	663	61	21100	ABL2,ACTG1,ADAMTS1,ADARB1,ADGRB1,ADGRG1,BDKRB1,CAMK1D,CD40,CDH13,CDK6,CEACAM6,CLDN1,DOCK5,DUOX1,DUOX2,EGF,FERMT2,FGF5,FUT3,GAB1,GATA3,HBEGF,ICAM1,IFITM1,IGFBP3,IL1A,IL1R1,ITGB1,ITGB3,JAK2,JAM2,LAMA1,LAMC2,LGR6,MACF1,MEF2C,MET,NAV3,NEDD9,NKD1,NRP1,NRP2,PDGFA,PHACTR1,PODXL,PRKCA,PTP4A1,SCARB1,SEMA3B,SEMA3F,SEMA7A,SERPINF1,SH3RF2,SRGAP1,STK26,TEK,TGFB2,TGFBR2,THBS1,TNFSF18
GO:BP	cellular response to organic substance	GO:0071310	0.000267445	3.57277	2391	663	120	21100	ABCA12,ABCA7,ABCB4,ABCC1,ABL2,ACTG1,ATIC,AXL,BMPR1B,CD40,CD44,CDC42EP2,CDKN2B,CHMP5,CLDN1,CPS1,CYFIP2,DKK1,DNMT3A,DUOX1,DUOX2,EBI3,EDNRB,EFNA5,EIF2AK3,ESRRG,FBN1,FERMT2,FGF5,FSTL3,FUT8,GAB1,GATA3,GBP1,GDF15,GLP2R,GNA14,GPC1,GSTM2,HHEX,HMGB2,HTR2C,HTR7,ICAM1,IFITM1,IFNA1,IFNE,IFNLR1,IL1A,IL1R1,IL1RAPL1,IL1RAPL2,IL2RB,IL31RA,IL4R,IRF6,ITGB3,ITGB5,JAK2,KCNE1,KLB,LIMS1,LTBP2,MAP2K6,MAP3K5,MEF2C,MX1,N…
GO:BP	negative regulation of developmental process	GO:0051093	0.000414627	3.38234	877	663	57	21100	ADAMTS1,ADGRB1,ANP32B,CDK6,CDKN2B,CNTN4,CST3,DCC,DKK1,DNM3,EDNRB,EFNA5,FBN1,FERMT2,FSTL3,FXN,GATA3,GBP1,GDF15,GRHL2,HHEX,IL1A,IL4R,ISL2,ITGB1,ITGB3,LOXL3,MBNL3,MELTF,NFATC2,NKD1,NRP1,PHF14,PLAC8,PPARA,RARG,RBPMS2,RUNX3,SEMA3B,SEMA3F,SEMA7A,SERPINF1,SKIL,SORT1,SYT4,TEK,TGFB1I1,TGFB2,TGFBR2,THBS1,THBS2,TLL2,TMEM98,TNFRSF11B,TNFSF4,TP63,WWC2
GO:BP	regulation of multicellular organismal development	GO:2000026	0.000529097	3.27646	1345	663	77	21100	ABCA12,ADAMTS1,ADGRB1,AP3B1,ASPA,AXL,BHLHE40,BMP1,BMPR1B,CAPRIN1,CARD11,CD40,CDK6,CDKN2B,CLSTN2,CYSLTR1,DCC,DKK1,EFNA5,EGF,EIF2AK3,FANCA,FBN1,FSTL3,GAB1,GATA3,GJC2,GRHL2,HHEX,HLTF,HMGB2,IL1A,IL1RAPL1,IL4R,ITGB1,JAM2,LAMA1,LIF,LOXL3,MACF1,MEF2C,METRN,MGP,NCOA3,NRP1,OAS2,PPARA,PRKCA,RARG,RASSF2,RCOR1,RFX3,RIPK1,RUNX3,SEMA3B,SEMA3F,SEMA7A,SERPINF1,SGMS2,SKIL,SYT4,TEK,TGFB2,TGFBR2,THBS1,THBS2,TIAM2,T…
GO:BP	epithelium development	GO:0060429	0.000531763	3.27428	1180	663	70	21100	ABCA12,ACTG1,AP3B1,CCDC40,CD44,CDK6,CDKN2B,CLDN1,CPS1,DKK1,EDNRB,EGF,FERMT2,FLG,FOSL2,GATA3,GRHL2,HBEGF,HOXB13,HOXB2,HOXB7,HSF4,ICAM1,IL1A,IL31RA,IRF6,JAK2,JHY,KRT13,KRT4,LAMA1,LFNG,LIF,LIPK,LOXL3,MEF2C,MET,MSI1,MYO6,NCOA3,NKD1,NRP1,NTN4,PDE2A,PDGFA,PKD2,PLAAT1,PLS1,PODXL,PTER,RARG,RCN3,RFX3,ROS1,SAPCD2,SCEL,SDC1,SIM1,SKIL,STAT6,TAGLN,TEAD2,TGFB1I1,TGFB2,TGFBR2,THRB,TIGAR,TP63,VDR,ZDHHC21
GO:BP	neurogenesis	GO:0022008	0.00062606	3.20338	1642	663	89	21100	ABL2,ADARB1,ADGRB1,ADGRG1,ADGRL3,ADRA2C,AGBL4,ANOS1,ASPA,AXL,BHLHE40,BMPR1B,CAMK1D,CAPRIN1,CDK6,CDKN2B,CHN1,CNTN4,CRB1,CYFIP2,DCC,DKK1,DNM3,DNMT3A,DPYSL5,DUOXA1,EDNRB,EFNA5,ENAH,EPHA6,FGF5,FRY,GATA3,GJC2,GPC1,GPRIN2,GRIP1,HECW1,HECW2,HEXB,HLTF,HMGB2,IL1RAPL1,ISL2,ITGB1,JAK2,LAMA1,LAMC2,LAMC3,LGR6,LIF,LZTS3,MACF1,MEF2C,MET,METRN,MNX1,MYEF2,MYO16,MYO6,NAV3,NEDD4L,NFASC,NKD1,NRP1,NRP2,NTN4,PHACTR1,P…
GO:BP	regulation of cell migration	GO:0030334	0.000750052	3.12491	893	663	57	21100	ACTG1,ADAMTS1,ADARB1,ADGRB1,ADGRG1,BDKRB1,CAMK1D,CD40,CDH13,CEACAM6,CLDN1,DOCK5,EGF,FERMT2,FGF5,FUT3,GAB1,GATA3,HBEGF,ICAM1,IFITM1,IGFBP3,IL1A,IL1R1,ITGB1,ITGB3,JAK2,JAM2,LAMA1,LAMC2,LGR6,MACF1,MEF2C,MET,NAV3,NEDD9,NKD1,NRP1,NRP2,PDGFA,PHACTR1,PODXL,PRKCA,PTP4A1,SCARB1,SEMA3B,SEMA3F,SEMA7A,SERPINF1,SH3RF2,SRGAP1,STK26,TEK,TGFB2,TGFBR2,THBS1,TNFSF18
GO:BP	substrate adhesion-dependent cell spreading	GO:0034446	0.00077076	3.11308	110	663	16	21100	AXL,DOCK5,EFNA5,FERMT2,GBP1,ITGB3,LAMB3,LAMB4,LAMC3,LIMS1,LIMS2,MELTF,NEDD9,NRP1,NTN4,TEK
GO:BP	cell-substrate adhesion	GO:0031589	0.00113734	2.94411	362	663	31	21100	ACTG1,AXL,CD44,CDH13,CDK6,CEACAM6,COL17A1,COL26A1,CORO2B,DOCK5,EDIL3,EFNA5,FAT2,FERMT2,GBP1,ITGB1,ITGB3,ITGB5,JAK2,LAMB3,LAMB4,LAMC3,LIMS1,LIMS2,MACF1,MELTF,NEDD9,NRP1,NTN4,TEK,THBS1
GO:BP	negative regulation of cellular process	GO:0048523	0.00114326	2.94186	4856	663	207	21100	ABCA12,ABCA7,ABL2,ADAMTS1,ADARB1,ADD3,ADGRB1,ADGRG1,ADRA2C,AEBP2,AGBL4,ANKRD13B,ANOS1,ANP32B,APOBEC3D,ARHGAP28,AXL,BARX2,BCL7A,BDKRB1,BEND5,BHLHE40,BMPR1B,CAMK1D,CAPRIN1,CAST,CBARP,CD44,CDH13,CDK6,CDKN2B,CEACAM6,CHD3,CHMP4C,CHMP5,CLIC2,CNTN4,CORO2B,CST3,DCC,DHRS3,DKK1,DNM3,DNMT3A,DNMT3B,DPT,DUSP5,DYRK3,EDNRB,EFNA5,EIF2AK3,ETV5,FBN1,FERMT2,FMN2,FRY,FSTL3,FXN,GATA3,GBP1,GDF15,GJC2,GPC1,GRHL2,GSTM2,…
GO:BP	regulation of locomotion	GO:0040012	0.00120485	2.91907	997	663	61	21100	ABL2,ACTG1,ADAMTS1,ADARB1,ADGRB1,ADGRG1,BDKRB1,CAMK1D,CD40,CDH13,CDK6,CEACAM6,CLDN1,DOCK5,DUOX1,DUOX2,EGF,FERMT2,FGF5,FUT3,GAB1,GATA3,HBEGF,ICAM1,IFITM1,IGFBP3,IL1A,IL1R1,ITGB1,ITGB3,JAK2,JAM2,LAMA1,LAMC2,LGR6,MACF1,MEF2C,MET,NAV3,NEDD9,NKD1,NRP1,NRP2,PDGFA,PHACTR1,PODXL,PRKCA,PTP4A1,SCARB1,SEMA3B,SEMA3F,SEMA7A,SERPINF1,SH3RF2,SRGAP1,STK26,TEK,TGFB2,TGFBR2,THBS1,TNFSF18
GO:BP	plasma membrane bounded cell projection morphogenesis	GO:0120039	0.00231638	2.63519	638	663	44	21100	ADARB1,ADGRB1,ANOS1,BMPR1B,CAPRIN1,CD44,CHN1,CNTN4,CYFIP2,DCC,DNM3,DPYSL5,EFNA5,ENAH,EPHA6,GATA3,GRIP1,HECW1,HECW2,IL1RAPL1,ISL2,ITGB1,LAMA1,LAMC2,LGR6,LZTS3,MACF1,METRN,MNX1,MYO16,NEDD4L,NFASC,NRP1,NRP2,PHACTR1,SEMA3B,SEMA3F,SEMA7A,SKIL,SYT1,SYT4,TIAM2,UNC13A,UST
GO:BP	enzyme-linked receptor protein signaling pathway	GO:0007167	0.00257608	2.58904	951	663	58	21100	AXL,BMPR1B,BTBD11,CDH13,CDKN2B,CHN1,CSRNP1,CYFIP2,DKK1,EFNA5,EGF,EIF2AK3,EPHA6,FBN1,FERMT2,FGF5,FSTL3,FUT8,GAB1,GATA3,GDF15,GPC1,HBEGF,HHEX,IGFBP3,IL31RA,ITGB3,ITGB5,JAK2,KLB,LIF,LTBP2,MET,MYORG,NEDD9,NRP1,NRP2,PDGFA,PDGFRL,PHF14,PPARA,RASSF2,RBPMS2,ROS1,RPE65,SHC3,SKIL,SLC2A10,SMAD9,SORT1,STAT6,TAB1,TEK,TGFB1I1,TGFB2,TGFBR2,THBS1,VEPH1
GO:BP	cell projection morphogenesis	GO:0048858	0.00273579	2.56292	642	663	44	21100	ADARB1,ADGRB1,ANOS1,BMPR1B,CAPRIN1,CD44,CHN1,CNTN4,CYFIP2,DCC,DNM3,DPYSL5,EFNA5,ENAH,EPHA6,GATA3,GRIP1,HECW1,HECW2,IL1RAPL1,ISL2,ITGB1,LAMA1,LAMC2,LGR6,LZTS3,MACF1,METRN,MNX1,MYO16,NEDD4L,NFASC,NRP1,NRP2,PHACTR1,SEMA3B,SEMA3F,SEMA7A,SKIL,SYT1,SYT4,TIAM2,UNC13A,UST
GO:BP	neuron projection morphogenesis	GO:0048812	0.00301501	2.52071	623	663	43	21100	ADARB1,ADGRB1,ANOS1,BMPR1B,CAPRIN1,CHN1,CNTN4,CYFIP2,DCC,DNM3,DPYSL5,EFNA5,ENAH,EPHA6,GATA3,GRIP1,HECW1,HECW2,IL1RAPL1,ISL2,ITGB1,LAMA1,LAMC2,LGR6,LZTS3,MACF1,METRN,MNX1,MYO16,NEDD4L,NFASC,NRP1,NRP2,PHACTR1,SEMA3B,SEMA3F,SEMA7A,SKIL,SYT1,SYT4,TIAM2,UNC13A,UST
GO:BP	positive regulation of multicellular organismal process	GO:0051240	0.00325834	2.487	1434	663	78	21100	ABCA7,ADGRB1,ADRA1B,AP3B1,ASPA,AXL,BMP1,BMPR1B,BTN3A2,CAPRIN1,CARD11,CD40,CLSTN2,CYSLTR1,DENND1B,DHX33,DKK1,EBI3,EDNRB,EFNA5,EGF,EIF2AK3,ENPP4,ESRRG,FERMT2,GAB1,GATA3,GJC2,HMGB2,HMSD,HOXB7,HOXC11,IDO1,IL1A,IL1R1,IL1RAPL1,IL4R,ITGB1,JAK2,LIF,LUM,MACF1,MEF2C,METRN,NCOA3,NLRP1,NRP1,OAS2,P2RY2,PLAC8,PLS1,PRKCA,PTGER3,RFX3,RIPK1,RUNX3,SEMA7A,SERPINF1,SGIP1,SKIL,SLC7A5,STAT6,TEK,TGFB1I1,TGFB2,TGFBR2,TH…
GO:BP	epithelial cell differentiation	GO:0030855	0.00356195	2.44831	670	663	45	21100	ABCA12,CDK6,CDKN2B,CLDN1,CPS1,EDNRB,FLG,FOSL2,GATA3,GRHL2,HOXB13,HSF4,ICAM1,IL1A,IL31RA,IRF6,KRT13,KRT4,LAMA1,LIF,LIPK,MEF2C,MET,MSI1,MYO6,NCOA3,NRP1,PDE2A,PLAAT1,PLS1,PODXL,PTER,RARG,RFX3,ROS1,SCEL,SDC1,SKIL,TAGLN,TGFB1I1,THRB,TIGAR,TP63,VDR,ZDHHC21
GO:BP	regulation of molecular function	GO:0065009	0.0035682	2.44755	3050	663	140	21100	ABL2,ADARB1,ADRA2C,ANOS1,ANP32B,AP3B1,ARFGEF3,ARHGAP22,ARHGAP28,ARHGEF4,ASAP3,AXL,BEX1,BHLHE40,BMPR1B,CALML4,CAMK1D,CARD11,CAST,CBARP,CD40,CD44,CDC25B,CDC42EP2,CDKN2B,CHN1,CLIC2,CRACR2A,CST3,CYFIP2,DENND1B,DGKH,DHX33,DIRAS3,DKK1,DOCK5,EDNRB,EFNA5,EGF,EIF2AK3,EIF3C,EPHA6,EPS8L1,EVI5,FAM13A,FANCA,FERMT2,FRY,FXN,GATA3,GPSM2,GRHL2,GSTM2,HBEGF,HECW1,HECW2,HHEX,HMBOX1,HMGB2,HMSD,IGFBP3,IL1A,ITGB1,ITGB3…
GO:BP	regulation of cellular component organization	GO:0051128	0.00357978	2.44614	2276	663	111	21100	ABCA7,ABCB4,ABL2,ACTG1,ADD3,ADGRB1,ANKRD13B,ARHGAP22,ARHGAP28,ASAP3,ATP10A,AXL,BDKRB1,CAMK1D,CAPRIN1,CD177,CD44,CDC42EP1,CDC42EP2,CDH13,CHMP4C,CHMP5,CHN1,CHPT1,CLDN1,CLSTN2,CORO2B,CST3,CYFIP2,DCC,DHX33,DKK1,DNM3,EFNA5,EGF,EHD2,EPS8L1,FBLIM1,FERMT2,FXN,GATA3,GDF15,GPSM2,GRIP1,H3-3A,HBEGF,HECW1,HECW2,HMBOX1,ICAM1,IGFBP3,IL1A,IL1RAPL1,IL1RAPL2,IL4R,ITGB3,LIF,LIMS1,LRFN5,LZTS3,MACF1,MEF2C,MELTF,MET,M…
GO:BP	positive regulation of cell adhesion	GO:0045785	0.00378159	2.42233	442	663	34	21100	ADGRG1,AP3B1,CARD11,CD44,CDH13,CDK6,CEACAM6,COL26A1,DOCK5,EBI3,EDIL3,FERMT2,FSTL3,FUT3,GATA3,IL1A,IL4R,JAK2,KIFAP3,LGALS1,LIF,LIMS1,LIMS2,NEDD9,NRP1,PODXL,PRKCA,RUNX3,TEK,TGFB2,TGFBR2,TNFSF18,TNFSF4,VTCN1
GO:BP	integrin-mediated signaling pathway	GO:0007229	0.00521483	2.28276	112	663	15	21100	ADAMTS1,CD177,FERMT2,FUT8,ITGB1,ITGB3,ITGB5,LIMS1,LIMS2,LOXL3,MYH9,NEDD9,NRP1,SEMA7A,SLC2A10
GO:BP	wound healing	GO:0042060	0.00537127	2.26992	429	663	33	21100	ACTG1,ADRA2C,AP3B1,AXL,CD40,CD44,CHMP4C,CHMP5,CLDN1,DGKH,DUOX1,DUOX2,ENPP4,FERMT2,HBEGF,IL1A,ITGB1,ITGB3,JAK2,MACF1,MAP3K5,MYH9,PDGFA,PPARA,PRKCA,SCARB1,SDC1,SYTL4,TFPI,TGFB2,TGFBR2,THBS1,TNFAIP3
GO:BP	cellular response to chemical stimulus	GO:0070887	0.00544376	2.2641	3019	663	138	21100	ABCA12,ABCA7,ABCB4,ABCC1,ABL2,ACTG1,ATIC,AXL,BMPR1B,CAMK1D,CD40,CD44,CDC42EP2,CDKN2B,CES3,CHMP5,CLDN1,CLIC2,CPS1,CYFIP2,DKK1,DNMT3A,DUOX1,DUOX2,EBI3,EDNRB,EFNA5,EIF2AK3,ESRRG,ETV5,FBN1,FERMT2,FGF5,FMN2,FSTL3,FUT8,FXN,GAB1,GATA3,GBP1,GDF15,GLP2R,GNA14,GPC1,GSTM2,HBEGF,HHEX,HMGB2,HTR2C,HTR7,ICAM1,IFITM1,IFNA1,IFNE,IFNLR1,IL1A,IL1R1,IL1RAPL1,IL1RAPL2,IL2RB,IL31RA,IL4R,IRF6,ITGB3,ITGB5,JAK2,KCNE1,KLB…
GO:BP	cell part morphogenesis	GO:0032990	0.00588404	2.23032	661	663	44	21100	ADARB1,ADGRB1,ANOS1,BMPR1B,CAPRIN1,CD44,CHN1,CNTN4,CYFIP2,DCC,DNM3,DPYSL5,EFNA5,ENAH,EPHA6,GATA3,GRIP1,HECW1,HECW2,IL1RAPL1,ISL2,ITGB1,LAMA1,LAMC2,LGR6,LZTS3,MACF1,METRN,MNX1,MYO16,NEDD4L,NFASC,NRP1,NRP2,PHACTR1,SEMA3B,SEMA3F,SEMA7A,SKIL,SYT1,SYT4,TIAM2,UNC13A,UST
GO:BP	response to chemical	GO:0042221	0.00608915	2.21544	4336	663	185	21100	ABCA12,ABCA7,ABCB4,ABCC1,ABL2,ACTG1,ANOS1,ANXA11,ATIC,AXL,BDKRB1,BMPR1B,CACNA1B,CAMK1D,CD40,CD44,CDC42EP2,CDH13,CDKN2B,CES3,CHMP5,CHN1,CLDN1,CLIC2,CNTN4,COLEC10,CPS1,CRACR2A,CYFIP2,CYSLTR1,DCC,DKK1,DNMT3A,DPYSL5,DUOX1,DUOX2,EBI3,EDNRB,EFNA5,EIF2AK3,ENAH,EPHA6,EPHX2,ESRRG,ETV5,FBN1,FERMT2,FGF5,FMN2,FSTL3,FUT8,FXN,GAB1,GATA3,GBP1,GDF15,GJC2,GLP2R,GNA14,GPC1,GSTM2,HBEGF,HHEX,HMGB2,HOXA10,HOXB13,HSD1…
GO:BP	regulation of cell population proliferation	GO:0042127	0.00615337	2.21089	1658	663	86	21100	ACER3,ADAMTS1,ADARB1,ADGRB1,ADGRG1,AGBL4,BMPR1B,CARD11,CD40,CDC25B,CDH13,CDK6,CDKN2B,CEACAM6,CLDN1,DPT,EBI3,EDNRB,EGF,FANCA,FERMT2,FGF5,FOSL2,FUT3,FXN,GATA3,GJC2,GLP2R,HBEGF,HHEX,HMGB2,HSF4,IDO1,IFITM1,IFNLR1,IGFBP3,IL11,IL1A,IL31RA,IL4R,IRF6,ITGB1,ITGB3,JAK2,KIFAP3,KLB,KRT4,LAMC2,LIF,LIMS2,MAP3K5,MEF2C,MORC3,MYO16,NFATC2,NPR3,NRP1,NRP2,PDGFA,PHF14,PKD2,PLAC8,PRKCA,PRNP,RARG,RBPMS2,RERG,RPS6KA2,R…
GO:BP	positive regulation of cell differentiation	GO:0045597	0.00615537	2.21075	840	663	52	21100	ADRA2C,AP3B1,ASPA,AXL,BMPR1B,CAPRIN1,CDKN2B,DKK1,DOCK5,DUOXA1,EFNA5,FERMT2,GATA3,GJC2,GPC1,HMGB2,HSF4,HTR2C,IFITM1,IGFBP3,IL1RAPL1,IL4R,JAK2,LIF,LIMS1,LIMS2,MACF1,MAP3K5,MEF2C,METRN,NCOA3,NEDD9,NEK5,NRP1,PRKCA,RCOR1,RFX3,RIPK1,RUNX3,SEMA7A,SERPINF1,SH3GL3,SKIL,SUCO,TGFB1I1,TGFB2,TGFBR2,TIAM2,TNFSF4,TP63,VDR,ZHX3
GO:BP	animal organ morphogenesis	GO:0009887	0.00624562	2.20442	1072	663	62	21100	ADAMTS1,ADARB1,AP3B1,BARX2,BMP1,BMPR1B,CCDC40,COL11A1,CRB1,CSRNP1,DHRS3,DKK1,DNAH11,DUOX2,FBN1,FGF5,GATA3,GRHL2,HOXB13,HOXB2,HOXB7,HOXC11,JHY,LAMA1,LAMB3,LAMB4,LAMC2,LAMC3,LFNG,LIF,LIMS2,MEF2C,MFAP5,MGP,MYO6,NKD1,NRP1,NRP2,NTN4,PDGFA,PKD2,PLS1,PPARA,RARG,RBPMS2,RPE65,SAPCD2,SCN5A,SDC1,STAT6,TAB1,TEAD2,TEK,TGFB2,TGFBR2,THRB,TNFAIP3,TNFRSF11B,TNNI1,TP63,VDR,WDR72
GO:BP	response to transforming growth factor beta	GO:0071559	0.00731694	2.13567	245	663	23	21100	CDKN2B,CLDN1,FBN1,FERMT2,FUT8,GDF15,ITGB5,LIMS1,LTBP2,MEF2C,PDE2A,PDGFA,PPARA,RUNX3,SKIL,SLC2A10,SMAD9,TAB1,TGFB1I1,TGFB2,TGFBR2,THBS1,VEPH1
GO:BP	tube development	GO:0035295	0.00738844	2.13145	1054	663	61	21100	ABCA12,ACTG1,ADAMTS1,ADGRB1,ADGRG1,AP3B1,ARHGAP22,CCDC40,CD40,CDH13,CPS1,CYSLTR1,EDNRB,EGF,EIF2AK3,GAB1,GATA3,GRHL2,HHEX,HOXB13,HOXB7,IL1A,ITGB1,ITGB3,LAMA1,LIF,LOXL3,MEF2C,MET,MFGE8,MYH9,NRP1,NRP2,PDGFA,PHF14,PKD2,PODXL,PRKCA,PTGES3,PXDN,RAMP1,RARG,RBPMS2,RCN3,REC8,SDC1,SERPINF1,SIM1,TAB1,TEAD2,TEK,TGFB2,TGFBR2,THBS1,THBS2,THRB,TIGAR,TNFAIP3,TP63,VDR,WARS1
GO:BP	cell junction organization	GO:0034330	0.00804558	2.09444	691	663	45	21100	ACTG1,ADGRB1,ADGRL3,ARHGAP22,CAPRIN1,CAST,CD177,CDH20,CDH7,CHRNA1,CLDN1,CLSTN2,COL17A1,CORO2B,DKK1,DNM3,DSG2,EFNA5,ERC2,FERMT2,GRHL2,IL1RAPL1,IL1RAPL2,LIMS1,LIMS2,LRFN5,LZTS3,MACF1,MEF2C,NFASC,NOS1AP,NRP1,NRP2,PLEKHA7,PRKCA,PRNP,SEMA3F,TEK,TGFB2,THBS1,THBS2,TLN2,UNC13A,WASF3,ZDHHC2
GO:BP	positive regulation of MAPK cascade	GO:0043410	0.00848083	2.07156	479	663	35	21100	ABCA7,ADRA1B,ADRA2C,AVPI1,CD40,CD44,CRACR2A,DHX33,DKK1,EGF,FERMT2,GDF15,HTR2C,ICAM1,IGFBP3,IL11,IL1A,JAK2,KLB,LIF,MAP2K6,MAP3K5,MEF2C,NRP1,PDGFA,PRKCA,RASSF2,RIPK1,SEMA7A,SH3RF2,TAB1,TEK,TGFB2,THBS1,TMEM106A
GO:BP	regulation of transport	GO:0051049	0.00884054	2.05352	1724	663	88	21100	ABCA12,ABCA7,ABCB4,ABL2,ACTG1,ADRA2C,ANKRD13B,ANP32B,AXL,BDKRB1,CACNA1B,CACNA2D2,CADPS2,CAMK1D,CBARP,CD177,CDH13,CLIC2,COLEC10,CORIN,CRACR2A,DKK1,DNM3,EDNRB,EFNA5,EGF,EHD2,GJC2,GSTM2,HECW1,HECW2,HTR2C,IL11,IL1A,IL1RAPL1,IL2RB,IL4R,ITGB1,ITGB3,JAK2,KCNC4,KCNE1,KCNK13,KCNS1,LETMD1,LIF,MAP2K6,MEF2C,MFGE8,MYO6,NEDD4L,NOS1AP,NRP1,OAS2,P2RY2,PKD2,PLA2G6,PLPP4,PM20D1,PPARA,PRNP,PTGER3,RASGRF2,RFX3,RIPK1…
GO:BP	neuron development	GO:0048666	0.00897717	2.04686	1108	663	63	21100	ABL2,ADARB1,ADGRB1,AGBL4,ANOS1,BMPR1B,CAMK1D,CAPRIN1,CHN1,CNTN4,CRB1,CYFIP2,DCC,DKK1,DNM3,DPYSL5,EDNRB,EFNA5,ENAH,EPHA6,FRY,GATA3,GPRIN2,GRIP1,HECW1,HECW2,IL1RAPL1,ISL2,ITGB1,JAK2,LAMA1,LAMC2,LGR6,LIF,LZTS3,MACF1,MEF2C,METRN,MNX1,MYO16,NEDD4L,NFASC,NRP1,NRP2,NTN4,PHACTR1,PLS1,PRDM12,RUNX3,SAMD14,SEMA3B,SEMA3F,SEMA7A,SERPINF1,SKIL,SYT1,SYT4,TGFB2,THRB,TIAM2,TMEM30A,UNC13A,UST
GO:BP	regulation of signaling	GO:0023051	0.00917086	2.03759	3351	663	149	21100	ABCA12,ABCA7,ABL2,ADGRB1,ADGRG1,ADRA1B,ADRA2C,ARFGEF3,ARHGAP22,ARHGAP28,ARHGEF4,AVPI1,AXL,BMPR1B,CACNA1B,CARD11,CD177,CD40,CD44,CDH13,CDKN2B,CHMP5,CHN1,CLSTN2,CNTN4,CORIN,CRACR2A,CYFIP2,DCC,DDX60,DHRS3,DHX33,DKK1,DUSP5,DYRK3,EFNA5,EGF,EIF2AK3,EPS8L1,ERC2,FAM13A,FANCA,FBN1,FERMT2,FSTL3,FXN,GATA3,GBP1,GDF15,GPC1,HBEGF,HECW1,HHEX,HMGB2,HTR2C,ICAM1,IFNA1,IFNE,IGFBP3,IL11,IL1A,IL1R1,ITGB1,ITGB3,JAK2,K…
GO:BP	positive regulation of metabolic process	GO:0009893	0.0102676	1.98853	3776	663	164	21100	ACTG1,ADGRB1,ADRA2C,AGBL4,ANP32B,AP3B1,ARID3A,ARNTL2,AXL,BARX2,BEX1,BMPR1B,BTN3A2,CAMK1D,CARD11,CD177,CD40,CD44,CDC25B,CDH13,CDK6,CLCN3,CSRNP1,CYFIP2,DENND1B,DHRS4,DHX33,DKK1,DNMT3B,DUOXA1,EBI3,EDNRB,EFNA5,EGF,EIF2AK3,EIF3C,EPHA6,EPHX2,ERG,ESRRG,ETV5,FERMT2,FGF5,FMN2,FOSL2,FSTL3,GATA3,GDF15,GJC2,GRHL2,HBEGF,HECW1,HECW2,HEXB,HHEX,HLTF,HMBOX1,HMGB2,HMSD,HNF4G,HOXA10,HOXB2,HOXB7,HOXC11,HSD17B13,HSF4…
GO:BP	response to external stimulus	GO:0009605	0.0112615	1.9484	2788	663	128	21100	ABCC1,ACTG1,ADARB1,ADGRB1,AGBL4,ANOS1,APOBEC3D,ARNTL2,AXL,B3GALT5,BDKRB1,BHLHE40,BMPR1B,C2CD4A,CAMK1D,CD177,CD40,CDC42EP2,CDH13,CDK6,CDKN2B,CHMP5,CHN1,CLDN1,CNTN4,COL11A1,COLEC10,CPS1,CRB1,CYSLTR1,DCC,DDX60,DNMT3A,DPYSL5,DUOX2,DUOXA1,EDNRB,EFNA5,EIF2AK3,ENAH,ENPP4,EPHA6,FANCA,GAB1,GATA3,GBP1,GDF15,GSDMB,HBEGF,HMGB2,HSD11B2,HTR2C,IDO1,IFI44,IFITM1,IFNA1,IFNE,IFNLR1,IL1A,IL1R1,IL31RA,IL4R,IRF6,ISL2…
GO:BP	facial nerve development	GO:0021561	0.0151578	1.81936	10	663	5	21100	ADARB1,HOXB2,NRP1,NRP2,SEMA3F
GO:BP	facial nerve morphogenesis	GO:0021610	0.0151578	1.81936	10	663	5	21100	ADARB1,HOXB2,NRP1,NRP2,SEMA3F
GO:BP	cellular response to transforming growth factor beta stimulus	GO:0071560	0.0163537	1.78638	239	663	22	21100	CDKN2B,CLDN1,FBN1,FERMT2,FUT8,GDF15,ITGB5,LIMS1,LTBP2,MEF2C,PDE2A,PDGFA,PPARA,SKIL,SLC2A10,SMAD9,TAB1,TGFB1I1,TGFB2,TGFBR2,THBS1,VEPH1
GO:BP	cell-cell adhesion via plasma-membrane adhesion molecules	GO:0098742	0.0179632	1.74562	277	663	24	21100	ADGRL3,CD177,CDH13,CDH20,CDH7,CEACAM6,CLDN1,CLSTN2,CNTN4,CRB1,DSG2,EFNA5,FAT2,ICAM1,IL1RAPL1,ITGB1,KIFAP3,LRFN5,PCDH10,PCDH20,PCDH7,PCDHGB4,TGFB2,TGFBR2
GO:BP	regulation of cell development	GO:0060284	0.0189978	1.7213	497	663	35	21100	ASPA,BHLHE40,CAPRIN1,CDKN2B,DCC,DOCK5,EDNRB,EFNA5,FBN1,FERMT2,GBP1,GJC2,HLTF,HMGB2,IL1A,IL1RAPL1,LIF,LIMS1,LIMS2,MACF1,MELTF,METRN,NEDD9,NRP1,RFX3,SEMA3B,SEMA3F,SEMA7A,SERPINF1,SKIL,SYT4,TIAM2,TMEM98,TRIM58,ZDHHC21
GO:BP	intracellular signal transduction	GO:0035556	0.0194112	1.71195	2629	663	121	21100	ABCA7,ABL2,ACOT11,ADGRG1,ADRA1B,ADRA2C,ARFGEF3,ARHGAP22,ARHGAP28,ARHGEF4,ASB6,AVPI1,AXL,CARD11,CCDC68,CD40,CD44,CDC42EP1,CDC42EP2,CDH13,CHMP4C,CHN1,CLIC2,CRACR2A,DDX60,DEPDC7,DGKH,DHX33,DIRAS3,DKK1,DOCK5,DUSP5,DYRK3,EDNRB,EGF,EIF2AK3,EPS8L1,FAM13A,FERMT2,FMN2,GATA3,GBP1,GDF15,GNB1L,GPSM2,GRIP1,GSTM2,HBEGF,HTR2C,ICAM1,IGFBP3,IL11,IL1A,IL31RA,ITGB1,JAK2,KLB,LGALS1,LIF,LIMS1,MAP2K6,MAP3K15,MAP3K5,ME…
GO:BP	response to endogenous stimulus	GO:0009719	0.0201623	1.69546	1557	663	80	21100	ABCC1,BMPR1B,CD44,CDH13,CDKN2B,CHMP5,CLDN1,CPS1,DKK1,DNMT3A,EBI3,EDNRB,EFNA5,ESRRG,FBN1,FERMT2,FGF5,FSTL3,FUT8,GAB1,GATA3,GDF15,GLP2R,GNA14,GPC1,GSTM2,HMGB2,HOXA10,HSD11B2,HTR2C,HTR7,ICAM1,IL4R,ITGB1,ITGB5,JAK2,KCNE1,KLB,LIMS1,LTBP2,MEF2C,MSI1,NCOA3,P2RY2,PDE2A,PDGFA,PKD2,PPARA,PRNP,PTGES3,RAMP1,RARG,RBPMS2,RERG,RPE65,RUNX3,RYR3,SDC1,SERPINF1,SKIL,SLC2A10,SMAD9,SORT1,SPIDR,STAT6,TAB1,TFPI,TGFB1I1…
GO:BP	cell morphogenesis involved in neuron differentiation	GO:0048667	0.0216687	1.66417	564	663	38	21100	ADARB1,ADGRB1,ANOS1,BMPR1B,CAPRIN1,CHN1,CNTN4,DCC,DNM3,DPYSL5,EFNA5,ENAH,EPHA6,GATA3,HECW1,HECW2,IL1RAPL1,ISL2,ITGB1,LAMA1,LAMC2,LGR6,LZTS3,MACF1,MEF2C,METRN,NEDD4L,NFASC,NRP1,NRP2,PHACTR1,PLS1,SEMA3B,SEMA3F,SEMA7A,SKIL,TIAM2,UST
GO:BP	generation of neurons	GO:0048699	0.0225017	1.64778	1436	663	75	21100	ABL2,ADARB1,ADGRB1,ADGRG1,ADGRL3,ADRA2C,AGBL4,ANOS1,AXL,BMPR1B,CAMK1D,CAPRIN1,CDK6,CHN1,CNTN4,CRB1,CYFIP2,DCC,DKK1,DNM3,DNMT3A,DPYSL5,DUOXA1,EDNRB,EFNA5,ENAH,EPHA6,FRY,GATA3,GPRIN2,GRIP1,HECW1,HECW2,IL1RAPL1,ISL2,ITGB1,JAK2,LAMA1,LAMC2,LGR6,LIF,LZTS3,MACF1,MEF2C,MET,METRN,MNX1,MYEF2,MYO16,MYO6,NEDD4L,NFASC,NKD1,NRP1,NRP2,NTN4,PHACTR1,PLS1,PRDM12,RUNX3,SAMD14,SEMA3B,SEMA3F,SEMA7A,SERPINF1,SH3GL3,S…
GO:BP	positive regulation of signal transduction	GO:0009967	0.0234394	1.63005	1513	663	78	21100	ABCA7,ADGRG1,ADRA1B,ADRA2C,AVPI1,AXL,BMPR1B,CARD11,CD40,CD44,CDH13,CDKN2B,CRACR2A,CYFIP2,DDX60,DHX33,DKK1,EGF,FERMT2,GATA3,GDF15,HBEGF,HHEX,HTR2C,ICAM1,IGFBP3,IL11,IL1A,IL1R1,ITGB1,ITGB3,JAK2,KLB,LFNG,LGALS1,LGR6,LIF,LIMS1,LIMS2,LOXL3,LYPD6,MACF1,MAP2K6,MAP3K5,MEF2C,MET,MRAP2,MYORG,NKD1,NLRC5,NOS1AP,NRP1,PDGFA,PKD2,PLA2G6,PPM1N,PRKCA,RASSF2,RIPK1,SCEL,SEMA7A,SH3RF2,SKIL,SLC2A10,TAB1,TEK,TGFB1I1,T…
GO:BP	myoblast fusion	GO:0007520	0.0250101	1.60188	46	663	9	21100	ADGRB1,EHD2,ERVW-1,GDF15,IL4R,ITGB1,JAM2,MYH9,NFATC2
GO:BP	neuron projection development	GO:0031175	0.0279802	1.55315	957	663	55	21100	ABL2,ADARB1,ADGRB1,ANOS1,BMPR1B,CAMK1D,CAPRIN1,CHN1,CNTN4,CYFIP2,DCC,DKK1,DNM3,DPYSL5,EFNA5,ENAH,EPHA6,FRY,GATA3,GPRIN2,GRIP1,HECW1,HECW2,IL1RAPL1,ISL2,ITGB1,JAK2,LAMA1,LAMC2,LGR6,LZTS3,MACF1,MEF2C,METRN,MNX1,MYO16,NEDD4L,NFASC,NRP1,NRP2,PHACTR1,PLS1,PRDM12,SAMD14,SEMA3B,SEMA3F,SEMA7A,SERPINF1,SKIL,SYT1,SYT4,TIAM2,TMEM30A,UNC13A,UST
GO:BP	regulation of cell-substrate adhesion	GO:0010810	0.0294253	1.53128	212	663	20	21100	ACTG1,CDH13,CDK6,CEACAM6,COL26A1,CORO2B,DOCK5,EDIL3,EFNA5,FERMT2,GBP1,JAK2,LIMS1,LIMS2,MACF1,MELTF,NEDD9,NRP1,TEK,THBS1
GO:BP	vesicle-mediated transport	GO:0016192	0.0330468	1.48087	1604	663	81	21100	ABCA12,ABCA7,ABL2,ACTG1,ADGRB1,ANK1,ANKRD13B,ANXA11,AP3B1,AXL,CADPS2,CAMK1D,CBARP,CD177,CDH13,CHMP4C,CHMP5,CLCN3,CLTA,COG6,COLEC10,COPZ2,CRACR2A,CTAGE8,DENND1B,DKK1,DNM3,EGF,EHBP1,EHD2,ERC2,EVI5,EXOC1L,EXOC2,FMN2,FNBP1,GRIP1,IL1RAPL1,IL2RB,IL4R,ITGB1,ITGB3,LETMD1,LGALS3BP,LOXL3,MACF1,MARCHF3,MET,MFGE8,MICAL3,MYH9,MYO1D,MYO6,NCALD,NEDD4L,NRP1,OLR1,OPTN,PHETA1,PIK3R4,PLA2G6,PLPP4,RAB6A,RAMP1,SCARB1…
GO:BP	regulation of cell morphogenesis	GO:0022604	0.0341782	1.46625	307	663	25	21100	ATP10A,CAPRIN1,CD44,CDC42EP1,CDC42EP2,DOCK5,EFNA5,FBLIM1,FERMT2,GBP1,GRIP1,HEXB,IL1RAPL1,LIMS1,LIMS2,MACF1,MELTF,MYH9,NEDD4L,NEDD9,NRP1,SYT1,SYT4,UNC13A,WASF3
GO:BP	muscle structure development	GO:0061061	0.0362052	1.44123	621	663	40	21100	ACTG1,ADARB1,ADGRB1,BARX2,CHRNA1,COL11A1,DKK1,EDNRB,EHD2,ERVW-1,GDF15,GPC1,H3-3A,HBEGF,IGFBP3,IL4R,ITGB1,JAM2,LGALS1,LIF,MAP3K5,MBNL3,MEF2C,MYEF2,MYH9,MYORG,NEK5,NFATC2,NKD1,PDLIM2,POPDC3,PPARA,RBPMS2,SDC1,SKIL,SORT1,TAGLN,TGFB2,TLL2,TNNI1
GO:BP	cellular component morphogenesis	GO:0032989	0.0374872	1.42612	757	663	46	21100	ACTG1,ADARB1,ADGRB1,ANOS1,BMPR1B,CAPRIN1,CD44,CHN1,CNTN4,CYFIP2,DCC,DNM3,DPYSL5,EFNA5,ENAH,EPHA6,GATA3,GPC1,GRIP1,HECW1,HECW2,IL1RAPL1,ISL2,ITGB1,LAMA1,LAMC2,LGR6,LZTS3,MACF1,METRN,MNX1,MYO16,NEDD4L,NFASC,NRP1,NRP2,PHACTR1,SEMA3B,SEMA3F,SEMA7A,SKIL,SYT1,SYT4,TIAM2,UNC13A,UST
GO:BP	regulation of catalytic activity	GO:0050790	0.0391333	1.40745	2345	663	109	21100	ABL2,ADARB1,ADRA2C,ANOS1,ANP32B,AP3B1,ARFGEF3,ARHGAP22,ARHGAP28,ARHGEF4,ASAP3,AXL,BMPR1B,CALML4,CAST,CD40,CD44,CDC25B,CDC42EP2,CDKN2B,CHN1,CST3,CYFIP2,DENND1B,DGKH,DIRAS3,DKK1,DOCK5,EDNRB,EFNA5,EGF,EIF2AK3,EPHA6,EPS8L1,EVI5,FAM13A,FERMT2,FRY,FXN,GPSM2,GRHL2,HBEGF,HHEX,HMBOX1,HMGB2,HMSD,IGFBP3,IL1A,ITGB1,ITGB3,JAK2,LIMS1,MAP2K6,MAP3K5,MAT2B,MCF2L2,MEF2C,MET,NEDD9,NEK5,NLRC5,NLRP1,NOS1AP,NPR3,NRP1,…
GO:BP	plasma membrane bounded cell projection organization	GO:0120036	0.0395221	1.40316	1485	663	76	21100	ABL2,ADARB1,ADGRB1,ANOS1,ARHGEF4,BMPR1B,CAMK1D,CAPRIN1,CCDC40,CD44,CDC42EP1,CDC42EP2,CDH13,CFAP100,CFAP46,CFAP61,CHN1,CNTN4,CYFIP2,DCC,DKK1,DNM3,DPYSL5,EFNA5,EHD2,ENAH,EPHA6,EPS8L1,FRY,GATA3,GPRIN2,GRIP1,HECW1,HECW2,ICAM1,IL1RAPL1,ISL2,ITGB1,JAK2,JHY,KIFAP3,LAMA1,LAMC2,LGR6,LZTS3,MACF1,MEF2C,METRN,MNX1,MYH9,MYO16,NEDD4L,NFASC,NRP1,NRP2,PHACTR1,PKD2,PLS1,PODXL,PRDM12,PRNP,RFX3,SAMD14,SEMA3B,SEMA3F…
GO:BP	response to inorganic substance	GO:0010035	0.0429847	1.36669	538	663	36	21100	ACTG1,ANXA11,ATIC,AXL,CLDN1,CPS1,DNMT3A,EDNRB,EIF2AK3,FXN,IL1A,MAP3K5,MEF2C,MET,NT5E,PDGFA,PKD2,PRNP,RIPK1,RYR3,SCN5A,SDC1,SERPINF1,SPIDR,STAT6,STK26,SYT1,SYT4,THBS1,TIGAR,TNFAIP3,TNFRSF11B,TNFSF4,TRPC1,TRPC3,TXNRD2
GO:BP	regulation of cell communication	GO:0010646	0.0430639	1.36589	3336	663	145	21100	ABCA12,ABCA7,ABL2,ADGRB1,ADGRG1,ADRA1B,ADRA2C,ARFGEF3,ARHGAP22,ARHGAP28,ARHGEF4,AVPI1,AXL,BMPR1B,CACNA1B,CARD11,CD177,CD40,CD44,CDH13,CDKN2B,CHN1,CLSTN2,CNTN4,CRACR2A,CYFIP2,DCC,DDX60,DHRS3,DHX33,DKK1,DUSP5,DYRK3,EFNA5,EGF,EIF2AK3,EPS8L1,ERC2,FAM13A,FANCA,FBN1,FERMT2,FSTL3,FXN,GATA3,GBP1,GDF15,GPC1,HBEGF,HECW1,HHEX,HMGB2,HTR2C,ICAM1,IFNA1,IFNE,IGFBP3,IL11,IL1A,IL1R1,ITGB1,ITGB3,JAK2,KCTD8,KLB,LFN…
GO:BP	neuron differentiation	GO:0030182	0.046313	1.3343	1366	663	71	21100	ABL2,ADARB1,ADGRB1,ADRA2C,AGBL4,ANOS1,BMPR1B,CAMK1D,CAPRIN1,CHN1,CNTN4,CRB1,CYFIP2,DCC,DKK1,DNM3,DNMT3A,DPYSL5,DUOXA1,EDNRB,EFNA5,ENAH,EPHA6,FRY,GATA3,GPRIN2,GRIP1,HECW1,HECW2,IL1RAPL1,ISL2,ITGB1,JAK2,LAMA1,LAMC2,LGR6,LIF,LZTS3,MACF1,MEF2C,MET,METRN,MNX1,MYEF2,MYO16,MYO6,NEDD4L,NFASC,NKD1,NRP1,NRP2,NTN4,PHACTR1,PLS1,PRDM12,RUNX3,SAMD14,SEMA3B,SEMA3F,SEMA7A,SERPINF1,SH3GL3,SKIL,SYT1,SYT4,TGFB2,THR…
GO:BP	cell population proliferation	GO:0008283	0.0479355	1.31934	1958	663	94	21100	ACER3,ADAMTS1,ADARB1,ADGRB1,ADGRG1,AGBL4,BMPR1B,CARD11,CD40,CDC25B,CDH13,CDK6,CDKN2B,CEACAM6,CLDN1,DPT,EBI3,EDNRB,EGF,FANCA,FERMT2,FGF5,FOSL2,FUT3,FXN,GATA3,GJC2,GLP2R,GRHL2,H3-3A,HBEGF,HHEX,HMGB2,HSF4,IDO1,IFITM1,IFNA1,IFNE,IFNLR1,IGFBP3,IL11,IL1A,IL31RA,IL4R,IRF6,ITGB1,ITGB3,JAK2,KIFAP3,KLB,KRT4,LAMC2,LIF,LIMS2,LMNTD1,MAP3K5,MEF2C,MORC3,MYO16,NFATC2,NPR3,NRP1,NRP2,OCA2,PDGFA,PHF14,PKD2,PLAC8,PR…
GO:BP	negative regulation of multicellular organismal process	GO:0051241	0.0486468	1.31295	1000	663	56	21100	ACOT11,ADAMTS1,ADGRB1,AXL,CDK6,CDKN2B,CST3,DCC,DKK1,DOCK5,EIF2AK3,FBN1,FSTL3,FXN,GATA3,GBP1,GDF15,GRHL2,HHEX,IDO1,IL4R,JAK2,JAM2,KREMEN2,LOXL3,MAP2K6,MEF2C,NAV3,NPR3,NRP1,PDGFA,PHF14,PLAC8,PPARA,PRNP,PTGER3,RARG,RUNX3,SEMA3B,SEMA3F,SEMA7A,SERPINF1,SLC2A10,SYT4,TEK,TFPI,TGFB2,TGFBR2,THBS1,THBS2,TMEM98,TNFAIP3,TNFRSF11B,TNFSF4,TP63,WWC2
GO:CC	cell periphery	GO:0071944	9.19502e-14	13.0364	6237	712	305	21698	ABCA12,ABCA6,ABCA7,ABCB4,ABCC1,ACTG1,ADAMTS1,ADAMTSL5,ADD3,ADGRA3,ADGRB1,ADGRG1,ADGRL3,ADRA1B,ADRA2C,ANK1,ANKRD13B,ANOS1,ANTXR2,ANXA11,ARHGEF4,ATIC,ATP10A,AXL,BDKRB1,BMPR1B,BTN3A2,CACNA1B,CACNA2D2,CARD11,CBARP,CD177,CD40,CD44,CDC42EP1,CDC42EP2,CDH13,CDH20,CDH7,CEACAM6,CHMP4C,CHMP5,CHRNA1,CLCN3,CLDN1,CLEC12A,CLIC2,CLSTN2,CLTA,CNTN4,COL11A1,COL17A1,COL21A1,COL26A1,COQ8B,CORIN,CRACR2A,CRB1,CST3,CYSL…
GO:CC	collagen-containing extracellular matrix	GO:0062023	5.70958e-09	8.2434	423	712	44	21698	ADAMTS1,ANXA11,CDH13,COL11A1,COL17A1,COL21A1,COL26A1,DPT,EDIL3,EFNA5,FBN1,FLG,GDF15,GPC1,ICAM1,LAD1,LAMA1,LAMB3,LAMB4,LAMC2,LAMC3,LGALS1,LGALS3BP,LTBP2,LUM,MATN2,MFAP4,MFAP5,MFGE8,MGP,NTN4,PCOLCE,PODNL1,PXDN,SEMA3B,SEMA7A,SERPINB8,SERPINF1,SPON1,TGFB1I1,TGFB2,THBS1,THBS2,VCAN
GO:CC	plasma membrane	GO:0005886	5.89482e-09	8.22953	5757	712	269	21698	ABCA12,ABCA6,ABCA7,ABCB4,ABCC1,ACTG1,ADD3,ADGRA3,ADGRB1,ADGRG1,ADGRL3,ADRA1B,ADRA2C,ANK1,ANKRD13B,ANOS1,ANTXR2,ARHGEF4,ATIC,ATP10A,AXL,BDKRB1,BMPR1B,BTN3A2,CACNA1B,CACNA2D2,CARD11,CBARP,CD177,CD40,CD44,CDC42EP1,CDC42EP2,CDH13,CDH20,CDH7,CEACAM6,CHMP4C,CHMP5,CHRNA1,CLCN3,CLDN1,CLEC12A,CLIC2,CLSTN2,CLTA,CNTN4,COL17A1,COL26A1,COQ8B,CORIN,CRACR2A,CRB1,CST3,CYSLTR1,DCC,DGKH,DHRS3,DIRAS3,DKK1,DNM3,DOCK…
GO:CC	cytoplasm	GO:0005737	1.93219e-08	7.71395	12241	712	485	21698	ABCA12,ABCA6,ABCA7,ABCB4,ABL2,ACER3,ACOT11,ACP6,ACTG1,ADAMTS1,ADARB1,ADD3,ADGRB1,ADRA1B,ADRA2C,AGBL4,AGMO,AGPS,ALDH1B1,ALDH3B2,ANK1,ANKRD13B,ANP32B,ANTXR2,ANXA11,AP3B1,APOBEC3D,ARFGEF3,ARHGAP22,ARHGAP28,ARHGEF4,ARID3A,ARNTL2,ARPP21,ASAP3,ASB6,ASPA,ATIC,ATP10A,AVL9,B3GALNT1,B3GALT5,B3GNT7,B4GALNT3,B4GALNT4,BARX2,BDKRB1,BEND5,BEX1,BHLHE40,BMP1,C10ORF67,C2CD2,CA13,CABLES1,CADPS2,CAMK1D,CAPRIN1,CARD1…
GO:CC	membrane	GO:0016020	9.68433e-07	6.01393	9845	712	400	21698	ABCA12,ABCA6,ABCA7,ABCB4,ABCC1,ACER3,ACTG1,ADD3,ADGRA3,ADGRB1,ADGRG1,ADGRL3,ADRA1B,ADRA2C,AGMO,AGPS,ANK1,ANKRD13B,ANOS1,ANTXR2,ANXA11,AP3B1,ARFGEF3,ARHGEF4,ARID3A,ATIC,ATP10A,AVL9,AXL,B3GALNT1,B3GALT5,B3GNT7,B4GALNT3,B4GALNT4,BDKRB1,BMPR1B,BTBD11,BTN3A2,C10ORF105,C1QTNF6,C2CD2,CACNA1B,CACNA2D2,CADPS2,CAPRIN1,CARD11,CAST,CBARP,CD177,CD40,CD44,CDC42EP1,CDC42EP2,CDH13,CDH20,CDH7,CEACAM6,CEBPZOS,CFAP…
GO:CC	extracellular matrix	GO:0031012	1.67047e-06	5.77716	561	712	47	21698	ADAMTS1,ADAMTSL5,ANOS1,ANXA11,CDH13,COL11A1,COL17A1,COL21A1,COL26A1,DPT,EDIL3,EFNA5,FBN1,FLG,GDF15,GPC1,ICAM1,LAD1,LAMA1,LAMB3,LAMB4,LAMC2,LAMC3,LGALS1,LGALS3BP,LTBP2,LUM,MATN2,MFAP4,MFAP5,MFGE8,MGP,NTN4,PCOLCE,PODNL1,PXDN,SEMA3B,SEMA7A,SERPINB8,SERPINF1,SPON1,TGFB1I1,TGFB2,THBS1,THBS2,TNFRSF11B,VCAN
GO:CC	external encapsulating structure	GO:0030312	1.76738e-06	5.75267	562	712	47	21698	ADAMTS1,ADAMTSL5,ANOS1,ANXA11,CDH13,COL11A1,COL17A1,COL21A1,COL26A1,DPT,EDIL3,EFNA5,FBN1,FLG,GDF15,GPC1,ICAM1,LAD1,LAMA1,LAMB3,LAMB4,LAMC2,LAMC3,LGALS1,LGALS3BP,LTBP2,LUM,MATN2,MFAP4,MFAP5,MFGE8,MGP,NTN4,PCOLCE,PODNL1,PXDN,SEMA3B,SEMA7A,SERPINB8,SERPINF1,SPON1,TGFB1I1,TGFB2,THBS1,THBS2,TNFRSF11B,VCAN
GO:CC	extracellular region	GO:0005576	7.562e-06	5.12136	4315	712	202	21698	ABCB4,ABCC1,ACOT11,ACTG1,ADAMTS1,ADAMTS19,ADAMTSL5,ADGRB1,ADGRG1,ANOS1,ANP32B,ANTXR2,ANXA11,ATIC,AXL,BMP1,C1QTNF6,C1QTNF9,C1ORF54,CARD11,CCDC40,CD177,CD40,CD44,CDH13,CEACAM6,CES3,CGB8,CHMP5,CLEC18B,CNTLN,CNTN4,COL11A1,COL17A1,COL21A1,COL26A1,COLEC10,CORIN,CRACR2A,CRB1,CRISPLD1,CST3,CYFIP2,DKK1,DNAH11,DNM3,DPT,DSG2,DUOX2,EBI3,EDIL3,EGF,EHD2,ENPP4,ENPP5,EPB41L2,EPHX2,EPS8L1,ERVMER34-1,FAM184A,FAT2,…
GO:CC	endomembrane system	GO:0012505	9.99237e-06	5.00033	4707	712	216	21698	ABCA12,ABCA6,ABCA7,ACER3,ADRA1B,ADRA2C,AGBL4,AGMO,ANK1,ANKRD13B,ANTXR2,ANXA11,AP3B1,ARFGEF3,ATP10A,AVL9,B3GALNT1,B3GALT5,B3GNT7,B4GALNT3,B4GALNT4,BARX2,BDKRB1,BEND5,BMP1,CAST,CBARP,CD177,CD44,CDC42EP1,CDC42EP2,CEACAM6,CES3,CHMP4C,CHMP5,CHPT1,CLCN3,CLEC12A,CLEC18B,CLSTN2,CLTA,COG6,COL11A1,COL17A1,COL21A1,COL26A1,COLEC10,COPZ2,CRACR2A,CST3,CTAGE8,DGKH,DHRS3,DHRS4,DKK1,DNM3,DPY19L2,DUOX1,DUOX2,DUOXA…
GO:CC	cell junction	GO:0030054	1.18309e-05	4.92698	2086	712	114	21698	ABCA7,ABCB4,ACTG1,ADARB1,ADD3,ADGRB1,ADGRL3,AP3B1,ARHGAP22,ASAP3,CACNA1B,CADPS2,CAPRIN1,CBARP,CD44,CDC42EP1,CDH13,CDH20,CDH7,CHRNA1,CLCN3,CLDN1,CLSTN2,CLTA,COL17A1,CORO2B,CRB1,CYFIP2,DCC,DNM3,DSG2,DUOX2,EFNA5,ENAH,EPB41L2,ERC2,FAT2,FBLIM1,FBP2,FERMT2,FRMD4B,GAB1,GAD1,GJC2,GPC1,GRHL2,GRIP1,HTR2C,HTR7,ICAM1,IL1RAPL1,IL1RAPL2,IL31RA,ILDR2,INSYN2A,IRF6,ITGB1,ITGB3,ITGB5,JAK2,JAM2,KCNC4,KCTD8,LAMA1,LI…
GO:CC	cell surface	GO:0009986	2.45053e-05	4.61074	941	712	63	21698	ABCA7,ADGRA3,ANOS1,ANTXR2,AXL,BTN3A2,CD40,CD44,CDH13,CEACAM6,CHRNA1,CLCN3,CLSTN2,CORIN,DCC,DSG2,DUOX1,DUOX2,EBI3,EFNA5,FERMT2,GPC1,HBEGF,ICAM1,IL1A,IL1R1,IL1RAPL1,IL2RB,IL31RA,IL4R,ITGB1,ITGB3,ITGB5,JAM2,KCNE1,KRT4,LRFN5,MAP3K5,MELTF,MET,MFGE8,NT5E,PDGFA,PRNP,PXDN,RAET1L,RAMP1,ROS1,SCARB1,SCN5A,SDC1,SEMA7A,SLC38A1,SLC3A2,SLC7A5,SORT1,TEK,TFPI,TGFBR2,THBS1,TNFSF18,TNFSF4,VTCN1
GO:CC	vesicle	GO:0031982	7.06963e-05	4.1506	3957	712	184	21698	ABCA12,ABCA7,ABCB4,ABCC1,ACOT11,ACTG1,ADAMTS1,ADGRG1,ADRA2C,ANKRD13B,ANP32B,ANTXR2,ANXA11,AP3B1,ARFGEF3,ATIC,AVL9,AXL,BMP1,CADPS2,CARD11,CBARP,CD177,CD40,CD44,CDC42EP2,CDH13,CEACAM6,CES3,CHMP4C,CHMP5,CLCN3,CLEC12A,CLEC18B,CLTA,CNTLN,COPZ2,CRACR2A,CRISPLD1,CST3,CYFIP2,DENND1B,DGKH,DKK1,DNM3,DSG2,DUOX2,EDIL3,EGF,EHBP1,EHD2,ENPP4,ENTPD7,EPB41L2,EPHX2,EPS8L1,FAT2,FBP2,FMN2,FNBP1,FUT3,FUT8,GAD1,GBP1,G…
GO:CC	anchoring junction	GO:0070161	0.000463992	3.33349	848	712	55	21698	ABCB4,ACTG1,ADD3,ADGRB1,ADGRL3,ARHGAP22,ASAP3,CD44,CDC42EP1,CDH13,CDH20,CDH7,CLDN1,COL17A1,CORO2B,CRB1,DSG2,EFNA5,ENAH,EPB41L2,FAT2,FBLIM1,FERMT2,FRMD4B,GAB1,GJC2,GRHL2,ICAM1,ILDR2,ITGB1,ITGB3,ITGB5,JAK2,JAM2,LAMA1,LIMS1,LIMS2,MYH9,NEDD9,NFASC,NRP1,PDLIM2,PKD2,PLEKHA7,PODXL,RPS2,RPS5,SAPCD2,SCN4B,SCN5A,SHROOM1,SV2A,TEK,TGFB1I1,TLN2
GO:CC	extracellular space	GO:0005615	0.000630578	3.20026	3364	712	157	21698	ABCB4,ABCC1,ACOT11,ACTG1,ADGRB1,ADGRG1,ANOS1,ANP32B,ANXA11,ATIC,AXL,BMP1,C1QTNF6,CARD11,CD177,CD40,CD44,CDH13,CEACAM6,CES3,CGB8,CHMP5,CLEC18B,CNTLN,COL11A1,COL17A1,COL21A1,COLEC10,CRISPLD1,CST3,CYFIP2,DKK1,DNM3,DPT,DSG2,DUOX2,EBI3,EDIL3,EGF,EHD2,ENPP4,EPB41L2,EPHX2,EPS8L1,FAM184A,FAT2,FBN1,FBP2,FGF5,FRMD4B,FSTL3,FUT3,FUT8,GDF15,GNA14,GPC1,GSTM2,H3-3A,HBEGF,HEXB,HMGB2,HMSD,HNMT,ICAM1,IFNA1,IFNE,IG…
GO:CC	cell-cell junction	GO:0005911	0.000663809	3.17796	503	712	38	21698	ABCB4,ACTG1,ADD3,ADGRB1,ADGRL3,CDC42EP1,CDH20,CDH7,CLDN1,COL17A1,CRB1,DSG2,EFNA5,FAT2,FERMT2,FRMD4B,GAB1,GJC2,GRHL2,ILDR2,ITGB1,ITGB3,JAM2,LAMA1,LIMS1,LIMS2,MYH9,NFASC,PDLIM2,PKD2,PLEKHA7,PODXL,SAPCD2,SCN4B,SCN5A,SHROOM1,SV2A,TEK
GO:CC	cytosol	GO:0005829	0.00115536	2.93728	5420	712	231	21698	ABCA12,ABCB4,ABL2,ACOT11,ACTG1,ADARB1,ADD3,AGBL4,AGPS,ALDH1B1,ANK1,ANXA11,ARHGAP22,ARHGAP28,ARHGEF4,ARID3A,ASAP3,ASB6,ASPA,ATIC,BARX2,C2CD2,CA13,CABLES1,CAPRIN1,CARD11,CAST,CD44,CDC25B,CDC42EP1,CDC42EP2,CDK6,CDKN2B,CENPC,CENPM,CES3,CHMP4C,CHMP5,CHN1,CLIC2,CLTA,CNTLN,COL21A1,COPZ2,COQ8B,CYFIP2,DCC,DDX60,DENND1B,DHRS4,DHX33,DOCK5,DPYSL5,DUOX2,DYRK3,EFR3B,EHBP1,EHD2,EIF2AK3,EIF3C,ENAH,EPB41L2,EPHX2,…
GO:CC	basement membrane	GO:0005604	0.00136715	2.86418	98	712	14	21698	ADAMTS1,COL17A1,EFNA5,FBN1,LAD1,LAMA1,LAMB3,LAMB4,LAMC2,LAMC3,NTN4,PXDN,SERPINF1,THBS2
GO:CC	membrane raft	GO:0045121	0.00148593	2.828	327	712	28	21698	ABCB4,ADGRG1,ADRA1B,ARID3A,CARD11,CD177,CDH13,EDNRB,EFNA5,EHD2,GPC1,ICAM1,ITGB1,JAK2,KCNE1,LYPD6,MALL,NOS1AP,OLR1,PODXL,PRNP,RIPK1,SCARB1,SCN5A,STAT6,TEK,TFPI,TGFBR2
GO:CC	membrane microdomain	GO:0098857	0.00157524	2.80265	328	712	28	21698	ABCB4,ADGRG1,ADRA1B,ARID3A,CARD11,CD177,CDH13,EDNRB,EFNA5,EHD2,GPC1,ICAM1,ITGB1,JAK2,KCNE1,LYPD6,MALL,NOS1AP,OLR1,PODXL,PRNP,RIPK1,SCARB1,SCN5A,STAT6,TEK,TFPI,TGFBR2
GO:CC	intrinsic component of membrane	GO:0031224	0.00257924	2.58851	5902	712	246	21698	ABCA12,ABCA6,ABCA7,ABCB4,ABCC1,ACER3,ADGRA3,ADGRB1,ADGRG1,ADGRL3,ADRA1B,ADRA2C,AGMO,ANTXR2,ARFGEF3,ATP10A,AVL9,AXL,B3GALNT1,B3GALT5,B3GNT7,B4GALNT3,B4GALNT4,BDKRB1,BMPR1B,BTBD11,BTN3A2,C10ORF105,C1QTNF6,C2CD2,CACNA1B,CACNA2D2,CBARP,CD177,CD40,CD44,CDH13,CDH20,CDH7,CEACAM6,CEBPZOS,CFAP61,CHPT1,CHRNA1,CLCN3,CLDN1,CLEC12A,CLIC2,CLSTN2,CNTN4,CNTNAP5,COL17A1,COQ8A,COQ8B,CORIN,CRB1,CTAGE8,CYSLTR1,DCC,D…
GO:CC	intrinsic component of plasma membrane	GO:0031226	0.00263857	2.57863	1724	712	90	21698	ABCB4,ABCC1,ADGRB1,ADGRG1,ADGRL3,ADRA1B,ADRA2C,ATP10A,AXL,BDKRB1,CD177,CD40,CD44,CHRNA1,CLCN3,CLDN1,CLSTN2,COL17A1,CORIN,CYSLTR1,DCC,DUOX1,DUOX2,EDNRB,EFNA5,EPHA6,GPC1,HBEGF,HS3ST3B1,HTR2C,HTR7,ICAM1,IFNLR1,IL1R1,IL2RB,IL4R,ITGB1,ITGB3,ITGB5,JAK2,JAM2,KCNC4,KCNE1,KCNK13,KCNS1,LGR6,LRFN5,MELTF,MET,NFASC,NPR3,NPY4R,NRP1,NRP2,OLR1,P2RY2,PCDH10,PCDH20,PCDH7,PCDHGB4,PKD2,PODXL,PRNP,PTGER3,RAMP1,ROS1,S…
GO:CC	plasma membrane region	GO:0098590	0.00418373	2.37844	1237	712	69	21698	ABCA7,ABCB4,ABCC1,ADRA1B,ANK1,ARHGEF4,CD177,CD44,CDH13,CEACAM6,CHRNA1,CLCN3,CLDN1,CLSTN2,CLTA,CRB1,DCC,DHRS3,DNM3,DUOX1,DUOX2,EFNA5,EHD2,EPS8L1,ERC2,FERMT2,FNBP1,GRIP1,IL1RAPL1,IL31RA,ITGB1,ITGB3,JAK2,KCNC4,KCNE1,KCTD8,KIFAP3,LRFN5,MACF1,MET,MYH9,MYO1D,MYO6,NOS1AP,NRP1,NRP2,PDE2A,PKD2,PODXL,PSD4,RAB18,SAPCD2,SCARB1,SCN5A,SGIP1,SHROOM1,SLC15A1,SLC27A5,SLC38A1,SLC3A2,SLC7A5,SORT1,STK26,SYT1,TEK,TFP…
GO:CC	extracellular vesicle	GO:1903561	0.00546965	2.26204	2133	712	105	21698	ABCB4,ABCC1,ACOT11,ACTG1,ADGRG1,ANP32B,ANXA11,ATIC,AXL,CARD11,CD177,CD40,CD44,CDH13,CES3,CHMP5,CNTLN,CRISPLD1,CST3,CYFIP2,DNM3,DSG2,DUOX2,EDIL3,EGF,EHD2,ENPP4,EPB41L2,EPHX2,EPS8L1,FAT2,FBP2,FUT3,FUT8,GDF15,GNA14,GPC1,GSTM2,H3-3A,HEXB,HNMT,ICAM1,IRF6,ITGB1,ITGB3,ITGB5,KRT13,LAD1,LFNG,LGALS1,LGALS3BP,LTBP2,LUM,MAT2B,MELTF,MEST,MFGE8,MGP,MYH9,MYO1D,MYO6,NCOA3,NEDD4L,NPR3,NT5E,PCOLCE,PGM1,PKD2,PLEKHA…
GO:CC	extracellular membrane-bounded organelle	GO:0065010	0.00557867	2.25347	2134	712	105	21698	ABCB4,ABCC1,ACOT11,ACTG1,ADGRG1,ANP32B,ANXA11,ATIC,AXL,CARD11,CD177,CD40,CD44,CDH13,CES3,CHMP5,CNTLN,CRISPLD1,CST3,CYFIP2,DNM3,DSG2,DUOX2,EDIL3,EGF,EHD2,ENPP4,EPB41L2,EPHX2,EPS8L1,FAT2,FBP2,FUT3,FUT8,GDF15,GNA14,GPC1,GSTM2,H3-3A,HEXB,HNMT,ICAM1,IRF6,ITGB1,ITGB3,ITGB5,KRT13,LAD1,LFNG,LGALS1,LGALS3BP,LTBP2,LUM,MAT2B,MELTF,MEST,MFGE8,MGP,MYH9,MYO1D,MYO6,NCOA3,NEDD4L,NPR3,NT5E,PCOLCE,PGM1,PKD2,PLEKHA…
GO:CC	extracellular organelle	GO:0043230	0.00557867	2.25347	2134	712	105	21698	ABCB4,ABCC1,ACOT11,ACTG1,ADGRG1,ANP32B,ANXA11,ATIC,AXL,CARD11,CD177,CD40,CD44,CDH13,CES3,CHMP5,CNTLN,CRISPLD1,CST3,CYFIP2,DNM3,DSG2,DUOX2,EDIL3,EGF,EHD2,ENPP4,EPB41L2,EPHX2,EPS8L1,FAT2,FBP2,FUT3,FUT8,GDF15,GNA14,GPC1,GSTM2,H3-3A,HEXB,HNMT,ICAM1,IRF6,ITGB1,ITGB3,ITGB5,KRT13,LAD1,LFNG,LGALS1,LGALS3BP,LTBP2,LUM,MAT2B,MELTF,MEST,MFGE8,MGP,MYH9,MYO1D,MYO6,NCOA3,NEDD4L,NPR3,NT5E,PCOLCE,PGM1,PKD2,PLEKHA…
GO:CC	integral component of plasma membrane	GO:0005887	0.00663262	2.17831	1642	712	85	21698	ABCB4,ABCC1,ADGRB1,ADGRG1,ADGRL3,ADRA1B,ADRA2C,ATP10A,AXL,BDKRB1,CD40,CD44,CHRNA1,CLCN3,CLDN1,CLSTN2,COL17A1,CORIN,CYSLTR1,DCC,DUOX1,DUOX2,EDNRB,EPHA6,HBEGF,HS3ST3B1,HTR2C,HTR7,ICAM1,IFNLR1,IL1R1,IL2RB,IL4R,ITGB1,ITGB3,ITGB5,JAK2,JAM2,KCNC4,KCNE1,KCNK13,KCNS1,LGR6,LRFN5,MET,NFASC,NPR3,NPY4R,NRP1,NRP2,OLR1,P2RY2,PCDH10,PCDH20,PCDH7,PCDHGB4,PKD2,PODXL,PTGER3,RAMP1,ROS1,SCARB1,SCN4B,SCN5A,SDC1,SEMA3…
GO:CC	laminin complex	GO:0043256	0.00888571	2.05131	12	712	5	21698	LAMA1,LAMB3,LAMB4,LAMC2,NTN4
GO:CC	extracellular exosome	GO:0070062	0.00941634	2.02612	2110	712	103	21698	ABCB4,ABCC1,ACOT11,ACTG1,ADGRG1,ANP32B,ANXA11,ATIC,AXL,CARD11,CD177,CD40,CD44,CDH13,CES3,CHMP5,CNTLN,CRISPLD1,CST3,CYFIP2,DNM3,DSG2,DUOX2,EDIL3,EGF,EHD2,ENPP4,EPB41L2,EPHX2,EPS8L1,FAT2,FBP2,FUT3,FUT8,GDF15,GNA14,GPC1,GSTM2,H3-3A,HEXB,HNMT,ICAM1,IRF6,ITGB1,ITGB3,ITGB5,KRT13,LAD1,LGALS1,LGALS3BP,LTBP2,LUM,MAT2B,MELTF,MEST,MFGE8,MGP,MYH9,MYO1D,MYO6,NCOA3,NEDD4L,NPR3,NT5E,PCOLCE,PGM1,PKD2,PLEKHA7,PLS…
GO:CC	integral component of membrane	GO:0016021	0.0258218	1.58801	5746	712	234	21698	ABCA12,ABCA6,ABCA7,ABCB4,ABCC1,ACER3,ADGRA3,ADGRB1,ADGRG1,ADGRL3,ADRA1B,ADRA2C,AGMO,ANTXR2,ARFGEF3,ATP10A,AVL9,AXL,B3GALNT1,B3GALT5,B3GNT7,B4GALNT3,B4GALNT4,BDKRB1,BMPR1B,BTBD11,BTN3A2,C10ORF105,C1QTNF6,C2CD2,CACNA1B,CACNA2D2,CBARP,CD40,CD44,CDH20,CDH7,CEBPZOS,CFAP61,CHPT1,CHRNA1,CLCN3,CLDN1,CLEC12A,CLIC2,CLSTN2,CNTNAP5,COL17A1,COQ8A,COQ8B,CORIN,CRB1,CTAGE8,CYSLTR1,DCC,DHRS3,DPY19L2,DSG2,DUOX1,DU…
GO:CC	bounding membrane of organelle	GO:0098588	0.032205	1.49208	2125	712	101	21698	ABCA12,ABCA6,ABCA7,ACER3,AGPS,ANTXR2,AP3B1,ARFGEF3,B3GALNT1,B3GALT5,B3GNT7,CBARP,CD177,CD44,CEACAM6,CHMP4C,CHMP5,CHPT1,CLCN3,CLEC12A,CLSTN2,CLTA,COG6,COPZ2,CRACR2A,DHRS3,DHRS4,DKK1,EGF,EHD2,ENPP4,ENTPD7,FUT3,FUT8,GAD1,GALNT10,GALNTL6,GBP1,HBEGF,HS3ST3B1,IFITM1,ITGB1,ITGB3,KREMEN2,LETMD1,LFNG,LHFPL2,MALL,MANBA,MARCHF3,MFGE8,MGAT4C,MTARC2,MYO6,NAT8L,NAV3,NCALD,NFASC,NOS1AP,OCA2,OLR1,OPTN,PCDH7,PDE2…
GO:CC	cell-substrate junction	GO:0030055	0.0374427	1.42663	432	712	30	21698	ABCB4,ACTG1,ADGRB1,ARHGAP22,ASAP3,CD44,CDC42EP1,CDH13,COL17A1,CORO2B,ENAH,EPB41L2,FBLIM1,FERMT2,ICAM1,ITGB1,ITGB3,ITGB5,JAK2,LIMS1,LIMS2,MYH9,NEDD9,NFASC,NRP1,RPS2,RPS5,TEK,TGFB1I1,TLN2
GO:CC	Golgi apparatus	GO:0005794	0.0421067	1.37565	1630	712	81	21698	ABCA12,ABCA6,ABCA7,ACER3,AGBL4,AP3B1,B3GALNT1,B3GALT5,B3GNT7,B4GALNT3,B4GALNT4,BARX2,BEND5,BMP1,CD44,CHPT1,CLCN3,CLEC18B,CLSTN2,CLTA,COG6,COL26A1,COLEC10,COPZ2,CRACR2A,CST3,DNM3,ENTPD7,EXTL1,FAT2,FUT3,FUT8,GALNT10,GALNTL6,GBP1,GDF15,GPC1,HS3ST3B1,HTR7,KIFAP3,LFNG,LGR6,LRBA,LUM,MACF1,MALL,MGAT4C,MYO6,NCALD,NEDD4L,NEDD9,OPTN,PDE2A,PDGFA,PHETA1,PKD2,PRNP,PRUNE2,RAB18,RAB6A,RASSF2,RGS20,RMDN2,SDC1,SG…
KEGG	Axon guidance	KEGG:04360	0.00816155	2.08823	174	307	19	7559	BMPR1B,DCC,DPYSL5,EFNA5,ENAH,EPHA6,ITGB1,MET,NFATC2,NRP1,NTN4,PRKCA,RGS3,SEMA3B,SEMA3F,SEMA7A,SRGAP1,TRPC1,TRPC3
KEGG	ECM-receptor interaction	KEGG:04512	0.0112464	1.94899	82	307	12	7559	CD44,ITGB1,ITGB3,ITGB5,LAMA1,LAMB3,LAMB4,LAMC2,SDC1,SV2A,THBS1,THBS2
REAC	Extracellular matrix organization	REAC:R-HSA-1474244	5.32184e-06	5.27394	298	413	34	10770	ADAMTS1,BMP1,CAST,CD44,CEACAM6,COL11A1,COL17A1,COL21A1,COL26A1,FBN1,ICAM1,ITGB1,ITGB3,ITGB5,JAM2,LAMA1,LAMB3,LAMC2,LAMC3,LOXL3,LTBP2,LUM,MFAP4,MFAP5,NTN4,PCOLCE,PDGFA,PRKCA,PXDN,SDC1,TGFB2,THBS1,TLL2,VCAN
REAC	Non-integrin membrane-ECM interactions	REAC:R-HSA-3000171	0.000103093	3.98677	58	413	13	10770	COL11A1,ITGB1,ITGB3,ITGB5,LAMA1,LAMB3,LAMC2,LAMC3,NTN4,PDGFA,PRKCA,SDC1,THBS1
REAC	Elastic fibre formation	REAC:R-HSA-1566948	0.0173013	1.76192	44	413	9	10770	FBN1,ITGB1,ITGB3,ITGB5,LOXL3,LTBP2,MFAP4,MFAP5,TGFB2
REAC	Cell-extracellular matrix interactions	REAC:R-HSA-446353	0.0188414	1.72489	18	413	6	10770	ACTG1,FBLIM1,FERMT2,ITGB1,LIMS1,LIMS2
REAC	Molecules associated with elastic fibres	REAC:R-HSA-2129379	0.0310597	1.5078	37	413	8	10770	FBN1,ITGB1,ITGB3,ITGB5,LTBP2,MFAP4,MFAP5,TGFB2
TF	Factor: AP-2alpha; motif: NGCCYSNNGSN	TF:M01857	0.00208308	2.68129	9362	745	415	19958	ABCA7,ABCB4,ABCC1,ABL2,ACER3,ACTG1,ADAMTS1,ADAMTSL5,ADARB1,ADGRA3,ADGRB1,ADRA1B,ADRA2C,ALDH1B1,ANK1,ANKRD13B,ANKRD65,ANP32B,ANTXR2,ANXA11,ARFGEF3,ARID3A,ASAP3,ASB6,ATP10A,AVL9,AVPI1,B3GALNT1,B3GNT7,B4GALNT3,B4GALNT4,BARX2,BCL7A,BEND5,BEX1,BLACAT1,BMP1,BTBD11,C2CD2,CACNA1B,CACNA2D2,CADPS2,CALML4,CAMK1D,CAPRIN1,CARD11,CBARP,CCDC149,CCDC34,CCDC40,CD177,CD40,CD44,CDC25B,CDC42EP1,CDH13,CDH7,CDK6,CDKN2…
TF	Factor: AP-2alpha; motif: NGCCYSNNGSN; match class: 1	TF:M01857_1	0.00365444	2.43718	4712	745	232	19958	ABCB4,ABCC1,ABL2,ACTG1,ADAMTSL5,ADARB1,ADGRB1,ADRA1B,ADRA2C,ALDH1B1,ANK1,ANKRD13B,ANKRD65,ANP32B,ANTXR2,ANXA11,ARFGEF3,ARID3A,ASAP3,ATP10A,AVL9,B3GNT7,B4GALNT3,B4GALNT4,BCL7A,BEND5,BLACAT1,BMP1,C2CD2,CACNA1B,CAMK1D,CAPRIN1,CARD11,CBARP,CCDC149,CCDC40,CD177,CDC42EP1,CDK6,CFAP46,CHMP5,CHN1,CHPT1,CLEC18B,CNTLN,CNTN4,CNTNAP5,COPZ2,CSRNP1,CYFIP2,DDX39A,DEPDC7,DGKH,DNM3,DNMT3A,DOCK5,DPYSL5,DUOX1,DUOXA1…
TF	Factor: NF-E4; motif: CHCCCTCKCCWG	TF:M02105	0.00576582	2.23914	2698	745	146	19958	ABCB4,ACP6,ADAMTS1,ADAMTS19,ADAMTSL5,ADARB1,ADGRG1,ALDH1B1,ANK1,ANKRD13B,ANKRD65,ANOS1,ARID3A,ASAP3,AVPI1,BMP1,BTBD11,C10ORF105,C2CD2,CACNA1B,CAMK1D,CBARP,CBR4,CDC42EP1,CDC42EP2,CDK6,CEACAM6,CFAP298-TCP10L,CHD3,CHN1,CLSTN2,CYFIP2,DHX33,DNMT3B,DOCK5,DPY19L2,DUOX1,DUOXA1,DYRK3,EFNA5,EFR3B,ENAH,ENPP4,ETV5,EXOC2,EXTL1,FAM184A,FANCA,FERMT2,FNBP1,FRMD3,GAB1,GALNTL6,GCSH,GPC1,GSTM2,HECW1,HHEX,HMBOX1,HOX…
TF	Factor: BTEB3; motif: BNRNGGGAGGNGT; match class: 1	TF:M01865_1	0.00713592	2.14655	4314	745	214	19958	ABCA7,ACER3,ADAMTS1,ADAMTS19,ADGRG1,ADRA2C,ANK1,ANKRD13B,ANP32B,ANXA11,ARID3A,ASAP3,ASB6,AVL9,BHLHE40,BLACAT1,BTBD11,C10ORF105,C10ORF67,CACNA1B,CAMK1D,CAPRIN1,CARD11,CBARP,CCDC149,CCDC171,CCDC40,CD177,CD40,CDC25B,CDC42EP1,CHMP5,CLSTN2,CLTA,CNTLN,CRYBG3,CSRNP1,CST3,DIRAS3,DKK1,DNM3,DPYSL5,DSG2,DUOX1,DUOXA1,DYRK3,EBI3,EDNRB,EFNA5,EFR3B,EHD2,ENAH,EPB41L2,EPHA6,EPHX2,EPS8L1,ERC2,EXTL1,FAM184A,FAM189A…
TF	Factor: ZIC1; motif: NACCCCCCGCTGYGC	TF:M12219	0.00983021	2.00744	863	745	60	19958	ACTG1,ADARB1,ADGRB1,ADRA1B,ARFGEF3,ARID3A,CAMK1D,CARD11,CST3,DENND1B,DPYSL5,EDIL3,ENOSF1,EPB41L2,EVI5,FSTL3,GTF2IRD2B,GYG2,HOXB7,HSD11B2,IFNLR1,ITGB1,JAZF1,KCNE1,KLHL29,KYAT1,LMNTD1,LRRC3,MAP3K5,MCF2L2,MYEOV,NABP1,NAT8L,NXPH2,PGM1,PLAAT5,PLD5,PRPS2,RAP1GAP2,RASEF,RBPMS2,RIPK1,SAMD5,SCN4B,SEMA3B,SEMA3F,SKIL,SLC15A1,SLC43A1,SMAD9,SNAPC3,SORT1,SPIB,SPIDR,ST6GAL2,SYT1,VGLL3,WASF3,WWC2,ZDHHC2
TF	Factor: MOVO-B; motif: GNGGGGG; match class: 1	TF:M01104_1	0.0110987	1.95473	5798	745	273	19958	ABCB4,ABL2,ACER3,ACTG1,ADAMTS19,ADAMTSL5,ADARB1,ADD3,ADRA1B,ADRA2C,ALDH1B1,ANK1,ANKRD13B,ANKRD65,ANP32B,ARID3A,ASAP3,ASB6,AVL9,AVPI1,B3GNT7,B4GALNT3,B4GALNT4,BCL7A,BEND5,BHLHE40,BLACAT1,BMP1,BTBD11,C10ORF67,C2CD2,CABLES1,CACNA1B,CACNA2D2,CAPRIN1,CARD11,CBARP,CCDC149,CCDC40,CDC25B,CDC42EP1,CDH13,CDK6,CENPC,CENPM,CFAP46,CHMP5,CHN1,CNTN4,CNTNAP5,COL26A1,COQ8B,CSRNP1,CST3,CYFIP2,DCAF16,DENND1B,DEPDC7…
TF	Factor: AP-2; motif: MKCCCSCNGGCG; match class: 1	TF:M00189_1	0.0153903	1.81275	6224	745	289	19958	ABCC1,ABL2,ACER3,ACP6,ACTG1,ADAMTS19,ADAMTSL5,ADARB1,ADGRA3,ADGRB1,ADGRG1,ADRA1B,ADRA2C,AGBL4,ANK1,ANKRD13B,ANOS1,ANP32B,ARFGEF3,ARID3A,ASAP3,ASB6,ATIC,ATP10A,AVL9,AVPI1,B3GNT7,B4GALNT3,B4GALNT4,BARX2,BCL7A,BEX1,BLACAT1,BMP1,C10ORF105,C13ORF46,C2CD2,CACNA1B,CADPS2,CAMK1D,CAPRIN1,CARD11,CBARP,CCDC40,CD177,CD44,CDC42EP1,CDH13,CDH7,CDKN2B,CFAP46,CHPT1,CLEC18B,CLSTN2,CLTA,COL21A1,COL26A1,COPZ2,COQ8A,…
TF	Factor: EGR1; motif: NNMCGCCCACGCNN; match class: 1	TF:M12508_1	0.0198312	1.70265	2301	745	126	19958	ABCB4,ABL2,ACTG1,ADAMTSL5,ADARB1,ADD3,ADGRA3,ANK1,ANKRD13B,ARID3A,AVPI1,B3GNT7,B4GALNT3,B4GALNT4,BARX2,BMP1,CACNA1B,CACNA2D2,CBARP,CCDC40,CDC42EP1,CFAP46,CHMP5,CNTN4,COL11A1,COL26A1,CRISPLD1,DENND1B,DEPDC7,DGKH,DNM3,DOCK5,DPYSL5,DUSP5,ENTPD7,FANCA,FSTL3,GCSH,GPC1,GRHL2,GYG2,H3-3A,HAUS7,HHEX,HMGB2,HOXB13,HS3ST3B1,HSD11B2,IL11,INSYN2A,ITGB1,JAZF1,KCNC4,KCNK13,KLHL14,KLHL29,KREMEN2,KYAT3,LAD1,LAMA1,…
TF	Factor: Kaiso; motif: GCMGGGRGCRGS; match class: 1	TF:M03876_1	0.0265437	1.57604	9311	745	406	19958	ABCA7,ABCB4,ABCC1,ABL2,ACTG1,ADAMTS1,ADAMTS19,ADAMTSL5,ADARB1,ADGRA3,ADGRB1,ADGRG1,ADRA1B,ADRA2C,AGPS,ALDH1B1,ANK1,ANKRD13B,ANKRD65,ANOS1,ANP32B,AP3B1,APOBEC3D,ARFGEF3,ARID3A,ASAP3,ASB6,ATP10A,AVL9,AXL,B3GNT7,B4GALNT3,B4GALNT4,BARX2,BCL7A,BDKRB1,BEND5,BEX1,BHLHE40,BLACAT1,BMP1,BTBD11,C10ORF105,C13ORF46,C1QTNF6,C2CD2,C7ORF57,CABLES1,CACNA1B,CACNA2D2,CADPS2,CAMK1D,CAPRIN1,CARD11,CBARP,CCDC149,CCDC4…
TF	Factor: E2F3; motif: NNRGMKGGAR; match class: 1	TF:M12598_1	0.0284608	1.54575	7112	745	322	19958	ABCB4,ABL2,ACOT11,ACTG1,ADAMTS1,ADAMTS19,ADAMTSL5,ADD3,ADGRA3,ADRA2C,AEBP2,ANK1,ANOS1,ANP32B,ANTXR2,ANXA11,ARFGEF3,ARHGAP22,ARID3A,ASAP3,ATIC,ATP10A,B3GALNT1,B4GALNT4,BARX2,BCL7A,BHLHE40,BLACAT1,BMP1,C10ORF67,C1QTNF6,C1ORF54,CA13,CAMK1D,CAPRIN1,CCDC122,CCDC173,CD177,CD44,CDC25B,CDC42EP1,CDC42EP2,CDH13,CDH7,CENPM,CFAP298-TCP10L,CFAP46,CFAP61,CHD3,CHN1,CLEC18B,CLSTN2,CLTA,CNTLN,CNTN4,CNTNAP5,COL11A…
TF	Factor: BEN; motif: CAGCGRNV; match class: 1	TF:M01240_1	0.0338422	1.47054	13501	745	557	19958	ABCA7,ABCB4,ABL2,ACER3,ACOT11,ACP6,ACTG1,ADAMTS1,ADAMTS19,ADAMTSL5,ADARB1,ADD3,ADGRA3,ADGRB1,ADGRG1,ADRA1B,ADRA2C,AEBP2,AGPS,ALDH1B1,ANK1,ANKRD13B,ANKRD65,ANOS1,ANP32B,ANTXR2,AP3B1,APOBEC3D,ARFGEF3,ARHGAP22,ARID3A,ASB6,ATIC,ATP10A,AVL9,AVPI1,AXL,B3GALNT1,B3GNT7,B4GALNT3,B4GALNT4,BARX2,BCL7A,BDKRB1,BEND5,BEX1,BHLHE40,BMP1,BTBD11,BTN3A2,C10ORF105,C10ORF67,C13ORF46,C1ORF54,C2CD2,C2CD4A,C7ORF57,CA13,…
TF	Factor: GKLF; motif: NNRRGRRNGNSNNN	TF:M07040	0.0365524	1.43708	12937	745	537	19958	ABCA7,ABCB4,ABCC1,ABL2,ACER3,ACOT11,ACP6,ACTG1,ADAMTS1,ADAMTSL5,ADARB1,ADD3,ADGRB1,ADGRG1,ADGRL3,ADRA1B,ADRA2C,ALDH1B1,ANK1,ANKRD13B,ANKRD65,ANOS1,ANP32B,ANTXR2,ANXA11,APOBEC3D,ARFGEF3,ARHGAP22,ARHGEF4,ARID3A,ASAP3,ASB6,ATP10A,AVL9,AVPI1,AXL,B3GNT7,B4GALNT3,B4GALNT4,BARX2,BCL7A,BEND5,BEX1,BHLHE40,BLACAT1,BMP1,BTBD11,C10ORF67,C13ORF46,C1QTNF6,C1QTNF9,C1ORF54,C2CD2,C7ORF57,CA13,CACNA1B,CACNA2D2,CAD…
TF	Factor: ZIC4; motif: GRCCCCCCGCNGNGN	TF:M03932	0.0439916	1.35663	2777	745	145	19958	ACER3,ACTG1,ADARB1,ADD3,ADGRB1,ADRA1B,ADRA2C,AEBP2,ANOS1,ANP32B,ARFGEF3,ARID3A,ASB6,B4GALNT3,BARX2,BEX1,C10ORF67,CAMK1D,CARD11,CBARP,CCDC40,CDC25B,CDC42EP1,CDK6,CENPM,CFAP100,CGB8,CHD3,COL26A1,CST3,DENND1B,DKK1,DNAH11,DNMT3B,DPYSL5,DUSP5,EFCAB2,EHBP1,ENOSF1,EPB41L2,ETV5,EXOC2,FAM189A1,FANCA,FBXO25,FRMD3,FSTL3,FUT8,GATA3,GJC2,GPSM2,GTF2IRD2B,GTF3C1,GYG2,HLTF,HOXB7,HSD11B2,HSF4,IFNLR1,ITGB1,ITGB3,J…
TF	Factor: AP2; motif: GCCYGSGGSN; match class: 1	TF:M08867_1	0.0455486	1.34153	5294	745	249	19958	ABCB4,ABCC1,ACTG1,ADAMTS1,ADAMTSL5,ADARB1,ADGRA3,ADGRB1,ADGRG1,ADRA1B,ADRA2C,ALDH1B1,ANK1,ANKRD65,ANP32B,ANTXR2,ANXA11,ARFGEF3,ARHGAP22,ARID3A,ASAP3,ATP10A,AVL9,B3GALNT1,B4GALNT3,B4GALNT4,BCL7A,BEND5,BEX1,BLACAT1,BMP1,C2CD2,CA13,CABLES1,CACNA1B,CACNA2D2,CAMK1D,CAPRIN1,CCDC40,CD177,CDC42EP1,CDC42EP2,CFAP46,CHMP5,CHN1,CLEC18B,CLTA,CNTLN,COG6,COL26A1,COPZ2,CORIN,CRYBG3,CSRNP1,DENND1B,DEPDC7,DGKH,DNM…
TF	Factor: GEMIN3; motif: NCWGGRARRGRGNGNG; match class: 1	TF:M09727_1	0.0479389	1.31931	3275	745	166	19958	ABCC1,ABL2,ADARB1,ADGRB1,AGPS,ANKRD13B,ANKRD65,ANOS1,ANTXR2,APOBEC3D,ASAP3,ASB6,ATP10A,AVPI1,B3GALNT1,BEND5,BHLHE40,BMP1,C13ORF46,C1QTNF6,C1ORF54,C2CD2,CACNA1B,CACNA2D2,CAMK1D,CARD11,CD177,CD40,CES3,CFAP100,CFAP46,CLEC18B,CNTNAP5,COL11A1,CRACR2A,CRYBG3,CSDC2,CST3,CYFIP2,DCC,DKK1,DNMT3A,DPYSL5,DSG2,DUOX2,EDNRB,EFNA5,EHBP1,EHD2,ENAH,EPB41L2,EXTL1,FAM184A,FBLIM1,FERMT2,FOSL2,FOXL2NB,FUT8,GAB1,GAD1,G…
MIRNA	hsa-miR-4798-3p	MIRNA:hsa-miR-4798-3p	0.040991	1.38731	24	591	7	13650	CNTNAP5,DGKH,EFNA5,NBPF10,NBPF14,PRNP,TAB1
HPA	rectum; endothelial cells[‚â•Low]	HPA:0400201	0.00852284	2.06942	253	412	24	10976	B3GNT7,CALML4,CCDC68,CDK6,CHD3,CORO2B,DSG2,FUT3,FUT8,HMGB2,IDO1,MEF2C,NFATC2,NSMCE1,PODXL,PRNP,RPS5,SAMD9L,SELENBP1,SGMS2,SLC43A1,TFPI,VCAN,WARS1

## Sheet: 14DIV_DR
g:Profiler gene enrichment analysis of 14 DIV Down-regulated genes
source	term_name	term_id	adjusted_p_value	negative_log10_of_adjusted_p_value	term_size	query_size	intersection_size	effective_domain_size	intersections
GO:MF	translation initiation factor binding	GO:0031369	0.261854	0.58194	34	25	2	20183	EIF3C,MYC
GO:MF	uroporphyrinogen-III synthase activity	GO:0004852	0.402164	0.395596	1	25	1	20183	UROS
GO:MF	NADP binding	GO:0050661	0.610538	0.214287	52	25	2	20183	GSR,ME1
GO:MF	glutathione-disulfide reductase (NADPH) activity	GO:0004362	0.80385	0.0948247	2	25	1	20183	GSR
GO:MF	mRNA N6-methyladenosine dioxygenase activity	GO:1990931	0.80385	0.0948247	2	25	1	20183	FTO
GO:MF	tRNA demethylase activity	GO:1990984	0.80385	0.0948247	2	25	1	20183	FTO
GO:MF	rRNA (guanosine-2'-O-)-methyltransferase activity	GO:0070039	0.80385	0.0948247	2	25	1	20183	MRM3
GO:MF	nucleotide binding	GO:0000166	1	0	2176	25	4	20183	EPHA3,GSR,ME1,MTG1
GO:MF	cation:cation antiporter activity	GO:0015491	1	0	28	25	1	20183	SLC3A2
GO:MF	calcium:cation antiporter activity	GO:0015368	1	0	11	25	1	20183	SLC3A2
GO:MF	inorganic molecular entity transmembrane transporter activity	GO:0015318	1	0	735	25	2	20183	ANO10,SLC3A2
GO:MF	solute:cation antiporter activity	GO:0015298	1	0	34	25	1	20183	SLC3A2
GO:MF	antiporter activity	GO:0015297	1	0	87	25	1	20183	SLC3A2
GO:MF	secondary active transmembrane transporter activity	GO:0015291	1	0	237	25	1	20183	SLC3A2
GO:MF	channel activity	GO:0015267	1	0	494	25	1	20183	ANO10
GO:MF	L-leucine transmembrane transporter activity	GO:0015190	1	0	5	25	1	20183	SLC3A2
GO:MF	L-alanine transmembrane transporter activity	GO:0015180	1	0	9	25	1	20183	SLC3A2
GO:MF	L-amino acid transmembrane transporter activity	GO:0015179	1	0	58	25	1	20183	SLC3A2
GO:MF	neutral amino acid transmembrane transporter activity	GO:0015175	1	0	41	25	1	20183	SLC3A2
GO:MF	aromatic amino acid transmembrane transporter activity	GO:0015173	1	0	10	25	1	20183	SLC3A2
GO:MF	amino acid transmembrane transporter activity	GO:0015171	1	0	81	25	1	20183	SLC3A2
GO:MF	chloride transmembrane transporter activity	GO:0015108	1	0	97	25	1	20183	ANO10
GO:MF	branched-chain amino acid transmembrane transporter activity	GO:0015658	1	0	7	25	1	20183	SLC3A2
GO:MF	inorganic anion transmembrane transporter activity	GO:0015103	1	0	148	25	1	20183	ANO10
GO:MF	sodium ion transmembrane transporter activity	GO:0015081	1	0	150	25	1	20183	SLC3A2
GO:MF	ion transmembrane transporter activity	GO:0015075	1	0	856	25	2	20183	ANO10,SLC3A2
GO:MF	glutathione disulfide oxidoreductase activity	GO:0015038	1	0	5	25	1	20183	GSR
GO:MF	disulfide oxidoreductase activity	GO:0015036	1	0	43	25	1	20183	GSR
GO:MF	protein-disulfide reductase activity	GO:0015035	1	0	38	25	1	20183	GSR
GO:MF	electron transfer activity	GO:0009055	1	0	123	25	2	20183	GSR,ME1
GO:MF	oxaloacetate decarboxylase activity	GO:0008948	1	0	4	25	1	20183	ME1
GO:MF	S-adenosylmethionine-dependent methyltransferase activity	GO:0008757	1	0	160	25	1	20183	MRM3
GO:MF	rRNA methyltransferase activity	GO:0008649	1	0	22	25	1	20183	MRM3
GO:MF	organic anion transmembrane transporter activity	GO:0008514	1	0	186	25	1	20183	SLC3A2
GO:MF	anion transmembrane transporter activity	GO:0008509	1	0	314	25	2	20183	ANO10,SLC3A2
GO:MF	cation transmembrane transporter activity	GO:0008324	1	0	651	25	2	20183	ANO10,SLC3A2
GO:MF	zinc ion binding	GO:0008270	1	0	834	25	1	20183	MYRIP
GO:MF	ferrous iron binding	GO:0008198	1	0	26	25	1	20183	FTO
GO:MF	calcium ion transmembrane transporter activity	GO:0015085	1	0	134	25	1	20183	SLC3A2
GO:MF	RNA methyltransferase activity	GO:0008173	1	0	65	25	1	20183	MRM3
GO:MF	antioxidant activity	GO:0016209	1	0	84	25	1	20183	GSR
GO:MF	rRNA (guanine) methyltransferase activity	GO:0016435	1	0	4	25	1	20183	MRM3
GO:MF	vitamin binding	GO:0019842	1	0	149	25	1	20183	UROS
GO:MF	growth factor binding	GO:0019838	1	0	132	25	1	20183	COL6A1
GO:MF	kinase regulator activity	GO:0019207	1	0	235	25	1	20183	CCNB2
GO:MF	transmembrane receptor protein kinase activity	GO:0019199	1	0	82	25	1	20183	EPHA3
GO:MF	guanyl nucleotide binding	GO:0019001	1	0	406	25	1	20183	MTG1
GO:MF	nucleoside-triphosphatase activity	GO:0017111	1	0	698	25	1	20183	MTG1
GO:MF	purine nucleotide binding	GO:0017076	1	0	1932	25	3	20183	EPHA3,ME1,MTG1
GO:MF	myosin binding	GO:0017022	1	0	72	25	1	20183	MYRIP
GO:MF	hydro-lyase activity	GO:0016836	1	0	64	25	1	20183	UROS
GO:MF	carbon-oxygen lyase activity	GO:0016835	1	0	80	25	1	20183	UROS
GO:MF	carboxy-lyase activity	GO:0016831	1	0	33	25	1	20183	ME1
GO:MF	carbon-carbon lyase activity	GO:0016830	1	0	49	25	1	20183	ME1
GO:MF	lyase activity	GO:0016829	1	0	204	25	2	20183	ME1,UROS
GO:MF	hydrolase activity, acting on acid anhydrides, in phosphorus-containing anhydrides	GO:0016818	1	0	757	25	1	20183	MTG1
GO:MF	kinase activity	GO:0016301	1	0	795	25	1	20183	EPHA3
GO:MF	hydrolase activity, acting on acid anhydrides	GO:0016817	1	0	757	25	1	20183	MTG1
GO:MF	phosphotransferase activity, alcohol group as acceptor	GO:0016773	1	0	695	25	1	20183	EPHA3
GO:MF	transferase activity, transferring phosphorus-containing groups	GO:0016772	1	0	954	25	1	20183	EPHA3
GO:MF	transferase activity, transferring one-carbon groups	GO:0016741	1	0	232	25	1	20183	MRM3
GO:MF	transferase activity	GO:0016740	1	0	2336	25	3	20183	EPHA3,FTO,MRM3
GO:MF	2-oxoglutarate-dependent dioxygenase activity	GO:0016706	1	0	61	25	1	20183	FTO
GO:MF	oxidoreductase activity, acting on paired donors, with incorporation or reduction of molecular oxygen	GO:0016705	1	0	179	25	1	20183	FTO
GO:MF	oxidoreductase activity, acting on a sulfur group of donors, NAD(P) as acceptor	GO:0016668	1	0	13	25	1	20183	GSR
GO:MF	oxidoreductase activity, acting on a sulfur group of donors	GO:0016667	1	0	59	25	1	20183	GSR
GO:MF	oxidoreductase activity, acting on the CH-OH group of donors, NAD or NADP as acceptor	GO:0016616	1	0	130	25	1	20183	ME1
GO:MF	malate dehydrogenase activity	GO:0016615	1	0	8	25	1	20183	ME1
GO:MF	oxidoreductase activity, acting on CH-OH group of donors	GO:0016614	1	0	143	25	1	20183	ME1
GO:MF	cyclin-dependent protein serine/threonine kinase regulator activity	GO:0016538	1	0	48	25	1	20183	CCNB2
GO:MF	oxidoreductase activity	GO:0016491	1	0	755	25	3	20183	FTO,GSR,ME1
GO:MF	pyrophosphatase activity	GO:0016462	1	0	754	25	1	20183	MTG1
GO:MF	hydrolase activity	GO:0016787	1	0	2457	25	1	20183	MTG1
GO:MF	protein kinase regulator activity	GO:0019887	1	0	207	25	1	20183	CCNB2
GO:MF	O-methyltransferase activity	GO:0008171	1	0	26	25	1	20183	MRM3
GO:MF	translation factor activity, RNA binding	GO:0008135	1	0	98	25	1	20183	EIF3C
GO:MF	malate dehydrogenase (decarboxylating) (NADP+) activity	GO:0004473	1	0	3	25	1	20183	ME1
GO:MF	malate dehydrogenase (decarboxylating) (NAD+) activity	GO:0004471	1	0	3	25	1	20183	ME1
GO:MF	malic enzyme activity	GO:0004470	1	0	4	25	1	20183	ME1
GO:MF	GTPase activity	GO:0003924	1	0	340	25	1	20183	MTG1
GO:MF	catalytic activity	GO:0003824	1	0	5746	25	8	20183	EPHA3,FTO,GSR,ME1,MRM3,MTG1,SLC3A2,UROS
GO:MF	actin binding	GO:0003779	1	0	448	25	2	20183	MYRIP,PARVB
GO:MF	translation initiation factor activity	GO:0003743	1	0	58	25	1	20183	EIF3C
GO:MF	mRNA binding	GO:0003729	1	0	351	25	1	20183	MYC
GO:MF	double-stranded RNA binding	GO:0003725	1	0	75	25	1	20183	SLC3A2
GO:MF	RNA binding	GO:0003723	1	0	3107	25	4	20183	EIF3C,MRM3,MYC,SLC3A2
GO:MF	DNA-binding transcription factor activity	GO:0003700	1	0	1411	25	3	20183	MYC,ZNF562,ZNF732
GO:MF	double-stranded DNA binding	GO:0003690	1	0	1652	25	3	20183	MYC,ZNF562,ZNF732
GO:MF	DNA binding	GO:0003677	1	0	2497	25	3	20183	MYC,ZNF562,ZNF732
GO:MF	nucleic acid binding	GO:0003676	1	0	5449	25	6	20183	EIF3C,MRM3,MYC,SLC3A2,ZNF562,ZNF732
GO:MF	protein kinase activity	GO:0004672	1	0	586	25	1	20183	EPHA3
GO:MF	molecular_function	GO:0003674	1	0	20183	25	25	20183	ANO10,CCNB2,COL6A1,DLL4,DNAJB4,EIF3C,ENTR1,EPHA3,FTO,GSR,ITGB5,MAP3K7CL,ME1,MRM3,MTG1,MYC,MYRIP,PARVB,SLC3A2,TINCR,UROS,WDR93,WNT16,ZNF562,ZNF732
GO:MF	G protein-coupled receptor binding	GO:0001664	1	0	285	25	1	20183	WNT16
GO:MF	virus receptor activity	GO:0001618	1	0	76	25	1	20183	ITGB5
GO:MF	DNA-binding transcription activator activity, RNA polymerase II-specific	GO:0001228	1	0	458	25	1	20183	MYC
GO:MF	DNA-binding transcription repressor activity, RNA polymerase II-specific	GO:0001227	1	0	320	25	1	20183	MYC
GO:MF	transcription coregulator binding	GO:0001221	1	0	113	25	1	20183	MYC
GO:MF	DNA-binding transcription repressor activity	GO:0001217	1	0	324	25	1	20183	MYC
GO:MF	DNA-binding transcription activator activity	GO:0001216	1	0	462	25	1	20183	MYC
GO:MF	transcription regulatory region nucleic acid binding	GO:0001067	1	0	1500	25	3	20183	MYC,ZNF562,ZNF732
GO:MF	core promoter sequence-specific DNA binding	GO:0001046	1	0	43	25	1	20183	MYC
GO:MF	cis-regulatory region sequence-specific DNA binding	GO:0000987	1	0	1209	25	3	20183	MYC,ZNF562,ZNF732
GO:MF	DNA-binding transcription factor activity, RNA polymerase II-specific	GO:0000981	1	0	1355	25	3	20183	MYC,ZNF562,ZNF732
GO:MF	RNA polymerase II cis-regulatory region sequence-specific DNA binding	GO:0000978	1	0	1189	25	3	20183	MYC,ZNF562,ZNF732
GO:MF	RNA polymerase II transcription regulatory region sequence-specific DNA binding	GO:0000977	1	0	1404	25	3	20183	MYC,ZNF562,ZNF732
GO:MF	transcription cis-regulatory region binding	GO:0000976	1	0	1498	25	3	20183	MYC,ZNF562,ZNF732
GO:MF	ATPase activator activity	GO:0001671	1	0	26	25	1	20183	DNAJB4
GO:MF	methyltransferase activity	GO:0008168	1	0	222	25	1	20183	MRM3
GO:MF	protein serine/threonine/tyrosine kinase activity	GO:0004712	1	0	446	25	1	20183	EPHA3
GO:MF	transmembrane receptor protein tyrosine kinase activity	GO:0004714	1	0	63	25	1	20183	EPHA3
GO:MF	transcription factor binding	GO:0008134	1	0	594	25	1	20183	MYC
GO:MF	cytoskeletal protein binding	GO:0008092	1	0	999	25	2	20183	MYRIP,PARVB
GO:MF	folic acid binding	GO:0005542	1	0	12	25	1	20183	UROS
GO:MF	GTP binding	GO:0005525	1	0	384	25	1	20183	MTG1
GO:MF	ATP binding	GO:0005524	1	0	1503	25	1	20183	EPHA3
GO:MF	collagen binding	GO:0005518	1	0	69	25	1	20183	COL6A1
GO:MF	protein binding	GO:0005515	1	0	14833	25	20	20183	CCNB2,COL6A1,DLL4,DNAJB4,EIF3C,ENTR1,EPHA3,FTO,ITGB5,MAP3K7CL,ME1,MRM3,MTG1,MYC,MYRIP,PARVB,SLC3A2,TINCR,WDR93,WNT16
GO:MF	calcium ion binding	GO:0005509	1	0	725	25	1	20183	DLL4
GO:MF	iron ion binding	GO:0005506	1	0	156	25	1	20183	FTO
GO:MF	binding	GO:0005488	1	0	18309	25	24	20183	CCNB2,COL6A1,DLL4,DNAJB4,EIF3C,ENTR1,EPHA3,FTO,GSR,ITGB5,MAP3K7CL,ME1,MRM3,MTG1,MYC,MYRIP,PARVB,SLC3A2,TINCR,UROS,WDR93,WNT16,ZNF562,ZNF732
GO:MF	calcium:sodium antiporter activity	GO:0005432	1	0	10	25	1	20183	SLC3A2
GO:MF	organic acid transmembrane transporter activity	GO:0005342	1	0	160	25	1	20183	SLC3A2
GO:MF	cation channel activity	GO:0005261	1	0	350	25	1	20183	ANO10
GO:MF	chloride channel activity	GO:0005254	1	0	73	25	1	20183	ANO10
GO:MF	protein tyrosine kinase activity	GO:0004713	1	0	145	25	1	20183	EPHA3
GO:MF	anion channel activity	GO:0005253	1	0	86	25	1	20183	ANO10
GO:MF	calcium activated cation channel activity	GO:0005227	1	0	27	25	1	20183	ANO10
GO:MF	ion channel activity	GO:0005216	1	0	447	25	1	20183	ANO10
GO:MF	transporter activity	GO:0005215	1	0	1234	25	2	20183	ANO10,SLC3A2
GO:MF	extracellular matrix structural constituent	GO:0005201	1	0	173	25	1	20183	COL6A1
GO:MF	structural molecule activity	GO:0005198	1	0	979	25	1	20183	COL6A1
GO:MF	integrin binding	GO:0005178	1	0	158	25	1	20183	ITGB5
GO:MF	cytokine activity	GO:0005125	1	0	235	25	1	20183	WNT16
GO:MF	Notch binding	GO:0005112	1	0	25	25	1	20183	DLL4
GO:MF	frizzled binding	GO:0005109	1	0	37	25	1	20183	WNT16
GO:MF	signaling receptor binding	GO:0005102	1	0	1556	25	3	20183	DLL4,ITGB5,WNT16
GO:MF	transmembrane-ephrin receptor activity	GO:0005005	1	0	16	25	1	20183	EPHA3
GO:MF	GPI-linked ephrin receptor activity	GO:0005004	1	0	7	25	1	20183	EPHA3
GO:MF	ephrin receptor activity	GO:0005003	1	0	19	25	1	20183	EPHA3
GO:MF	transmembrane signaling receptor activity	GO:0004888	1	0	1273	25	1	20183	EPHA3
GO:MF	intracellular calcium activated chloride channel activity	GO:0005229	1	0	18	25	1	20183	ANO10
GO:MF	enzyme binding	GO:0019899	1	0	2048	25	1	20183	MYRIP
GO:MF	passive transmembrane transporter activity	GO:0022803	1	0	495	25	1	20183	ANO10
GO:MF	active transmembrane transporter activity	GO:0022804	1	0	411	25	1	20183	SLC3A2
GO:MF	sequence-specific double-stranded DNA binding	GO:1990837	1	0	1555	25	3	20183	MYC,ZNF562,ZNF732
GO:MF	heterocyclic compound binding	GO:1901363	1	0	7428	25	11	20183	EIF3C,EPHA3,GSR,ME1,MRM3,MTG1,MYC,SLC3A2,UROS,ZNF562,ZNF732
GO:MF	nucleoside phosphate binding	GO:1901265	1	0	2177	25	4	20183	EPHA3,GSR,ME1,MTG1
GO:MF	molecular function activator activity	GO:0140677	1	0	34	25	1	20183	DNAJB4
GO:MF	catalytic activity, acting on a nucleic acid	GO:0140640	1	0	606	25	2	20183	FTO,MRM3
GO:MF	DNA-binding transcription factor binding	GO:0140297	1	0	479	25	1	20183	MYC
GO:MF	exogenous protein binding	GO:0140272	1	0	77	25	1	20183	ITGB5
GO:MF	transcription regulator activity	GO:0140110	1	0	1918	25	3	20183	MYC,ZNF562,ZNF732
GO:MF	catalytic activity, acting on a rRNA	GO:0140102	1	0	23	25	1	20183	MRM3
GO:MF	catalytic activity, acting on a tRNA	GO:0140101	1	0	135	25	1	20183	FTO
GO:MF	catalytic activity, acting on RNA	GO:0140098	1	0	401	25	2	20183	FTO,MRM3
GO:MF	catalytic activity, acting on DNA	GO:0140097	1	0	229	25	1	20183	FTO
GO:MF	catalytic activity, acting on a protein	GO:0140096	1	0	2322	25	2	20183	EPHA3,GSR
GO:MF	ion binding	GO:0043167	1	0	6066	25	10	20183	DLL4,EPHA3,FTO,GSR,ME1,MTG1,MYRIP,UROS,ZNF562,ZNF732
GO:MF	ribosome binding	GO:0043022	1	0	74	25	1	20183	EIF3C
GO:MF	ribonucleoprotein complex binding	GO:0043021	1	0	154	25	1	20183	EIF3C
GO:MF	identical protein binding	GO:0042802	1	0	2105	25	2	20183	ME1,MRM3
GO:MF	signaling receptor activity	GO:0038023	1	0	1490	25	2	20183	EPHA3,ITGB5
GO:MF	small molecule binding	GO:0036094	1	0	2519	25	5	20183	EPHA3,GSR,ME1,MTG1,UROS
GO:MF	purine ribonucleoside triphosphate binding	GO:0035639	1	0	1850	25	2	20183	EPHA3,MTG1
GO:MF	oxidative DNA demethylase activity	GO:0035516	1	0	4	25	1	20183	FTO
GO:MF	oxidative RNA demethylase activity	GO:0035515	1	0	5	25	1	20183	FTO
GO:MF	DNA demethylase activity	GO:0035514	1	0	4	25	1	20183	FTO
GO:MF	amide binding	GO:0033218	1	0	391	25	1	20183	UROS
GO:MF	guanyl ribonucleotide binding	GO:0032561	1	0	406	25	1	20183	MTG1
GO:MF	adenyl ribonucleotide binding	GO:0032559	1	0	1566	25	2	20183	EPHA3,ME1
GO:MF	purine ribonucleotide binding	GO:0032555	1	0	1919	25	3	20183	EPHA3,ME1,MTG1
GO:MF	anion binding	GO:0043168	1	0	2422	25	5	20183	EPHA3,GSR,ME1,MTG1,UROS
GO:MF	ribonucleotide binding	GO:0032553	1	0	1936	25	3	20183	EPHA3,ME1,MTG1
GO:MF	carboxylic acid binding	GO:0031406	1	0	173	25	1	20183	UROS
GO:MF	small GTPase binding	GO:0031267	1	0	268	25	1	20183	MYRIP
GO:MF	adenyl nucleotide binding	GO:0030554	1	0	1577	25	2	20183	EPHA3,ME1
GO:MF	signaling receptor activator activity	GO:0030546	1	0	503	25	1	20183	WNT16
GO:MF	signaling receptor regulator activity	GO:0030545	1	0	549	25	1	20183	WNT16
GO:MF	enzyme regulator activity	GO:0030234	1	0	1245	25	1	20183	CCNB2
GO:MF	manganese ion binding	GO:0030145	1	0	66	25	1	20183	ME1
GO:MF	extracellular matrix structural constituent conferring tensile strength	GO:0030020	1	0	41	25	1	20183	COL6A1
GO:MF	inorganic cation transmembrane transporter activity	GO:0022890	1	0	598	25	2	20183	ANO10,SLC3A2
GO:MF	alanine transmembrane transporter activity	GO:0022858	1	0	12	25	1	20183	SLC3A2
GO:MF	transmembrane transporter activity	GO:0022857	1	0	1120	25	2	20183	ANO10,SLC3A2
GO:MF	active ion transmembrane transporter activity	GO:0022853	1	0	263	25	1	20183	SLC3A2
GO:MF	ion gated channel activity	GO:0022839	1	0	46	25	1	20183	ANO10
GO:MF	gated channel activity	GO:0022836	1	0	346	25	1	20183	ANO10
GO:MF	demethylase activity	GO:0032451	1	0	41	25	1	20183	FTO
GO:MF	cation binding	GO:0043169	1	0	4362	25	6	20183	DLL4,FTO,ME1,MYRIP,ZNF562,ZNF732
GO:MF	organic acid binding	GO:0043177	1	0	142	25	1	20183	UROS
GO:MF	ADP binding	GO:0043531	1	0	34	25	1	20183	ME1
GO:MF	molecular function regulator activity	GO:0098772	1	0	1970	25	3	20183	CCNB2,DNAJB4,WNT16
GO:MF	carbohydrate derivative binding	GO:0097367	1	0	2292	25	3	20183	EPHA3,ME1,MTG1
GO:MF	organic cyclic compound binding	GO:0097159	1	0	7501	25	11	20183	EIF3C,EPHA3,GSR,ME1,MRM3,MTG1,MYC,SLC3A2,UROS,ZNF562,ZNF732
GO:MF	translation regulator activity, nucleic acid binding	GO:0090079	1	0	121	25	1	20183	EIF3C
GO:MF	modified amino acid binding	GO:0072341	1	0	89	25	1	20183	UROS
GO:MF	eukaryotic initiation factor eIF2 binding	GO:0071074	1	0	3	25	1	20183	MYC
GO:MF	E-box binding	GO:0070888	1	0	49	25	1	20183	MYC
GO:MF	RNA 2'-O-methyltransferase activity	GO:0062105	1	0	8	25	1	20183	MRM3
GO:MF	intracellular chloride channel activity	GO:0061778	1	0	18	25	1	20183	ANO10
GO:MF	molecular transducer activity	GO:0060089	1	0	1490	25	2	20183	EPHA3,ITGB5
GO:MF	NAD binding	GO:0051287	1	0	51	25	1	20183	ME1
GO:MF	dioxygenase activity	GO:0051213	1	0	96	25	1	20183	FTO
GO:MF	chaperone binding	GO:0051087	1	0	107	25	1	20183	DNAJB4
GO:MF	unfolded protein binding	GO:0051082	1	0	112	25	1	20183	DNAJB4
GO:MF	GTPase binding	GO:0051020	1	0	298	25	1	20183	MYRIP
GO:MF	protein kinase A binding	GO:0051018	1	0	51	25	1	20183	MYRIP
GO:MF	cell adhesion molecule binding	GO:0050839	1	0	560	25	3	20183	CCNB2,ITGB5,SLC3A2
GO:MF	sequence-specific DNA binding	GO:0043565	1	0	1659	25	3	20183	MYC,ZNF562,ZNF732
GO:MF	DNA-N1-methyladenine dioxygenase activity	GO:0043734	1	0	3	25	1	20183	FTO
GO:MF	protein-containing complex binding	GO:0044877	1	0	1283	25	4	20183	COL6A1,EIF3C,ITGB5,MYC
GO:MF	translation regulator activity	GO:0045182	1	0	156	25	1	20183	EIF3C
GO:MF	cadherin binding	GO:0045296	1	0	333	25	2	20183	CCNB2,SLC3A2
GO:MF	metal ion binding	GO:0046872	1	0	4273	25	6	20183	DLL4,FTO,ME1,MYRIP,ZNF562,ZNF732
GO:MF	metal ion transmembrane transporter activity	GO:0046873	1	0	436	25	1	20183	SLC3A2
GO:MF	carboxylic acid transmembrane transporter activity	GO:0046943	1	0	159	25	1	20183	SLC3A2
GO:MF	protein dimerization activity	GO:0046983	1	0	1086	25	1	20183	MYC
GO:MF	protein-disulfide reductase (NAD(P)) activity	GO:0047134	1	0	11	25	1	20183	GSR
GO:MF	receptor ligand activity	GO:0048018	1	0	496	25	1	20183	WNT16
GO:MF	platelet-derived growth factor binding	GO:0048407	1	0	11	25	1	20183	COL6A1
GO:MF	flavin adenine dinucleotide binding	GO:0050660	1	0	88	25	1	20183	GSR
GO:MF	transition metal ion binding	GO:0046914	1	0	1114	25	3	20183	FTO,ME1,MYRIP
GO:BP	regulation of respiratory system process	GO:0044065	0.211141	0.675427	16	23	2	21100	FTO,MTG1
GO:BP	regulation of respiratory gaseous exchange	GO:0043576	0.368274	0.433829	21	23	2	21100	FTO,MTG1
GO:BP	L-alanine transmembrane transport	GO:1904557	1	0	4	23	1	21100	SLC3A2
GO:BP	positive regulation of protein localization to cell periphery	GO:1904377	1	0	67	23	1	21100	EPHA3
GO:BP	regulation of protein localization to cell periphery	GO:1904375	1	0	125	23	1	21100	EPHA3
GO:BP	L-alanine import across plasma membrane	GO:1904273	1	0	3	23	1	21100	SLC3A2
GO:BP	regulation of cyclin-dependent protein kinase activity	GO:1904029	1	0	116	23	1	21100	CCNB2
GO:BP	positive regulation of protein localization	GO:1903829	1	0	457	23	3	21100	ENTR1,EPHA3,MYRIP
GO:BP	organic acid transmembrane transport	GO:1903825	1	0	150	23	1	21100	SLC3A2
GO:BP	L-leucine import across plasma membrane	GO:1903801	1	0	5	23	1	21100	SLC3A2
GO:BP	negative regulation of hemopoiesis	GO:1903707	1	0	105	23	1	21100	MYC
GO:BP	regulation of hemopoiesis	GO:1903706	1	0	374	23	1	21100	MYC
GO:BP	negative regulation of blood vessel endothelial cell proliferation involved in sprouting angiogenesis	GO:1903588	1	0	7	23	1	21100	DLL4
GO:BP	regulation of blood vessel endothelial cell proliferation involved in sprouting angiogenesis	GO:1903587	1	0	17	23	1	21100	DLL4
GO:BP	positive regulation of protein localization to cilium	GO:1903566	1	0	7	23	1	21100	ENTR1
GO:BP	regulation of protein localization to cilium	GO:1903564	1	0	11	23	1	21100	ENTR1
GO:BP	regulation of somatic stem cell population maintenance	GO:1904672	1	0	9	23	1	21100	MYC
GO:BP	positive regulation of secretion by cell	GO:1903532	1	0	275	23	1	21100	MYRIP
GO:BP	positive regulation of nucleic acid-templated transcription	GO:1903508	1	0	1636	23	1	21100	MYC
GO:BP	negative regulation of nucleic acid-templated transcription	GO:1903507	1	0	1295	23	2	21100	DLL4,MYC
GO:BP	regulation of nucleic acid-templated transcription	GO:1903506	1	0	3452	23	4	21100	DLL4,MYC,ZNF562,ZNF732
GO:BP	positive regulation of mRNA metabolic process	GO:1903313	1	0	123	23	1	21100	FTO
GO:BP	regulation of mRNA metabolic process	GO:1903311	1	0	326	23	1	21100	FTO
GO:BP	mononuclear cell differentiation	GO:1903131	1	0	440	23	2	21100	DLL4,MYC
GO:BP	positive regulation of protein localization to plasma membrane	GO:1903078	1	0	60	23	1	21100	EPHA3
GO:BP	regulation of protein localization to plasma membrane	GO:1903076	1	0	104	23	1	21100	EPHA3
GO:BP	mitotic cell cycle process	GO:1903047	1	0	755	23	2	21100	CCNB2,MYC
GO:BP	meiotic cell cycle process	GO:1903046	1	0	207	23	1	21100	CCNB2
GO:BP	positive regulation of miRNA transcription	GO:1902895	1	0	46	23	1	21100	MYC
GO:BP	regulation of miRNA transcription	GO:1902893	1	0	60	23	1	21100	MYC
GO:BP	positive regulation of RNA biosynthetic process	GO:1902680	1	0	1642	23	1	21100	MYC
GO:BP	negative regulation of RNA biosynthetic process	GO:1902679	1	0	1297	23	2	21100	DLL4,MYC
GO:BP	regulation of secretion by cell	GO:1903530	1	0	547	23	1	21100	MYRIP
GO:BP	positive regulation of establishment of protein localization	GO:1904951	1	0	316	23	1	21100	MYRIP
GO:BP	cell surface receptor signaling pathway involved in cell-cell signaling	GO:1905114	1	0	571	23	1	21100	WNT16
GO:BP	positive regulation of intrinsic apoptotic signaling pathway	GO:2001244	1	0	58	23	1	21100	MYC
GO:BP	regulation of intrinsic apoptotic signaling pathway	GO:2001242	1	0	166	23	1	21100	MYC
GO:BP	positive regulation of apoptotic signaling pathway	GO:2001235	1	0	128	23	1	21100	MYC
GO:BP	regulation of apoptotic signaling pathway	GO:2001233	1	0	358	23	1	21100	MYC
GO:BP	regulation of RNA biosynthetic process	GO:2001141	1	0	3461	23	4	21100	DLL4,MYC,ZNF562,ZNF732
GO:BP	positive regulation of cysteine-type endopeptidase activity	GO:2001056	1	0	145	23	1	21100	MYC
GO:BP	positive regulation of response to DNA damage stimulus	GO:2001022	1	0	141	23	1	21100	MYC
GO:BP	regulation of response to DNA damage stimulus	GO:2001020	1	0	259	23	1	21100	MYC
GO:BP	positive regulation of DNA biosynthetic process	GO:2000573	1	0	74	23	1	21100	MYC
GO:BP	regulation of DNA biosynthetic process	GO:2000278	1	0	124	23	1	21100	MYC
GO:BP	positive regulation of neural precursor cell proliferation	GO:2000179	1	0	53	23	1	21100	DLL4
GO:BP	carboxylic acid transmembrane transport	GO:1905039	1	0	149	23	1	21100	SLC3A2
GO:BP	regulation of neural precursor cell proliferation	GO:2000177	1	0	89	23	1	21100	DLL4
GO:BP	regulation of cell motility	GO:2000145	1	0	952	23	1	21100	DLL4
GO:BP	regulation of cysteine-type endopeptidase activity	GO:2000116	1	0	228	23	1	21100	MYC
GO:BP	negative regulation of cellular macromolecule biosynthetic process	GO:2000113	1	0	196	23	1	21100	FTO
GO:BP	regulation of cellular macromolecule biosynthetic process	GO:2000112	1	0	483	23	4	21100	EIF3C,FTO,MTG1,MYC
GO:BP	regulation of stem cell population maintenance	GO:2000036	1	0	34	23	1	21100	MYC
GO:BP	regulation of multicellular organismal development	GO:2000026	1	0	1345	23	2	21100	DLL4,MYC
GO:BP	protein localization to cell periphery	GO:1990778	1	0	336	23	1	21100	EPHA3
GO:BP	cellular detoxification	GO:1990748	1	0	110	23	1	21100	GSR
GO:BP	positive regulation of DNA methylation	GO:1905643	1	0	4	23	1	21100	MYC
GO:BP	positive regulation of protein localization to membrane	GO:1905477	1	0	110	23	1	21100	EPHA3
GO:BP	regulation of protein localization to membrane	GO:1905475	1	0	181	23	1	21100	EPHA3
GO:BP	semi-lunar valve development	GO:1905314	1	0	41	23	1	21100	DLL4
GO:BP	positive regulation of RNA binding	GO:1905216	1	0	8	23	1	21100	EIF3C
GO:BP	regulation of RNA binding	GO:1905214	1	0	12	23	1	21100	EIF3C
GO:BP	negative regulation of cell motility	GO:2000146	1	0	281	23	1	21100	DLL4
GO:BP	positive regulation of intracellular signal transduction	GO:1902533	1	0	975	23	2	21100	MYC,WNT16
GO:BP	negative regulation of intracellular signal transduction	GO:1902532	1	0	508	23	1	21100	MYC
GO:BP	L-alpha-amino acid transmembrane transport	GO:1902475	1	0	66	23	1	21100	SLC3A2
GO:BP	protein-containing complex assembly	GO:0065003	1	0	3197	23	1	21100	EIF3C
GO:BP	cellular response to chemical stress	GO:0062197	1	0	323	23	2	21100	GSR,WNT16
GO:BP	regulation of mitochondrial gene expression	GO:0062125	1	0	29	23	1	21100	MTG1
GO:BP	meiosis I cell cycle process	GO:0061982	1	0	134	23	1	21100	CCNB2
GO:BP	miRNA transcription	GO:0061614	1	0	61	23	1	21100	MYC
GO:BP	actin filament bundle organization	GO:0061572	1	0	161	23	1	21100	ITGB5
GO:BP	axon development	GO:0061564	1	0	484	23	1	21100	EPHA3
GO:BP	protein localization to cilium	GO:0061512	1	0	70	23	1	21100	ENTR1
GO:BP	connective tissue development	GO:0061448	1	0	265	23	1	21100	FTO
GO:BP	heart trabecula morphogenesis	GO:0061384	1	0	32	23	1	21100	DLL4
GO:BP	trabecula morphogenesis	GO:0061383	1	0	47	23	1	21100	DLL4
GO:BP	neural precursor cell proliferation	GO:0061351	1	0	147	23	1	21100	DLL4
GO:BP	renal tubule morphogenesis	GO:0061333	1	0	78	23	1	21100	MYC
GO:BP	renal tubule development	GO:0061326	1	0	97	23	1	21100	MYC
GO:BP	biological regulation	GO:0065007	1	0	13001	23	16	21100	CCNB2,DLL4,EIF3C,ENTR1,EPHA3,FTO,GSR,ITGB5,ME1,MTG1,MYC,MYRIP,PARVB,WNT16,ZNF562,ZNF732
GO:BP	Notch signaling involved in heart development	GO:0061314	1	0	11	23	1	21100	DLL4
GO:BP	mRNA destabilization	GO:0061157	1	0	90	23	1	21100	FTO
GO:BP	endothelial tube morphogenesis	GO:0061154	1	0	18	23	1	21100	DLL4
GO:BP	morphogenesis of a branching epithelium	GO:0061138	1	0	183	23	2	21100	DLL4,MYC
GO:BP	chaperone-mediated protein folding	GO:0061077	1	0	70	23	1	21100	DNAJB4
GO:BP	regulation of neural retina development	GO:0061074	1	0	3	23	1	21100	DLL4
GO:BP	muscle structure development	GO:0061061	1	0	621	23	1	21100	DLL4
GO:BP	positive regulation of mRNA catabolic process	GO:0061014	1	0	94	23	1	21100	FTO
GO:BP	regulation of mRNA catabolic process	GO:0061013	1	0	203	23	1	21100	FTO
GO:BP	kidney morphogenesis	GO:0060993	1	0	96	23	1	21100	MYC
GO:BP	embryonic camera-type eye formation	GO:0060900	1	0	11	23	1	21100	WNT16
GO:BP	artery development	GO:0060840	1	0	99	23	1	21100	DLL4
GO:BP	ureteric bud morphogenesis	GO:0060675	1	0	65	23	1	21100	MYC
GO:BP	regulation of vesicle-mediated transport	GO:0060627	1	0	531	23	1	21100	EPHA3
GO:BP	adipose tissue development	GO:0060612	1	0	47	23	1	21100	FTO
GO:BP	cell surface receptor signaling pathway involved in heart development	GO:0061311	1	0	31	23	1	21100	DLL4
GO:BP	cell fate commitment involved in pattern specification	GO:0060581	1	0	11	23	1	21100	DLL4
GO:BP	regulation of biological quality	GO:0065008	1	0	3768	23	6	21100	CCNB2,FTO,GSR,MYC,MYRIP,PARVB
GO:BP	regulation of mitochondrial translation	GO:0070129	1	0	25	23	1	21100	MTG1
GO:BP	cellular response to hypoxia	GO:0071456	1	0	157	23	1	21100	MYC
GO:BP	cellular response to oxygen levels	GO:0071453	1	0	181	23	1	21100	MYC
GO:BP	cellular response to amine stimulus	GO:0071418	1	0	2	23	1	21100	UROS
GO:BP	cellular response to organonitrogen compound	GO:0071417	1	0	626	23	2	21100	COL6A1,UROS
GO:BP	cellular response to lipid	GO:0071396	1	0	573	23	1	21100	EPHA3
GO:BP	cellular response to growth factor stimulus	GO:0071363	1	0	655	23	2	21100	DLL4,ITGB5
GO:BP	cellular response to organic substance	GO:0071310	1	0	2391	23	5	21100	COL6A1,DLL4,EPHA3,ITGB5,UROS
GO:BP	cellular response to retinoic acid	GO:0071300	1	0	68	23	1	21100	EPHA3
GO:BP	cellular response to arsenic-containing substance	GO:0071243	1	0	20	23	1	21100	UROS
GO:BP	cellular response to amino acid stimulus	GO:0071230	1	0	79	23	1	21100	COL6A1
GO:BP	cellular response to acid chemical	GO:0071229	1	0	87	23	1	21100	COL6A1
GO:BP	cellular response to abiotic stimulus	GO:0071214	1	0	328	23	1	21100	MYC
GO:BP	oxidative demethylation	GO:0070989	1	0	19	23	1	21100	FTO
GO:BP	demethylation	GO:0070988	1	0	75	23	1	21100	FTO
GO:BP	regulation of molecular function	GO:0065009	1	0	3050	23	4	21100	CCNB2,EIF3C,EPHA3,MYC
GO:BP	organelle assembly	GO:0070925	1	0	900	23	2	21100	CCNB2,ENTR1
GO:BP	response to growth factor	GO:0070848	1	0	685	23	3	21100	DLL4,ITGB5,MYC
GO:BP	cellular macromolecule localization	GO:0070727	1	0	1922	23	3	21100	ENTR1,EPHA3,MYRIP
GO:BP	response to platinum ion	GO:0070541	1	0	2	23	1	21100	UROS
GO:BP	regulation of microtubule cytoskeleton organization	GO:0070507	1	0	155	23	1	21100	EPHA3
GO:BP	response to oxygen levels	GO:0070482	1	0	339	23	1	21100	MYC
GO:BP	ERK1 and ERK2 cascade	GO:0070371	1	0	320	23	1	21100	MYC
GO:BP	regulation of white fat cell proliferation	GO:0070350	1	0	3	23	1	21100	FTO
GO:BP	regulation of fat cell proliferation	GO:0070344	1	0	10	23	1	21100	FTO
GO:BP	white fat cell proliferation	GO:0070343	1	0	3	23	1	21100	FTO
GO:BP	fat cell proliferation	GO:0070341	1	0	12	23	1	21100	FTO
GO:BP	positive regulation of stress-activated protein kinase signaling cascade	GO:0070304	1	0	130	23	1	21100	WNT16
GO:BP	negative regulation of stress-activated protein kinase signaling cascade	GO:0070303	1	0	49	23	1	21100	MYC
GO:BP	regulation of stress-activated protein kinase signaling cascade	GO:0070302	1	0	195	23	2	21100	MYC,WNT16
GO:BP	regulation of establishment of protein localization	GO:0070201	1	0	523	23	1	21100	MYRIP
GO:BP	cellular response to chemical stimulus	GO:0070887	1	0	3019	23	8	21100	COL6A1,DLL4,EPHA3,GSR,ITGB5,MYC,UROS,WNT16
GO:BP	cellular response to xenobiotic stimulus	GO:0071466	1	0	168	23	1	21100	MYC
GO:BP	ventral spinal cord interneuron fate commitment	GO:0060579	1	0	11	23	1	21100	DLL4
GO:BP	negative regulation of cell death	GO:0060548	1	0	983	23	2	21100	MYC,WNT16
GO:BP	localization within membrane	GO:0051668	1	0	877	23	2	21100	ENTR1,EPHA3
GO:BP	establishment of localization in cell	GO:0051649	1	0	2196	23	2	21100	ENTR1,MYRIP
GO:BP	cellular localization	GO:0051641	1	0	3031	23	3	21100	ENTR1,EPHA3,MYRIP
GO:BP	regulation of cytoskeleton organization	GO:0051493	1	0	529	23	1	21100	EPHA3
GO:BP	stress-activated MAPK cascade	GO:0051403	1	0	239	23	2	21100	MYC,WNT16
GO:BP	positive regulation of transferase activity	GO:0051347	1	0	575	23	2	21100	EPHA3,MYC
GO:BP	positive regulation of hydrolase activity	GO:0051345	1	0	573	23	1	21100	MYC
GO:BP	regulation of transferase activity	GO:0051338	1	0	893	23	3	21100	CCNB2,EPHA3,MYC
GO:BP	regulation of hydrolase activity	GO:0051336	1	0	992	23	2	21100	EPHA3,MYC
GO:BP	meiotic cell cycle	GO:0051321	1	0	267	23	1	21100	CCNB2
GO:BP	regulation of cell division	GO:0051302	1	0	186	23	2	21100	ENTR1,MYC
GO:BP	cell division	GO:0051301	1	0	646	23	3	21100	CCNB2,ENTR1,MYC
GO:BP	chromosome organization	GO:0051276	1	0	1059	23	1	21100	MYC
GO:BP	negative regulation of cellular component movement	GO:0051271	1	0	289	23	1	21100	DLL4
GO:BP	localization of cell	GO:0051674	1	0	1655	23	3	21100	DLL4,EPHA3,ITGB5
GO:BP	regulation of cellular component movement	GO:0051270	1	0	1028	23	1	21100	DLL4
GO:BP	negative regulation of RNA metabolic process	GO:0051253	1	0	1409	23	2	21100	DLL4,MYC
GO:BP	regulation of RNA metabolic process	GO:0051252	1	0	3753	23	5	21100	DLL4,FTO,MYC,ZNF562,ZNF732
GO:BP	negative regulation of protein metabolic process	GO:0051248	1	0	1034	23	1	21100	FTO
GO:BP	positive regulation of protein metabolic process	GO:0051247	1	0	1493	23	2	21100	EIF3C,MYC
GO:BP	regulation of protein metabolic process	GO:0051246	1	0	2536	23	5	21100	CCNB2,EIF3C,FTO,MTG1,MYC
GO:BP	negative regulation of multicellular organismal process	GO:0051241	1	0	1000	23	2	21100	DLL4,MYC
GO:BP	positive regulation of multicellular organismal process	GO:0051240	1	0	1434	23	1	21100	MYC
GO:BP	regulation of multicellular organismal process	GO:0051239	1	0	2666	23	4	21100	DLL4,FTO,MTG1,MYC
GO:BP	maintenance of location	GO:0051235	1	0	333	23	1	21100	FTO
GO:BP	establishment of localization	GO:0051234	1	0	4903	23	6	21100	ANO10,ENTR1,EPHA3,MYC,MYRIP,SLC3A2
GO:BP	spindle assembly	GO:0051225	1	0	122	23	1	21100	CCNB2
GO:BP	regulation of protein transport	GO:0051223	1	0	498	23	1	21100	MYRIP
GO:BP	positive regulation of protein transport	GO:0051222	1	0	300	23	1	21100	MYRIP
GO:BP	localization	GO:0051179	1	0	6436	23	9	21100	ANO10,DLL4,ENTR1,EPHA3,FTO,ITGB5,MYC,MYRIP,SLC3A2
GO:BP	positive regulation of RNA metabolic process	GO:0051254	1	0	1769	23	2	21100	FTO,MYC
GO:BP	epithelial tube morphogenesis	GO:0060562	1	0	331	23	2	21100	DLL4,MYC
GO:BP	biological process involved in interaction with host	GO:0051701	1	0	194	23	2	21100	ITGB5,SLC3A2
GO:BP	regulation of cell cycle	GO:0051726	1	0	1089	23	3	21100	CCNB2,ENTR1,MYC
GO:BP	muscle tissue development	GO:0060537	1	0	394	23	1	21100	DLL4
GO:BP	regulation of cell projection assembly	GO:0060491	1	0	196	23	1	21100	ENTR1
GO:BP	mesenchyme development	GO:0060485	1	0	294	23	3	21100	EPHA3,MYC,WNT16
GO:BP	epithelium development	GO:0060429	1	0	1180	23	3	21100	DLL4,MYC,WNT16
GO:BP	muscle tissue morphogenesis	GO:0060415	1	0	70	23	1	21100	DLL4
GO:BP	regulation of cellular localization	GO:0060341	1	0	741	23	2	21100	ENTR1,EPHA3
GO:BP	cardiac epithelial to mesenchymal transition	GO:0060317	1	0	32	23	1	21100	WNT16
GO:BP	regulation of cell development	GO:0060284	1	0	497	23	1	21100	DLL4
GO:BP	cilium assembly	GO:0060271	1	0	356	23	1	21100	ENTR1
GO:BP	regulation of macromolecule metabolic process	GO:0060255	1	0	6787	23	9	21100	CCNB2,DLL4,EIF3C,FTO,MTG1,MYC,WNT16,ZNF562,ZNF732
GO:BP	canonical Wnt signaling pathway	GO:0060070	1	0	325	23	1	21100	WNT16
GO:BP	retina development in camera-type eye	GO:0060041	1	0	154	23	1	21100	DLL4
GO:BP	pericardium development	GO:0060039	1	0	19	23	1	21100	DLL4
GO:BP	nucleobase-containing small molecule metabolic process	GO:0055086	1	0	562	23	1	21100	ME1
GO:BP	cellular response to stimulus	GO:0051716	1	0	7399	23	9	21100	COL6A1,DLL4,EPHA3,FTO,GSR,ITGB5,MYC,UROS,WNT16
GO:BP	transmembrane transport	GO:0055085	1	0	1528	23	2	21100	ANO10,SLC3A2
GO:BP	cation homeostasis	GO:0055080	1	0	587	23	1	21100	MYC
GO:BP	transition metal ion homeostasis	GO:0055076	1	0	136	23	1	21100	MYC
GO:BP	iron ion homeostasis	GO:0055072	1	0	83	23	1	21100	MYC
GO:BP	metal ion homeostasis	GO:0055065	1	0	511	23	1	21100	MYC
GO:BP	ventricular cardiac muscle tissue morphogenesis	GO:0055010	1	0	47	23	1	21100	DLL4
GO:BP	cardiac muscle tissue morphogenesis	GO:0055008	1	0	59	23	1	21100	DLL4
GO:BP	regulation of endopeptidase activity	GO:0052548	1	0	412	23	1	21100	MYC
GO:BP	regulation of peptidase activity	GO:0052547	1	0	440	23	1	21100	MYC
GO:BP	movement in host environment	GO:0052126	1	0	179	23	2	21100	ITGB5,SLC3A2
GO:BP	positive regulation of telomerase activity	GO:0051973	1	0	34	23	1	21100	MYC
GO:BP	regulation of telomerase activity	GO:0051972	1	0	50	23	1	21100	MYC
GO:BP	regulation of nervous system development	GO:0051960	1	0	437	23	1	21100	DLL4
GO:BP	regulation of focal adhesion assembly	GO:0051893	1	0	63	23	1	21100	EPHA3
GO:BP	negative regulation of cell division	GO:0051782	1	0	17	23	1	21100	MYC
GO:BP	cellular chemical homeostasis	GO:0055082	1	0	658	23	1	21100	MYC
GO:BP	regulation of intracellular signal transduction	GO:1902531	1	0	1691	23	2	21100	MYC,WNT16
GO:BP	cellular response to radiation	GO:0071478	1	0	188	23	1	21100	MYC
GO:BP	cellular response to endogenous stimulus	GO:0071495	1	0	1316	23	4	21100	COL6A1,DLL4,ITGB5,UROS
GO:BP	meiotic nuclear division	GO:0140013	1	0	188	23	1	21100	CCNB2
GO:BP	plasma membrane bounded cell projection morphogenesis	GO:0120039	1	0	638	23	1	21100	EPHA3
GO:BP	plasma membrane bounded cell projection organization	GO:0120036	1	0	1485	23	3	21100	ENTR1,EPHA3,PARVB
GO:BP	regulation of plasma membrane bounded cell projection organization	GO:0120035	1	0	619	23	2	21100	ENTR1,EPHA3
GO:BP	positive regulation of plasma membrane bounded cell projection assembly	GO:0120034	1	0	107	23	1	21100	ENTR1
GO:BP	regulation of plasma membrane bounded cell projection assembly	GO:0120032	1	0	194	23	1	21100	ENTR1
GO:BP	plasma membrane bounded cell projection assembly	GO:0120031	1	0	553	23	2	21100	ENTR1,PARVB
GO:BP	neuron projection fasciculation	GO:0106030	1	0	21	23	1	21100	EPHA3
GO:BP	cellular response to environmental stimulus	GO:0104004	1	0	328	23	1	21100	MYC
GO:BP	vesicle-mediated transport to the plasma membrane	GO:0098876	1	0	141	23	1	21100	ENTR1
GO:BP	cellular oxidant detoxification	GO:0098869	1	0	95	23	1	21100	GSR
GO:BP	inorganic ion homeostasis	GO:0098771	1	0	596	23	1	21100	MYC
GO:BP	detoxification	GO:0098754	1	0	135	23	1	21100	GSR
GO:BP	import across plasma membrane	GO:0098739	1	0	174	23	1	21100	SLC3A2
GO:BP	mitochondrial gene expression	GO:0140053	1	0	111	23	1	21100	MTG1
GO:BP	maintenance of cell number	GO:0098727	1	0	141	23	1	21100	MYC
GO:BP	inorganic cation transmembrane transport	GO:0098662	1	0	792	23	1	21100	SLC3A2
GO:BP	inorganic ion transmembrane transport	GO:0098660	1	0	858	23	1	21100	SLC3A2
GO:BP	import into cell	GO:0098657	1	0	225	23	1	21100	SLC3A2
GO:BP	anion transmembrane transport	GO:0098656	1	0	250	23	1	21100	SLC3A2
GO:BP	cation transmembrane transport	GO:0098655	1	0	903	23	2	21100	ANO10,SLC3A2
GO:BP	cell-cell adhesion	GO:0098609	1	0	913	23	1	21100	ITGB5
GO:BP	nucleic acid-templated transcription	GO:0097659	1	0	3580	23	4	21100	DLL4,MYC,ZNF562,ZNF732
GO:BP	lamellipodium organization	GO:0097581	1	0	91	23	1	21100	PARVB
GO:BP	neuron projection guidance	GO:0097485	1	0	238	23	1	21100	EPHA3
GO:BP	supramolecular fiber organization	GO:0097435	1	0	778	23	1	21100	ITGB5
GO:BP	cellular response to toxic substance	GO:0097237	1	0	118	23	1	21100	GSR
GO:BP	intrinsic apoptotic signaling pathway	GO:0097193	1	0	296	23	1	21100	MYC
GO:BP	apoptotic signaling pathway	GO:0097190	1	0	592	23	1	21100	MYC
GO:BP	fasciculation of motor neuron axon	GO:0097156	1	0	2	23	1	21100	EPHA3
GO:BP	leucine import across plasma membrane	GO:0098713	1	0	5	23	1	21100	SLC3A2
GO:BP	fasciculation of sensory neuron axon	GO:0097155	1	0	3	23	1	21100	EPHA3
GO:BP	export from cell	GO:0140352	1	0	845	23	1	21100	MYRIP
GO:BP	visual system development	GO:0150063	1	0	394	23	2	21100	DLL4,WNT16
GO:BP	positive regulation of mRNA binding	GO:1902416	1	0	7	23	1	21100	EIF3C
GO:BP	regulation of mRNA binding	GO:1902415	1	0	9	23	1	21100	EIF3C
GO:BP	positive regulation of intrinsic apoptotic signaling pathway by p53 class mediator	GO:1902255	1	0	6	23	1	21100	MYC
GO:BP	regulation of intrinsic apoptotic signaling pathway by p53 class mediator	GO:1902253	1	0	31	23	1	21100	MYC
GO:BP	positive regulation of organelle assembly	GO:1902117	1	0	80	23	1	21100	ENTR1
GO:BP	regulation of organelle assembly	GO:1902115	1	0	203	23	1	21100	ENTR1
GO:BP	negative regulation of leukocyte differentiation	GO:1902106	1	0	103	23	1	21100	MYC
GO:BP	regulation of leukocyte differentiation	GO:1902105	1	0	288	23	1	21100	MYC
GO:BP	regulation of NADP metabolic process	GO:1902031	1	0	5	23	1	21100	ME1
GO:BP	regulation of cilium assembly	GO:1902017	1	0	64	23	1	21100	ENTR1
GO:BP	regulation of cell junction assembly	GO:1901888	1	0	200	23	1	21100	EPHA3
GO:BP	positive regulation of signal transduction by p53 class mediator	GO:1901798	1	0	29	23	1	21100	MYC
GO:BP	regulation of signal transduction by p53 class mediator	GO:1901796	1	0	104	23	1	21100	MYC
GO:BP	positive regulation of cell proliferation involved in kidney development	GO:1901724	1	0	8	23	1	21100	MYC
GO:BP	non-membrane-bounded organelle assembly	GO:0140694	1	0	379	23	1	21100	CCNB2
GO:BP	regulation of cell proliferation involved in kidney development	GO:1901722	1	0	13	23	1	21100	MYC
GO:BP	response to oxygen-containing compound	GO:1901700	1	0	1624	23	3	21100	COL6A1,EPHA3,ME1
GO:BP	cellular response to nitrogen compound	GO:1901699	1	0	683	23	2	21100	COL6A1,UROS
GO:BP	response to nitrogen compound	GO:1901698	1	0	1100	23	3	21100	COL6A1,SLC3A2,UROS
GO:BP	organic substance biosynthetic process	GO:1901576	1	0	5774	23	9	21100	DLL4,EIF3C,FTO,ME1,MTG1,MYC,UROS,ZNF562,ZNF732
GO:BP	organic substance catabolic process	GO:1901575	1	0	2103	23	1	21100	FTO
GO:BP	organonitrogen compound biosynthetic process	GO:1901566	1	0	1708	23	5	21100	EIF3C,FTO,MTG1,MYC,UROS
GO:BP	organonitrogen compound metabolic process	GO:1901564	1	0	6446	23	8	21100	CCNB2,EIF3C,EPHA3,FTO,GSR,MTG1,MYC,UROS
GO:BP	organic cyclic compound biosynthetic process	GO:1901362	1	0	4213	23	6	21100	DLL4,ME1,MYC,UROS,ZNF562,ZNF732
GO:BP	organic cyclic compound catabolic process	GO:1901361	1	0	530	23	1	21100	FTO
GO:BP	organic cyclic compound metabolic process	GO:1901360	1	0	8461	23	8	21100	DLL4,FTO,ME1,MRM3,MYC,UROS,ZNF562,ZNF732
GO:BP	nucleoside phosphate biosynthetic process	GO:1901293	1	0	256	23	1	21100	ME1
GO:BP	cell-cell signaling by wnt	GO:0198738	1	0	472	23	1	21100	WNT16
GO:BP	regulation of cell-substrate junction organization	GO:0150116	1	0	68	23	1	21100	EPHA3
GO:BP	cell-substrate junction organization	GO:0150115	1	0	99	23	1	21100	EPHA3
GO:BP	cellular response to oxygen-containing compound	GO:1901701	1	0	1166	23	2	21100	COL6A1,EPHA3
GO:BP	cellular response to light stimulus	GO:0071482	1	0	122	23	1	21100	MYC
GO:BP	sensory organ morphogenesis	GO:0090596	1	0	280	23	1	21100	WNT16
GO:BP	oxidative stress-induced premature senescence	GO:0090403	1	0	4	23	1	21100	WNT16
GO:BP	mesonephric tubule morphogenesis	GO:0072171	1	0	66	23	1	21100	MYC
GO:BP	mesonephric tubule development	GO:0072164	1	0	97	23	1	21100	MYC
GO:BP	mesonephric epithelium development	GO:0072163	1	0	97	23	1	21100	MYC
GO:BP	metanephric mesenchyme morphogenesis	GO:0072133	1	0	4	23	1	21100	MYC
GO:BP	mesenchyme morphogenesis	GO:0072132	1	0	54	23	1	21100	MYC
GO:BP	kidney mesenchyme morphogenesis	GO:0072131	1	0	4	23	1	21100	MYC
GO:BP	cell proliferation involved in kidney development	GO:0072111	1	0	20	23	1	21100	MYC
GO:BP	nephron epithelium morphogenesis	GO:0072088	1	0	76	23	1	21100	MYC
GO:BP	nephron tubule development	GO:0072080	1	0	94	23	1	21100	MYC
GO:BP	nephron tubule morphogenesis	GO:0072078	1	0	74	23	1	21100	MYC
GO:BP	metanephric mesenchyme development	GO:0072075	1	0	15	23	1	21100	MYC
GO:BP	kidney mesenchyme development	GO:0072074	1	0	19	23	1	21100	MYC
GO:BP	kidney epithelium development	GO:0072073	1	0	143	23	1	21100	MYC
GO:BP	nephron morphogenesis	GO:0072028	1	0	79	23	1	21100	MYC
GO:BP	metanephric cap development	GO:0072185	1	0	2	23	1	21100	MYC
GO:BP	nephron epithelium development	GO:0072009	1	0	114	23	1	21100	MYC
GO:BP	renal system development	GO:0072001	1	0	314	23	1	21100	MYC
GO:BP	establishment or maintenance of cell polarity regulating cell shape	GO:0071963	1	0	3	23	1	21100	PARVB
GO:BP	regulation of protein serine/threonine kinase activity	GO:0071900	1	0	383	23	1	21100	CCNB2
GO:BP	DNA biosynthetic process	GO:0071897	1	0	197	23	1	21100	MYC
GO:BP	cellular component organization or biogenesis	GO:0071840	1	0	8070	23	8	21100	CCNB2,EIF3C,ENTR1,EPHA3,ITGB5,MRM3,MYC,PARVB
GO:BP	ribonucleoprotein complex subunit organization	GO:0071826	1	0	1620	23	1	21100	EIF3C
GO:BP	protein-DNA complex subunit organization	GO:0071824	1	0	269	23	1	21100	MYC
GO:BP	response to fibroblast growth factor	GO:0071774	1	0	110	23	1	21100	DLL4
GO:BP	nitrogen compound transport	GO:0071705	1	0	2233	23	3	21100	ENTR1,MYRIP,SLC3A2
GO:BP	organic substance metabolic process	GO:0071704	1	0	13889	23	15	21100	CCNB2,DLL4,EIF3C,EPHA3,FTO,GSR,ME1,MRM3,MTG1,MYC,SLC3A2,UROS,WNT16,ZNF562,ZNF732
GO:BP	organic substance transport	GO:0071702	1	0	2654	23	3	21100	ENTR1,MYRIP,SLC3A2
GO:BP	protein localization to extracellular region	GO:0071692	1	0	347	23	1	21100	MYRIP
GO:BP	cellular response to transforming growth factor beta stimulus	GO:0071560	1	0	239	23	1	21100	ITGB5
GO:BP	response to transforming growth factor beta	GO:0071559	1	0	245	23	1	21100	ITGB5
GO:BP	nephron development	GO:0072006	1	0	148	23	1	21100	MYC
GO:BP	organophosphate biosynthetic process	GO:0090407	1	0	561	23	1	21100	ME1
GO:BP	metanephric cap morphogenesis	GO:0072186	1	0	2	23	1	21100	MYC
GO:BP	signal transduction by p53 class mediator	GO:0072331	1	0	175	23	1	21100	MYC
GO:BP	stress-induced premature senescence	GO:0090400	1	0	8	23	1	21100	WNT16
GO:BP	replicative senescence	GO:0090399	1	0	16	23	1	21100	WNT16
GO:BP	cellular senescence	GO:0090398	1	0	83	23	1	21100	WNT16
GO:BP	regulation of brown fat cell differentiation	GO:0090335	1	0	22	23	1	21100	FTO
GO:BP	meiotic spindle assembly	GO:0090306	1	0	9	23	1	21100	CCNB2
GO:BP	nucleic acid metabolic process	GO:0090304	1	0	7540	23	6	21100	DLL4,FTO,MRM3,MYC,ZNF562,ZNF732
GO:BP	positive regulation of peptide hormone secretion	GO:0090277	1	0	92	23	1	21100	MYRIP
GO:BP	regulation of peptide hormone secretion	GO:0090276	1	0	180	23	1	21100	MYRIP
GO:BP	positive regulation of kidney development	GO:0090184	1	0	11	23	1	21100	MYC
GO:BP	regulation of kidney development	GO:0090183	1	0	34	23	1	21100	MYC
GO:BP	epithelial cell-cell adhesion	GO:0090136	1	0	18	23	1	21100	ITGB5
GO:BP	epithelium migration	GO:0090132	1	0	296	23	1	21100	DLL4
GO:BP	tissue migration	GO:0090130	1	0	302	23	1	21100	DLL4
GO:BP	regulation of cell-substrate junction assembly	GO:0090109	1	0	63	23	1	21100	EPHA3
GO:BP	cell proliferation involved in metanephros development	GO:0072203	1	0	10	23	1	21100	MYC
GO:BP	positive regulation of metanephric cap mesenchymal cell proliferation	GO:0090096	1	0	1	23	1	21100	MYC
GO:BP	metanephric cap mesenchymal cell proliferation involved in metanephros development	GO:0090094	1	0	2	23	1	21100	MYC
GO:BP	regulation of peptide transport	GO:0090087	1	0	186	23	1	21100	MYRIP
GO:BP	negative regulation of cell migration involved in sprouting angiogenesis	GO:0090051	1	0	15	23	1	21100	DLL4
GO:BP	regulation of cell migration involved in sprouting angiogenesis	GO:0090049	1	0	38	23	1	21100	DLL4
GO:BP	amino acid import across plasma membrane	GO:0089718	1	0	45	23	1	21100	SLC3A2
GO:BP	regulation of cellular response to stress	GO:0080135	1	0	657	23	2	21100	MYC,WNT16
GO:BP	regulation of response to stress	GO:0080134	1	0	1312	23	2	21100	MYC,WNT16
GO:BP	DNA demethylation	GO:0080111	1	0	28	23	1	21100	FTO
GO:BP	regulation of primary metabolic process	GO:0080090	1	0	5812	23	8	21100	CCNB2,DLL4,EIF3C,FTO,MTG1,MYC,ZNF562,ZNF732
GO:BP	protein localization to plasma membrane	GO:0072659	1	0	284	23	1	21100	EPHA3
GO:BP	protein localization to membrane	GO:0072657	1	0	799	23	1	21100	EPHA3
GO:BP	blood vessel lumenization	GO:0072554	1	0	2	23	1	21100	DLL4
GO:BP	circulatory system development	GO:0072359	1	0	1099	23	2	21100	DLL4,WNT16
GO:BP	intrinsic apoptotic signaling pathway by p53 class mediator	GO:0072332	1	0	81	23	1	21100	MYC
GO:BP	regulation of metanephric cap mesenchymal cell proliferation	GO:0090095	1	0	1	23	1	21100	MYC
GO:BP	regulation of phosphorus metabolic process	GO:0051174	1	0	1388	23	2	21100	CCNB2,EPHA3
GO:BP	positive regulation of nitrogen compound metabolic process	GO:0051173	1	0	3083	23	3	21100	EIF3C,FTO,MYC
GO:BP	negative regulation of nitrogen compound metabolic process	GO:0051172	1	0	2371	23	3	21100	DLL4,FTO,MYC
GO:BP	regulation of nitrogen compound metabolic process	GO:0051171	1	0	5654	23	8	21100	CCNB2,DLL4,EIF3C,FTO,MTG1,MYC,ZNF562,ZNF732
GO:BP	ameboidal-type cell migration	GO:0001667	1	0	418	23	1	21100	DLL4
GO:BP	response to hypoxia	GO:0001666	1	0	302	23	1	21100	MYC
GO:BP	temperature homeostasis	GO:0001659	1	0	178	23	1	21100	FTO
GO:BP	branching involved in ureteric bud morphogenesis	GO:0001658	1	0	59	23	1	21100	MYC
GO:BP	ureteric bud development	GO:0001657	1	0	96	23	1	21100	MYC
GO:BP	metanephros development	GO:0001656	1	0	91	23	1	21100	MYC
GO:BP	urogenital system development	GO:0001655	1	0	355	23	1	21100	MYC
GO:BP	eye development	GO:0001654	1	0	390	23	2	21100	DLL4,WNT16
GO:BP	osteoblast differentiation	GO:0001649	1	0	229	23	1	21100	COL6A1
GO:BP	branching involved in blood vessel morphogenesis	GO:0001569	1	0	33	23	1	21100	DLL4
GO:BP	blood vessel development	GO:0001568	1	0	700	23	1	21100	DLL4
GO:BP	angiogenesis	GO:0001525	1	0	521	23	1	21100	DLL4
GO:BP	RNA methylation	GO:0001510	1	0	82	23	1	21100	MRM3
GO:BP	ossification	GO:0001503	1	0	413	23	1	21100	COL6A1
GO:BP	response to acid chemical	GO:0001101	1	0	134	23	1	21100	COL6A1
GO:BP	cell morphogenesis involved in differentiation	GO:0000904	1	0	722	23	2	21100	EPHA3,PARVB
GO:BP	cell morphogenesis	GO:0000902	1	0	1012	23	2	21100	EPHA3,PARVB
GO:BP	telomere maintenance	GO:0000723	1	0	148	23	1	21100	MYC
GO:BP	rRNA 2'-O-methylation	GO:0000451	1	0	4	23	1	21100	MRM3
GO:BP	nuclear division	GO:0000280	1	0	454	23	1	21100	CCNB2
GO:BP	mitotic cell cycle	GO:0000278	1	0	906	23	2	21100	CCNB2,MYC
GO:BP	microtubule cytoskeleton organization	GO:0000226	1	0	630	23	2	21100	CCNB2,EPHA3
GO:BP	meiotic spindle organization	GO:0000212	1	0	16	23	1	21100	CCNB2
GO:BP	MAPK cascade	GO:0000165	1	0	788	23	2	21100	MYC,WNT16
GO:BP	rRNA modification	GO:0000154	1	0	35	23	1	21100	MRM3
GO:BP	negative regulation of transcription by RNA polymerase II	GO:0000122	1	0	941	23	2	21100	DLL4,MYC
GO:BP	G1/S transition of mitotic cell cycle	GO:0000082	1	0	205	23	1	21100	MYC
GO:BP	regulation of cyclin-dependent protein serine/threonine kinase activity	GO:0000079	1	0	113	23	1	21100	CCNB2
GO:BP	reproduction	GO:0000003	1	0	1527	23	1	21100	CCNB2
GO:BP	cytokinesis	GO:0000910	1	0	179	23	1	21100	ENTR1
GO:BP	in utero embryonic development	GO:0001701	1	0	394	23	1	21100	CCNB2
GO:BP	formation of primary germ layer	GO:0001704	1	0	121	23	2	21100	COL6A1,ITGB5
GO:BP	formation of cytoplasmic translation initiation complex	GO:0001732	1	0	16	23	1	21100	EIF3C
GO:BP	protoporphyrinogen IX biosynthetic process	GO:0006782	1	0	10	23	1	21100	UROS
GO:BP	uroporphyrinogen III biosynthetic process	GO:0006780	1	0	2	23	1	21100	UROS
GO:BP	porphyrin-containing compound biosynthetic process	GO:0006779	1	0	36	23	1	21100	UROS
GO:BP	porphyrin-containing compound metabolic process	GO:0006778	1	0	54	23	1	21100	UROS
GO:BP	nucleoside phosphate metabolic process	GO:0006753	1	0	495	23	1	21100	ME1
GO:BP	glutathione metabolic process	GO:0006749	1	0	63	23	1	21100	GSR
GO:BP	NADP metabolic process	GO:0006739	1	0	37	23	1	21100	ME1
GO:BP	cellular aromatic compound metabolic process	GO:0006725	1	0	8224	23	8	21100	DLL4,FTO,ME1,MRM3,MYC,UROS,ZNF562,ZNF732
GO:BP	cellular modified amino acid metabolic process	GO:0006575	1	0	190	23	1	21100	GSR
GO:BP	peptide metabolic process	GO:0006518	1	0	894	23	5	21100	EIF3C,FTO,GSR,MTG1,MYC
GO:BP	proteolysis	GO:0006508	1	0	1787	23	1	21100	MYC
GO:BP	protein phosphorylation	GO:0006468	1	0	1587	23	2	21100	CCNB2,EPHA3
GO:BP	cellular protein modification process	GO:0006464	1	0	3719	23	2	21100	CCNB2,EPHA3
GO:BP	'de novo' protein folding	GO:0006458	1	0	40	23	1	21100	DNAJB4
GO:BP	heme biosynthetic process	GO:0006783	1	0	32	23	1	21100	UROS
GO:BP	protein folding	GO:0006457	1	0	214	23	1	21100	DNAJB4
GO:BP	translational initiation	GO:0006413	1	0	129	23	1	21100	EIF3C
GO:BP	translation	GO:0006412	1	0	707	23	4	21100	EIF3C,FTO,MTG1,MYC
GO:BP	mRNA catabolic process	GO:0006402	1	0	267	23	1	21100	FTO
GO:BP	RNA catabolic process	GO:0006401	1	0	315	23	1	21100	FTO
GO:BP	RNA processing	GO:0006396	1	0	3357	23	1	21100	MRM3
GO:BP	transcription by RNA polymerase II	GO:0006366	1	0	2653	23	4	21100	DLL4,MYC,ZNF562,ZNF732
GO:BP	rRNA processing	GO:0006364	1	0	226	23	1	21100	MRM3
GO:BP	regulation of transcription by RNA polymerase II	GO:0006357	1	0	2559	23	4	21100	DLL4,MYC,ZNF562,ZNF732
GO:BP	regulation of transcription, DNA-templated	GO:0006355	1	0	3451	23	4	21100	DLL4,MYC,ZNF562,ZNF732
GO:BP	transcription, DNA-templated	GO:0006351	1	0	3579	23	4	21100	DLL4,MYC,ZNF562,ZNF732
GO:BP	chromatin remodeling	GO:0006338	1	0	294	23	1	21100	MYC
GO:BP	chromatin organization	GO:0006325	1	0	626	23	1	21100	MYC
GO:BP	DNA dealkylation involved in DNA repair	GO:0006307	1	0	7	23	1	21100	FTO
GO:BP	DNA methylation	GO:0006306	1	0	72	23	1	21100	MYC
GO:BP	regulation of translation	GO:0006417	1	0	393	23	4	21100	EIF3C,FTO,MTG1,MYC
GO:BP	DNA alkylation	GO:0006305	1	0	72	23	1	21100	MYC
GO:BP	sulfur compound metabolic process	GO:0006790	1	0	343	23	1	21100	GSR
GO:BP	phosphate-containing compound metabolic process	GO:0006796	1	0	2781	23	3	21100	CCNB2,EPHA3,ME1
GO:BP	spindle assembly involved in female meiosis I	GO:0007057	1	0	4	23	1	21100	CCNB2
GO:BP	spindle assembly involved in female meiosis	GO:0007056	1	0	6	23	1	21100	CCNB2
GO:BP	spindle organization	GO:0007051	1	0	192	23	1	21100	CCNB2
GO:BP	cell cycle	GO:0007049	1	0	1774	23	3	21100	CCNB2,ENTR1,MYC
GO:BP	cell-substrate junction assembly	GO:0007044	1	0	93	23	1	21100	EPHA3
GO:BP	microtubule-based process	GO:0007017	1	0	904	23	2	21100	CCNB2,EPHA3
GO:BP	actin filament organization	GO:0007015	1	0	448	23	1	21100	ITGB5
GO:BP	cytoskeleton organization	GO:0007010	1	0	1453	23	4	21100	CCNB2,EPHA3,ITGB5,PARVB
GO:BP	organelle organization	GO:0006996	1	0	3874	23	6	21100	CCNB2,ENTR1,EPHA3,ITGB5,MYC,PARVB
GO:BP	response to unfolded protein	GO:0006986	1	0	138	23	1	21100	DNAJB4
GO:BP	response to oxidative stress	GO:0006979	1	0	420	23	2	21100	GSR,WNT16
GO:BP	cellular response to DNA damage stimulus	GO:0006974	1	0	826	23	2	21100	FTO,MYC
GO:BP	response to stress	GO:0006950	1	0	3851	23	5	21100	DNAJB4,FTO,GSR,MYC,WNT16
GO:BP	chemotaxis	GO:0006935	1	0	613	23	1	21100	EPHA3
GO:BP	phosphorus metabolic process	GO:0006793	1	0	2803	23	3	21100	CCNB2,EPHA3,ME1
GO:BP	movement of cell or subcellular component	GO:0006928	1	0	2085	23	3	21100	DLL4,EPHA3,ITGB5
GO:BP	endocytosis	GO:0006897	1	0	641	23	1	21100	EPHA3
GO:BP	intracellular protein transport	GO:0006886	1	0	1084	23	1	21100	MYRIP
GO:BP	cellular iron ion homeostasis	GO:0006879	1	0	63	23	1	21100	MYC
GO:BP	cellular metal ion homeostasis	GO:0006875	1	0	418	23	1	21100	MYC
GO:BP	cellular ion homeostasis	GO:0006873	1	0	506	23	1	21100	MYC
GO:BP	amino acid transport	GO:0006865	1	0	147	23	1	21100	SLC3A2
GO:BP	chloride transport	GO:0006821	1	0	109	23	1	21100	ANO10
GO:BP	anion transport	GO:0006820	1	0	516	23	2	21100	ANO10,SLC3A2
GO:BP	calcium ion transport	GO:0006816	1	0	423	23	1	21100	SLC3A2
GO:BP	sodium ion transport	GO:0006814	1	0	249	23	1	21100	SLC3A2
GO:BP	cation transport	GO:0006812	1	0	1173	23	2	21100	ANO10,SLC3A2
GO:BP	ion transport	GO:0006811	1	0	1551	23	2	21100	ANO10,SLC3A2
GO:BP	transport	GO:0006810	1	0	4742	23	6	21100	ANO10,ENTR1,EPHA3,MYC,MYRIP,SLC3A2
GO:BP	nitrogen compound metabolic process	GO:0006807	1	0	12153	23	13	21100	CCNB2,DLL4,EIF3C,EPHA3,FTO,GSR,ME1,MRM3,MTG1,MYC,UROS,ZNF562,ZNF732
GO:BP	apoptotic process	GO:0006915	1	0	1865	23	1	21100	MYC
GO:BP	endoderm formation	GO:0001706	1	0	55	23	2	21100	COL6A1,ITGB5
GO:BP	DNA modification	GO:0006304	1	0	117	23	2	21100	FTO,MYC
GO:BP	DNA metabolic process	GO:0006259	1	0	1023	23	2	21100	FTO,MYC
GO:BP	regulation of myeloid leukocyte differentiation	GO:0002761	1	0	119	23	1	21100	MYC
GO:BP	negative regulation of immune system process	GO:0002683	1	0	419	23	1	21100	MYC
GO:BP	regulation of immune system process	GO:0002682	1	0	1442	23	1	21100	MYC
GO:BP	myeloid leukocyte differentiation	GO:0002573	1	0	214	23	1	21100	MYC
GO:BP	leukocyte differentiation	GO:0002521	1	0	563	23	2	21100	DLL4,MYC
GO:BP	immune system development	GO:0002520	1	0	996	23	3	21100	CCNB2,DLL4,MYC
GO:BP	immune system process	GO:0002376	1	0	2781	23	3	21100	CCNB2,DLL4,MYC
GO:BP	lymphocyte homeostasis	GO:0002260	1	0	67	23	1	21100	CCNB2
GO:BP	cytoplasmic translational initiation	GO:0002183	1	0	37	23	1	21100	EIF3C
GO:BP	cytoplasmic translation	GO:0002181	1	0	157	23	1	21100	EIF3C
GO:BP	optic cup morphogenesis involved in camera-type eye development	GO:0002072	1	0	7	23	1	21100	WNT16
GO:BP	positive regulation of mesenchymal cell proliferation	GO:0002053	1	0	24	23	1	21100	MYC
GO:BP	blood vessel endothelial cell proliferation involved in sprouting angiogenesis	GO:0002043	1	0	24	23	1	21100	DLL4
GO:BP	cell migration involved in sprouting angiogenesis	GO:0002042	1	0	54	23	1	21100	DLL4
GO:BP	negative regulation of myeloid leukocyte differentiation	GO:0002762	1	0	49	23	1	21100	MYC
GO:BP	sprouting angiogenesis	GO:0002040	1	0	125	23	1	21100	DLL4
GO:BP	morphogenesis of an epithelium	GO:0002009	1	0	535	23	3	21100	DLL4,MYC,WNT16
GO:BP	blood vessel remodeling	GO:0001974	1	0	40	23	1	21100	DLL4
GO:BP	regulation of cell-matrix adhesion	GO:0001952	1	0	119	23	1	21100	EPHA3
GO:BP	vasculature development	GO:0001944	1	0	731	23	1	21100	DLL4
GO:BP	negative regulation of endothelial cell proliferation	GO:0001937	1	0	43	23	1	21100	DLL4
GO:BP	regulation of endothelial cell proliferation	GO:0001936	1	0	134	23	1	21100	DLL4
GO:BP	endothelial cell proliferation	GO:0001935	1	0	152	23	1	21100	DLL4
GO:BP	regulation of protein phosphorylation	GO:0001932	1	0	1097	23	1	21100	CCNB2
GO:BP	epithelial to mesenchymal transition	GO:0001837	1	0	154	23	2	21100	EPHA3,WNT16
GO:BP	mesonephros development	GO:0001823	1	0	101	23	1	21100	MYC
GO:BP	kidney development	GO:0001822	1	0	305	23	1	21100	MYC
GO:BP	leukocyte homeostasis	GO:0001776	1	0	94	23	1	21100	CCNB2
GO:BP	cell activation	GO:0001775	1	0	1094	23	1	21100	DLL4
GO:BP	morphogenesis of a branching structure	GO:0001763	1	0	197	23	2	21100	DLL4,MYC
GO:BP	morphogenesis of an epithelial sheet	GO:0002011	1	0	58	23	1	21100	DLL4
GO:BP	DNA repair	GO:0006281	1	0	537	23	1	21100	FTO
GO:BP	peptide secretion	GO:0002790	1	0	229	23	1	21100	MYRIP
GO:BP	positive regulation of peptide secretion	GO:0002793	1	0	94	23	1	21100	MYRIP
GO:BP	nucleobase-containing compound metabolic process	GO:0006139	1	0	7998	23	7	21100	DLL4,FTO,ME1,MRM3,MYC,ZNF562,ZNF732
GO:BP	energy reserve metabolic process	GO:0006112	1	0	85	23	1	21100	MYC
GO:BP	malate metabolic process	GO:0006108	1	0	9	23	1	21100	ME1
GO:BP	generation of precursor metabolites and energy	GO:0006091	1	0	501	23	4	21100	GSR,ME1,MYC,WDR93
GO:BP	pyruvate metabolic process	GO:0006090	1	0	106	23	1	21100	ME1
GO:BP	organic acid metabolic process	GO:0006082	1	0	988	23	2	21100	ME1,UROS
GO:BP	carbohydrate metabolic process	GO:0005975	1	0	590	23	2	21100	ME1,SLC3A2
GO:BP	optic cup formation involved in camera-type eye development	GO:0003408	1	0	2	23	1	21100	WNT16
GO:BP	neural retina development	GO:0003407	1	0	74	23	1	21100	DLL4
GO:BP	pericardium morphogenesis	GO:0003344	1	0	8	23	1	21100	DLL4
GO:BP	amino acid transmembrane transport	GO:0003333	1	0	99	23	1	21100	SLC3A2
GO:BP	cardiac ventricle development	GO:0003231	1	0	126	23	1	21100	DLL4
GO:BP	cardiac atrium development	GO:0003230	1	0	37	23	1	21100	DLL4
GO:BP	ventricular cardiac muscle tissue development	GO:0003229	1	0	56	23	1	21100	DLL4
GO:BP	regulation of peptide secretion	GO:0002791	1	0	183	23	1	21100	MYRIP
GO:BP	ventricular trabecula myocardium morphogenesis	GO:0003222	1	0	14	23	1	21100	DLL4
GO:BP	cardiac ventricle morphogenesis	GO:0003208	1	0	71	23	1	21100	DLL4
GO:BP	cardiac chamber morphogenesis	GO:0003206	1	0	124	23	1	21100	DLL4
GO:BP	cardiac chamber development	GO:0003205	1	0	168	23	1	21100	DLL4
GO:BP	aortic valve morphogenesis	GO:0003180	1	0	32	23	1	21100	DLL4
GO:BP	heart valve morphogenesis	GO:0003179	1	0	55	23	1	21100	DLL4
GO:BP	aortic valve development	GO:0003176	1	0	37	23	1	21100	DLL4
GO:BP	heart valve development	GO:0003170	1	0	65	23	1	21100	DLL4
GO:BP	morphogenesis of an endothelium	GO:0003159	1	0	18	23	1	21100	DLL4
GO:BP	endothelium development	GO:0003158	1	0	126	23	1	21100	DLL4
GO:BP	respiratory system process	GO:0003016	1	0	40	23	2	21100	FTO,MTG1
GO:BP	circulatory system process	GO:0003013	1	0	587	23	1	21100	DLL4
GO:BP	system process	GO:0003008	1	0	2235	23	3	21100	DLL4,FTO,MTG1
GO:BP	heart morphogenesis	GO:0003007	1	0	252	23	2	21100	DLL4,WNT16
GO:BP	regionalization	GO:0003002	1	0	355	23	1	21100	DLL4
GO:BP	cardiac atrium morphogenesis	GO:0003209	1	0	29	23	1	21100	DLL4
GO:BP	meiosis I	GO:0007127	1	0	128	23	1	21100	CCNB2
GO:BP	female meiotic nuclear division	GO:0007143	1	0	34	23	1	21100	CCNB2
GO:BP	cell communication	GO:0007154	1	0	6508	23	6	21100	DLL4,EPHA3,ITGB5,MYC,MYRIP,WNT16
GO:BP	regulation of kinase activity	GO:0043549	1	0	770	23	2	21100	CCNB2,EPHA3
GO:BP	endothelial cell migration	GO:0043542	1	0	215	23	1	21100	DLL4
GO:BP	negative regulation of blood vessel endothelial cell migration	GO:0043537	1	0	34	23	1	21100	DLL4
GO:BP	regulation of blood vessel endothelial cell migration	GO:0043535	1	0	89	23	1	21100	DLL4
GO:BP	blood vessel endothelial cell migration	GO:0043534	1	0	113	23	1	21100	DLL4
GO:BP	regulation of mRNA stability	GO:0043488	1	0	188	23	1	21100	FTO
GO:BP	regulation of RNA stability	GO:0043487	1	0	201	23	1	21100	FTO
GO:BP	oxoacid metabolic process	GO:0043436	1	0	966	23	2	21100	ME1,UROS
GO:BP	macromolecule methylation	GO:0043414	1	0	333	23	2	21100	MRM3,MYC
GO:BP	macromolecule modification	GO:0043412	1	0	3936	23	5	21100	CCNB2,EPHA3,FTO,MRM3,MYC
GO:BP	positive regulation of MAPK cascade	GO:0043410	1	0	479	23	1	21100	WNT16
GO:BP	negative regulation of MAPK cascade	GO:0043409	1	0	169	23	1	21100	MYC
GO:BP	regulation of MAPK cascade	GO:0043408	1	0	664	23	2	21100	MYC,WNT16
GO:BP	response to dsRNA	GO:0043331	1	0	56	23	1	21100	SLC3A2
GO:BP	skin development	GO:0043588	1	0	290	23	1	21100	WNT16
GO:BP	response to exogenous dsRNA	GO:0043330	1	0	49	23	1	21100	SLC3A2
GO:BP	positive regulation of cysteine-type endopeptidase activity involved in apoptotic process	GO:0043280	1	0	126	23	1	21100	MYC
GO:BP	response to amino acid	GO:0043200	1	0	119	23	1	21100	COL6A1
GO:BP	macromolecule metabolic process	GO:0043170	1	0	12360	23	11	21100	CCNB2,DLL4,EIF3C,EPHA3,FTO,MRM3,MTG1,MYC,WNT16,ZNF562,ZNF732
GO:BP	stress fiber assembly	GO:0043149	1	0	105	23	1	21100	ITGB5
GO:BP	regulation of GTPase activity	GO:0043087	1	0	367	23	1	21100	EPHA3
GO:BP	positive regulation of catalytic activity	GO:0043085	1	0	1170	23	2	21100	EPHA3,MYC
GO:BP	negative regulation of programmed cell death	GO:0043069	1	0	887	23	1	21100	MYC
GO:BP	positive regulation of programmed cell death	GO:0043068	1	0	518	23	1	21100	MYC
GO:BP	regulation of programmed cell death	GO:0043067	1	0	1448	23	1	21100	MYC
GO:BP	negative regulation of apoptotic process	GO:0043066	1	0	869	23	1	21100	MYC
GO:BP	positive regulation of apoptotic process	GO:0043065	1	0	505	23	1	21100	MYC
GO:BP	extracellular structure organization	GO:0043062	1	0	331	23	1	21100	ITGB5
GO:BP	peptide biosynthetic process	GO:0043043	1	0	736	23	4	21100	EIF3C,FTO,MTG1,MYC
GO:BP	T cell homeostasis	GO:0043029	1	0	41	23	1	21100	CCNB2
GO:BP	regulation of cysteine-type endopeptidase activity involved in apoptotic process	GO:0043281	1	0	202	23	1	21100	MYC
GO:BP	camera-type eye development	GO:0043010	1	0	335	23	2	21100	DLL4,WNT16
GO:BP	cellular amide metabolic process	GO:0043603	1	0	1167	23	5	21100	EIF3C,FTO,GSR,MTG1,MYC
GO:BP	keratinocyte proliferation	GO:0043616	1	0	45	23	1	21100	WNT16
GO:BP	cell cycle G2/M phase transition	GO:0044839	1	0	177	23	1	21100	CCNB2
GO:BP	cilium organization	GO:0044782	1	0	386	23	1	21100	ENTR1
GO:BP	mitotic cell cycle phase transition	GO:0044772	1	0	440	23	2	21100	CCNB2,MYC
GO:BP	meiotic cell cycle phase transition	GO:0044771	1	0	12	23	1	21100	CCNB2
GO:BP	cell cycle phase transition	GO:0044770	1	0	538	23	2	21100	CCNB2,MYC
GO:BP	DNA methylation or demethylation	GO:0044728	1	0	96	23	2	21100	FTO,MYC
GO:BP	biological process involved in interspecies interaction between organisms	GO:0044419	1	0	1659	23	2	21100	ITGB5,SLC3A2
GO:BP	entry into host	GO:0044409	1	0	154	23	2	21100	ITGB5,SLC3A2
GO:BP	biological process involved in symbiotic interaction	GO:0044403	1	0	289	23	2	21100	ITGB5,SLC3A2
GO:BP	fibroblast apoptotic process	GO:0044346	1	0	20	23	1	21100	MYC
GO:BP	cellular response to fibroblast growth factor stimulus	GO:0044344	1	0	104	23	1	21100	DLL4
GO:BP	small molecule biosynthetic process	GO:0044283	1	0	553	23	1	21100	UROS
GO:BP	small molecule metabolic process	GO:0044281	1	0	1796	23	2	21100	ME1,UROS
GO:BP	cellular nitrogen compound biosynthetic process	GO:0044271	1	0	4765	23	9	21100	DLL4,EIF3C,FTO,ME1,MTG1,MYC,UROS,ZNF562,ZNF732
GO:BP	amide biosynthetic process	GO:0043604	1	0	867	23	4	21100	EIF3C,FTO,MTG1,MYC
GO:BP	cellular nitrogen compound catabolic process	GO:0044270	1	0	487	23	1	21100	FTO
GO:BP	cellular macromolecule catabolic process	GO:0044265	1	0	1152	23	1	21100	FTO
GO:BP	cellular macromolecule metabolic process	GO:0044260	1	0	5766	23	7	21100	CCNB2,EIF3C,EPHA3,FTO,MRM3,MTG1,MYC
GO:BP	cellular biosynthetic process	GO:0044249	1	0	5700	23	9	21100	DLL4,EIF3C,FTO,ME1,MTG1,MYC,UROS,ZNF562,ZNF732
GO:BP	cellular catabolic process	GO:0044248	1	0	2199	23	1	21100	FTO
GO:BP	primary metabolic process	GO:0044238	1	0	12674	23	12	21100	CCNB2,DLL4,EIF3C,EPHA3,FTO,ME1,MRM3,MTG1,MYC,SLC3A2,ZNF562,ZNF732
GO:BP	cellular metabolic process	GO:0044237	1	0	12865	23	15	21100	CCNB2,DLL4,EIF3C,EPHA3,FTO,GSR,ME1,MRM3,MTG1,MYC,UROS,WDR93,WNT16,ZNF562,ZNF732
GO:BP	positive regulation of molecular function	GO:0044093	1	0	1556	23	3	21100	EIF3C,EPHA3,MYC
GO:BP	positive regulation of cellular component biogenesis	GO:0044089	1	0	497	23	1	21100	ENTR1
GO:BP	regulation of cellular component biogenesis	GO:0044087	1	0	946	23	2	21100	ENTR1,EPHA3
GO:BP	cellular component biogenesis	GO:0044085	1	0	4834	23	7	21100	CCNB2,EIF3C,ENTR1,EPHA3,ITGB5,MRM3,PARVB
GO:BP	regulation of system process	GO:0044057	1	0	556	23	2	21100	FTO,MTG1
GO:BP	regulation of DNA methylation	GO:0044030	1	0	24	23	1	21100	MYC
GO:BP	protein-containing complex organization	GO:0043933	1	0	3395	23	2	21100	EIF3C,MYC
GO:BP	dicarboxylic acid metabolic process	GO:0043648	1	0	93	23	1	21100	ME1
GO:BP	cellular protein metabolic process	GO:0044267	1	0	4882	23	6	21100	CCNB2,EIF3C,EPHA3,FTO,MTG1,MYC
GO:BP	cell cycle G1/S phase transition	GO:0044843	1	0	235	23	1	21100	MYC
GO:BP	chordate embryonic development	GO:0043009	1	0	653	23	1	21100	CCNB2
GO:BP	amide transport	GO:0042886	1	0	294	23	1	21100	MYRIP
GO:BP	DNA dealkylation	GO:0035510	1	0	31	23	1	21100	FTO
GO:BP	tube development	GO:0035295	1	0	1054	23	2	21100	DLL4,MYC
GO:BP	multicellular organism growth	GO:0035264	1	0	151	23	1	21100	FTO
GO:BP	tube morphogenesis	GO:0035239	1	0	854	23	2	21100	DLL4,MYC
GO:BP	somatic stem cell population maintenance	GO:0035019	1	0	44	23	1	21100	MYC
GO:BP	ncRNA metabolic process	GO:0034660	1	0	568	23	1	21100	MRM3
GO:BP	nucleobase-containing compound catabolic process	GO:0034655	1	0	442	23	1	21100	FTO
GO:BP	nucleobase-containing compound biosynthetic process	GO:0034654	1	0	3984	23	5	21100	DLL4,ME1,MYC,ZNF562,ZNF732
GO:BP	cellular macromolecule biosynthetic process	GO:0034645	1	0	1171	23	4	21100	EIF3C,FTO,MTG1,MYC
GO:BP	cellular response to UV	GO:0034644	1	0	89	23	1	21100	MYC
[truncated: 7,931 more rows]

## Sheet: 7DIV_TEs_Neg
g:Profiler gene enrichment analysis of genes negatively correlating with TEs at 7 DIV
[truncated: 11,062 more rows]

## Sheet: 14DIV_TEs_Neg
g:Profiler gene enrichment analysis of genes negatively correlating with TEs at 14 DIV
[truncated: 8,740 more rows]
